# Supplementary material for: ALDH1A3-regulated long non-coding RNA NRAD1 is a potential novel target for triple-negative breast tumors and cancer stem cells
Source: Cell Death Differ. 2019 Jun 13;27(1):363–78. doi: 10.1038/s41418-019-0362-1 (PMC7206030; doi:10.1038/s41418-019-0362-1)
Supplement: Supplementary file 2 — Supplemental File 1 [file 41418_2019_362_MOESM2_ESM.xlsx]

## Sheet: Sheet1
QPCR detectable	yes=green	no=blue
Ensembl ID	lncRNA alias	Zhang et al. TNBC vs nonTNBC	Zhang et al. TNBC fold enrichment	Zhang et al. TNBC p-val	Zhang et al. basal?	Zhang et al. basal fold enrichment	Zhang et al. basal p-val
ENSG00000203688	LINC02487	yes	>=5	< 1e-07	yes	>=5	< 1e-07
ENSG00000233725	NRAD1 (LINC00284)	yes	>2, <=5	< 1e-07	yes	>=5	< 1e-07
ENSG00000234899	SOX9-AS1	yes	>=5	< 1e-07	yes	>=5	< 1e-07
ENSG00000246228	CASC8	yes	>=5	< 1e-07	yes	>=5	< 1e-07
ENSG00000261175	LINC02188	yes	>=5	< 1e-07	yes	>=5	< 1e-07
ENSG00000225194	LINC00092	yes	>=5	< 1e-07	yes	>=5	< 1e-07
ENSG00000227036	LINC00511	yes	>=5	< 1e-07	yes	>=5	< 1e-07
ENSG00000258910	LINC01956	yes	>=5	< 1e-07	yes	>=5	< 1e-07
ENSG00000254615	AC027031.2	yes	>2, <=5	< 1e-07	yes	>=5	< 1e-07
ENSG00000229124	VIM-AS1	yes	>=5	< 1e-07	yes	>=5	< 1e-07
ENSG00000228639	LINC02095	yes	>=5	< 1e-07	yes	>=5	< 1e-07
ENSG00000231367	AC016995.3	yes	>=5	< 1e-07	yes	>=5	< 1e-07
ENSG00000185904	LINC00839	yes	>=5	< 1e-07	yes	>=5	< 1e-07
ENSG00000254027	AC009902.2-202	yes	>2, <=5	< 1e-07	yes	>=5	< 1e-07
ENSG00000260807	AC009041.2	yes	>=5	< 1e-07	yes	>=5	< 1e-07
ENSG00000229891	LINC01315	yes	>=5	< 1e-07	yes	>=5	< 1e-07
ENSG00000238266	LINC00707	yes	>=5	< 1e-07	yes	>=5	< 1e-07
ENSG00000266010	GATA6-AS1	yes	>2, <=5	< 1e-07	yes	>=5	< 1e-07
ENSG00000225472	RP11-120J1.1	yes	>=5	< 1e-07	yes	>=5	< 1e-07
ENSG00000248538	RP11-10A14.4.1-8	yes	>=5	< 1e-07	yes	>=5	< 1e-07
ENSG00000269962	LNC-NKX1-2-1:1	yes	>=5	< 1e-07	yes	>=5	< 1e-07
ENSG00000224930	LINC00162	yes	>=5	< 1e-07	yes	>=5	< 1e-07
ENSG00000231768	LINC01354	yes	>2, <=5	< 1e-07	yes	>=5	< 1e-07
ENSG00000234753	FOXP4-AS1	yes	>2, <=5	< 1e-07	yes	>=5	< 1e-07
ENSG00000261521	LNC-DSC2-1:1	yes	>2, <=5	< 1e-07	yes	>=5	< 1e-07
ENSG00000256234	AC022509.2	yes	>2, <=5	< 1e-07	yes	>=5	< 1e-07
ENSG00000231826	LINC01819	yes	>=5	< 1e-07	yes	>=5	< 1e-07
ENSG00000253417	LINC02159	yes	>=5	< 1e-07	yes	>=5	< 1e-07
ENSG00000225431	AP001626.1	yes	>=5	< 1e-07	yes	>=5	< 1e-07
ENSG00000237517	DGCR5	yes	>2, <=5	< 1e-07	yes	>=5	< 1e-07
ENSG00000183674	LINC00518	yes	>=5	< 1e-07	yes	>=5	< 1e-07
ENSG00000256916	AP000851.1	yes	>=5	< 1e-07	yes	>=5	< 1e-07
ENSG00000257271	KIRREL3-AS1	yes	>=5	< 1e-07	yes	>=5	< 1e-07
ENSG00000261121	LINC02473	yes	>2, <=5	< 1e-07	yes	>=5	< 1e-07
ENSG00000231106	LINC01436	yes	>2, <=5	< 1e-07	yes	>=5	< 1e-07
ENSG00000223784	LINP1	yes	>=5	< 1e-07	yes	>=5	< 1e-07
ENSG00000249816	LINC00964	yes	>2, <=5	< 1e-07	yes	>=5	< 1e-07
ENSG00000152931	PART1	yes	>=5	< 1e-07	yes	>=5	< 1e-07
ENSG00000268654	MIMT1	yes	>=5	< 1e-07	yes	>=5	< 1e-07
ENSG00000231817	LINC01198	yes	>=5	< 1e-07	yes	>=5	< 1e-07
ENSG00000224259	LINC01133	yes	>=5	< 1e-07	yes	>=5	< 1e-07
ENSG00000259439	LINC01833	yes	>=5	< 1e-07	yes	>=5	< 1e-07
ENSG00000257588	AC025154.2	yes	>=5	< 1e-07	yes	>=5	< 1e-07
ENSG00000254626	AP003100.1	yes	>=5	< 1e-07	yes	>=5	< 1e-07
ENSG00000259604	AC015712.4	yes	>=5	< 1e-07	yes	>=5	< 1e-07
ENSG00000204832	ST8SIA6-AS1	yes	>=5	< 1e-07	yes	>=5	< 1e-07
ENSG00000236740	AL033384.1	yes	>=5	< 1e-07	yes	>=5	< 1e-07
ENSG00000254665	AC091053.1	yes	>=5	< 1e-07	yes	>=5	< 1e-07
ENSG00000248832	LNC-DPM1-1:1	yes	>=5	4e-06	yes	>=5	< 1e-07
ENSG00000243629	LINC00880	yes	>=5	1e-07	yes	>=5	< 1e-07
