# Supplementary material for: ALDH1A3-regulated long non-coding RNA NRAD1 is a potential novel target for triple-negative breast tumors and cancer stem cells
Source: Cell Death Differ. 2019 Jun 13;27(1):363–78. doi: 10.1038/s41418-019-0362-1 (PMC7206030; doi:10.1038/s41418-019-0362-1)
Supplement: Supplementary file 3 — Supplemental File 2 [file 41418_2019_362_MOESM3_ESM.xlsx]

## Sheet: NRAD1 regulated genes
Transcript Cluster ID	control Gapmer Bi-weight Avg Signal (log2)	Gapmer 4 Bi-weight Avg Signal (log2)	Fold Change (linear) (control Gapmer vs. Gapmer 4)	ANOVA p-value (control Gapmer vs. Gapmer 4)	FDR p-value (control Gapmer vs. Gapmer 4)	Gene Symbol	Description	TC Comment
16843162	2.75	5.74	-7.96	0.00949	0.343641	EVI2B	ecotropic viral integration site 2B; novel protein
17072135	4.45	7.32	-7.3	0.004413	0.340189	NOV	nephroblastoma overexpressed; nephroblastoma overexpressed gene
17125376	1.94	4.81	-7.28	0.0062	0.342465
16747371	3.68	6.38	-6.52	0.011449	0.349018	RNU6-781P	RNA, U6 small nuclear 781, pseudogene
16996415	3.58	6.14	-5.88	0.010304	0.346095	ACTBL2	actin, beta-like 2
16855358	2.18	4.65	-5.56	0.000726	0.33953	CCDC68	coiled-coil domain containing 68
16867072	3.88	6.08	-4.58	0.00953	0.343641
17123006	3.49	5.58	-4.24	0.012851	0.352038	LOC101927202	uncharacterized LOC101927202; apolipoprotein B mRNA editing enzyme, catalytic polypeptide-like 3 (APOBEC3) family pseudogene
17123008	3.51	5.56	-4.13	0.014824	0.358966	LOC101927202	uncharacterized LOC101927202; apolipoprotein B mRNA editing enzyme, catalytic polypeptide-like 3 (APOBEC3) family pseudogene
16930938	7.4	9.37	-3.92	0.002066	0.33953	RNU12	RNA, U12 small nuclear
17099678	7.2	9.16	-3.9	0.03682	0.416042	RNU6ATAC	RNA, U6atac small nuclear (U12-dependent splicing); RNA, U6atac small nuclear 2, pseudogene
17118411	4.88	6.84	-3.88	0.002883	0.33953
17118415	4.88	6.84	-3.88	0.002883	0.33953
16716478	3.3	5.25	-3.86	0.008865	0.342786	ANKRD1	ankyrin repeat domain 1 (cardiac muscle)
17097240	3.81	5.76	-3.86	0.012156	0.351601	C9orf84	chromosome 9 open reading frame 84
16711695	4.79	6.72	-3.8	0.000451	0.33953	SFTA1P	surfactant associated 1, pseudogene; novel transcript
17119208	3.65	5.58	-3.8	0.014643	0.358276	LINC01293	long intergenic non-protein coding RNA 1293; novel transcript
16669566	4.38	6.28	-3.73	0.004029	0.33953	RNVU1-3	RNA, variant U1 small nuclear 3
16670197	4.38	6.28	-3.73	0.004029	0.33953	RNVU1-3	RNA, variant U1 small nuclear 3
17122136	4.52	6.4	-3.68	0.006052	0.342465	CEACAMP7	carcinoembryonic antigen-related cell adhesion molecule pseudogene 7; carcinoembryonic antigen-related cell adhesion molecule pseudogene 11; uncharacterized LOC284344; carcinoembryonic antigen-related cell adhesion molecule pseudogene 10; carcinoembryonic antigen-related cell adhesion molecule pseudogene 9; carcinoembryonic antigen-related cell adhesion molecule pseudogene 6
17122138	4.52	6.4	-3.68	0.006052	0.342465	CEACAMP7	carcinoembryonic antigen-related cell adhesion molecule pseudogene 7; carcinoembryonic antigen-related cell adhesion molecule pseudogene 11; uncharacterized LOC284344; carcinoembryonic antigen-related cell adhesion molecule pseudogene 10; carcinoembryonic antigen-related cell adhesion molecule pseudogene 9; carcinoembryonic antigen-related cell adhesion molecule pseudogene 6
17123110	2.76	4.63	-3.66	0.013072	0.353134	LOC101927202	uncharacterized LOC101927202; apolipoprotein B mRNA editing enzyme, catalytic polypeptide-like 3 (APOBEC3) family pseudogene
17005894	6.64	8.49	-3.62	8.7e-05	0.33953	ZSCAN12P1	zinc finger and SCAN domain containing 12 pseudogene 1
16691755	6.89	8.75	-3.61	0.000241	0.33953
17056984	4.53	6.31	-3.44	0.002872	0.33953	INHBA	inhibin, beta A
16689352	5.03	6.79	-3.39	0.032143	0.407936	GBP2	guanylate binding protein 2, interferon-inducible
16900018	9.01	10.77	-3.38	0.001461	0.33953	RNU2-63P	RNA, U2 small nuclear 63, pseudogene
16847199	8.99	10.74	-3.38	0.00329	0.33953
16876431	2.6	4.35	-3.38	0.015399	0.359682
17121832	4.38	6.1	-3.31	0.031763	0.406954
16881863	3.36	5.07	-3.28	0.019835	0.369006	AC104135.3	novel transcript
16731490	5.53	7.23	-3.23	0.003797	0.33953	RP11-212D19.4	novel transcript, RBM7-REXO2 readthrough
16964731	2.78	4.47	-3.23	0.018051	0.366417	LOC93622	Morf4 family associated protein 1-like 1 pseudogene; novel transcript
16909021	5.12	6.78	-3.17	0.001673	0.33953	SERPINE2	serpin peptidase inhibitor, clade E (nexin, plasminogen activator inhibitor type 1), member 2
16977045	2.85	4.51	-3.17	0.044742	0.431914	CXCL9	chemokine (C-X-C motif) ligand 9
16793923	2.14	3.73	-3	0.004737	0.340189	RNU2-14P	RNA, U2 small nuclear 14, pseudogene
17020497	4.92	6.5	-3	0.006733	0.342465
16888979	5.16	6.71	-2.94	0.009313	0.342975	NABP1	nucleic acid binding protein 1
17118662	9.05	10.58	-2.9	0.036446	0.415665	SNORD45C	small nucleolar RNA, C/D box 45C; Rab geranylgeranyltransferase, beta subunit; small nucleolar RNA, C/D box 45B; small nucleolar RNA, C/D box 45A
16996347	6.78	8.31	-2.89	0.037947	0.417245	RNU6ATAC2P	RNA, U6atac small nuclear 2, pseudogene; RNA, U6atac small nuclear (U12-dependent splicing)
17079181	3.11	4.6	-2.82	0.035835	0.41551	MIR378D2	microRNA 378d-2; novel transcript
16782385	5.17	6.61	-2.72	0.010341	0.346095	DHRS2	dehydrogenase/reductase (SDR family) member 2
16740630	5.99	7.44	-2.72	0.044684	0.431809	FOSL1	FOS-like antigen 1
16671129	3.68	5.11	-2.71	0.036549	0.415665	PRR9	proline rich 9
16977058	3.36	4.8	-2.7	0.000261	0.33953	CXCL11	chemokine (C-X-C motif) ligand 11
16773662	4.16	5.58	-2.69	0.018782	0.367055	ALOX5AP	arachidonate 5-lipoxygenase-activating protein
17022996	4.69	6.11	-2.68	0.005848	0.342465	ROS1	ROS proto-oncogene 1 , receptor tyrosine kinase; c-ros oncogene 1 , receptor tyrosine kinase; solute carrier family 34 (type II sodium/phosphate contransporter), member 2
16785923	2.08	3.48	-2.64	0.041166	0.425018	RP11-718G2.5	novel transcript; uncharacterized LOC101928046
17056125	4.86	6.25	-2.63	0.000931	0.33953	HOXA4	homeobox A4
16835123	2.32	3.72	-2.63	0.009741	0.345167	RNU6ATAC3P	RNA, U6atac small nuclear 3, pseudogene
16847207	7.51	8.89	-2.61	0.007595	0.342465	RNU1-85P	RNA, U1 small nuclear 85, pseudogene
16902933	4.2	5.58	-2.6	0.004432	0.340189	LYPD1	LY6/PLAUR domain containing 1
17118732	8.83	10.19	-2.58	0.006958	0.342465	SNORD74	small nucleolar RNA, C/D box 74; small nucleolar RNA, C/D box 81; small nucleolar RNA, C/D box 79; small nucleolar RNA, C/D box 80; small nucleolar RNA, C/D box 47; small nucleolar RNA, C/D box 44; growth arrest-specific 5 (non-protein coding); small nucleolar RNA, C/D box 76; small nucleolar RNA, C/D box 77
17022834	5.12	6.47	-2.56	0.008178	0.342465	RP1-124C6.1	putative novel transcript
16909319	2.9	4.25	-2.55	0.011823	0.35109	DNER	delta/notch-like EGF repeat containing
16669785	3.98	5.33	-2.54	0.004357	0.340189	RNVU1-6	RNA, variant U1 small nuclear 6
17010703	4.19	5.54	-2.54	0.022688	0.376474	PRSS35	protease, serine, 35
16968765	5.94	7.28	-2.52	0.010316	0.346095	HERC5	HECT and RLD domain containing E3 ubiquitin protein ligase 5; hect domain and RLD 5
16858592	6.32	7.65	-2.52	0.033453	0.410491	ZNF844	zinc finger protein 844
16670359	6.98	8.31	-2.51	0.004352	0.340189	RNVU1-4	RNA, variant U1 small nuclear 4
16834615	8.05	9.37	-2.5	0.000363	0.33953
16917373	5.28	6.59	-2.49	0.042133	0.426806	FLRT3	fibronectin leucine rich transmembrane protein 3
16691923	6.87	8.17	-2.48	0.002892	0.33953	RNVU1-4	RNA, variant U1 small nuclear 4
16691961	6.87	8.17	-2.48	0.002892	0.33953	RNVU1-4	RNA, variant U1 small nuclear 4
16780133	8.21	9.52	-2.48	0.006463	0.342465	SLITRK6	SLIT and NTRK-like family, member 6
16692555	6.72	8.03	-2.48	0.012225	0.351601	RNVU1-15	RNA, variant U1 small nuclear 15
17076804	6.72	8.03	-2.47	0.02318	0.378165	RP11-503E24.2	putative novel transcript
17054846	4.87	6.17	-2.45	0.042306	0.4271
16952146	1.67	2.96	-2.44	0.043662	0.429209	RNU6ATAC4P	RNA, U6atac small nuclear 4, pseudogene
16873117	6.93	8.2	-2.42	0.017589	0.36553	ZNF404	zinc finger protein 404
16779839	5.01	6.27	-2.4	0.008464	0.342465	KCTD12	potassium channel tetramerization domain containing 12; potassium channel tetramerisation domain containing 12
16887358	1.79	3.05	-2.39	0.021384	0.372967
16837061	6	7.25	-2.39	0.034327	0.412044	SNORD104	small nucleolar RNA, C/D box 104
17009126	6.75	7.99	-2.36	0.023296	0.378502
16985206	2.43	3.66	-2.35	0.047729	0.44041	RNU6-661P	RNA, U6 small nuclear 661, pseudogene
16883690	2.99	4.22	-2.34	0.011909	0.35109	IL1RL1	interleukin 1 receptor-like 1
17019056	5.91	7.13	-2.33	0.012095	0.351582	TREM1	triggering receptor expressed on myeloid cells 1
16767714	4.13	5.34	-2.32	0.005277	0.342465	RP11-585P4.5	novel transcript, antisense to GLIPR1
16984010	6.51	7.73	-2.32	0.015215	0.359682	IL7R	interleukin 7 receptor
16847201	7.76	8.96	-2.3	0.002876	0.33953
16739315	4.01	5.2	-2.28	0.027861	0.39501
17005888	7.72	8.9	-2.27	0.001248	0.33953	ZNF165	zinc finger protein 165
17120898	6.91	8.09	-2.27	0.006225	0.342465	EEF1DP3	eukaryotic translation elongation factor 1 delta pseudogene 3
16773478	5.73	6.91	-2.27	0.020021	0.369159
16871718	7.79	8.97	-2.27	0.025502	0.385793	ZNF850	zinc finger protein 850
16873507	3.14	4.32	-2.27	0.044573	0.431809	IGFL4	IGF-like family member 4
16681812	2.19	3.37	-2.26	0.008801	0.342465	RNU5E-4P	RNA, U5E small nuclear 4, pseudogene
17085829	5.44	6.61	-2.26	0.013248	0.353767	GDA	guanine deaminase
16958403	5	6.17	-2.26	0.017319	0.364761	HEG1	heart development protein with EGF-like domains 1; HEG homolog 1 (zebrafish)
17118704	5.15	6.33	-2.26	0.037542	0.416627	MIR3671	microRNA 3671
17074296	5.68	6.85	-2.25	0.014498	0.35742	DEFB1	defensin, beta 1
16670212	7.15	8.31	-2.23	0.000362	0.33953	RNVU1-14	RNA, variant U1 small nuclear 14
16689866	4.67	5.83	-2.23	0.02454	0.382592	RP11-148B18.4	putative novel transcript
16773650	8.22	9.37	-2.22	0.004793	0.340189	USPL1	ubiquitin specific peptidase like 1
16875006	6.65	7.8	-2.22	0.009638	0.344665	ZNF432	zinc finger protein 432
16896196	4.07	5.22	-2.22	0.028695	0.397767	XDH	xanthine dehydrogenase
16961475	6.74	7.88	-2.21	0.009453	0.343641	EIF5A2	eukaryotic translation initiation factor 5A2
16844046	7.52	8.67	-2.21	0.012629	0.351902	SNORA21	small nucleolar RNA, H/ACA box 21; ribosomal protein L23
16669374	2.95	4.1	-2.21	0.032874	0.408663
17028512	5.55	6.69	-2.2	0.018924	0.36762	ZBED9	zinc finger, BED-type containing 9; SCAN domain containing 3
16967831	4.96	6.1	-2.2	0.021588	0.373392	EPGN	epithelial mitogen; epithelial mitogen homolog (mouse)
17016419	1.84	2.98	-2.2	0.04311	0.428579	RNU6-502P	RNA, U6 small nuclear 502, pseudogene
16778710	3.88	5.01	-2.19	0.00585	0.342465
16756473	4.42	5.55	-2.19	0.01096	0.347456
16668997	7.02	8.14	-2.19	0.014082	0.355965	OLFML3	olfactomedin-like 3
17015196	2.91	4.03	-2.18	0.004126	0.33953	LOC100507336	uncharacterized LOC100507336; putative novel transcript
17021404	3.84	4.95	-2.16	0.007338	0.342465
17122134	4.99	6.11	-2.16	0.008985	0.342786	LOC284344	uncharacterized LOC284344; carcinoembryonic antigen-related cell adhesion molecule pseudogene 10; pregnancy specific beta-1-glycoprotein 9; carcinoembryonic antigen-related cell adhesion molecule pseudogene 7; carcinoembryonic antigen-related cell adhesion molecule pseudogene 11
16888963	7.13	8.24	-2.16	0.030292	0.40344	NABP1	nucleic acid binding protein 1
17043294	5.64	6.75	-2.16	0.035186	0.414138	FSCN1	fascin actin-bundling protein 1; fascin homolog 1, actin-bundling protein (Strongylocentrotus purpuratus)
16894402	9.72	10.83	-2.15	0.000557	0.33953	ODC1	ornithine decarboxylase 1
16707120	5.88	6.99	-2.15	0.002078	0.33953	STAMBPL1	STAM binding protein-like 1
16692557	6.6	7.71	-2.15	0.009018	0.342786	RNVU1-15	RNA, variant U1 small nuclear 15
16695986	2.98	4.09	-2.15	0.041356	0.425388	LINC01363	long intergenic non-protein coding RNA 1363; novel transcript, antisense to POU2F1
17092712	5.47	6.56	-2.13	0.005291	0.342465	PLIN2	perilipin 2
17023810	5.12	6.21	-2.12	0.000582	0.33953	SGK1	serum/glucocorticoid regulated kinase 1
16872966	4.22	5.3	-2.12	0.03744	0.416427	PSG9	pregnancy specific beta-1-glycoprotein 9
16685255	4.51	5.58	-2.11	0.009245	0.342975	OSCP1	organic solute carrier partner 1; chromosome 1 open reading frame 102
16968237	3.3	4.37	-2.1	0.007106	0.342465	LINC01094	long intergenic non-protein coding RNA 1094; novel transcript
17104223	3.65	4.72	-2.1	0.009561	0.343641	SPIN4-AS1	SPIN4 antisense RNA 1; putative novel transcript
16852463	7.97	9.03	-2.09	0.003788	0.33953	RAB27B	RAB27B, member RAS oncogene family
16821541	6.8	7.86	-2.09	0.006911	0.342465	CRISPLD2	cysteine-rich secretory protein LCCL domain containing 2
17113928	5.78	6.84	-2.09	0.032091	0.407936	TENM1	teneurin transmembrane protein 1
17096904	5.46	6.52	-2.08	0.007143	0.342465	CTNNAL1	catenin (cadherin-associated protein), alpha-like 1
16749747	6.48	7.54	-2.08	0.009497	0.343641	KIAA1551	KIAA1551
17106526	5.28	6.32	-2.07	0.002402	0.33953	LONRF3	LON peptidase N-terminal domain and ring finger 3
16759635	5.71	6.76	-2.07	0.018508	0.366417
17060211	6.33	7.36	-2.05	0.001875	0.33953	KPNA7	karyopherin alpha 7 (importin alpha 8)
17123638	8.29	9.32	-2.04	0.016599	0.361816	MTRF1L	mitochondrial translational release factor 1-like; mitochondrial translational release factor 1-like (MTRF1L) pseudogene
16947607	1.71	2.74	-2.04	0.034332	0.412044	ARL14	ADP-ribosylation factor-like 14
16688929	6.31	7.34	-2.04	0.034494	0.413074	GNG5	guanine nucleotide binding protein (G protein), gamma 5
16870916	2.14	3.17	-2.04	0.039563	0.422579	LOC101929144	uncharacterized LOC101929144; novel transcript
17124126	8.07	9.1	-2.04	0.048187	0.44124
17126192	6.34	7.35	-2.02	0.001695	0.33953	SNORD49B	small nucleolar RNA, C/D box 49B; small nucleolar RNA, C/D box 49A; LRRC75A antisense RNA 1; small nucleolar RNA, C/D box 65; C17orf76 antisense RNA 1 (non-protein coding)
17045917	6.42	7.43	-2.02	0.009243	0.342975	UPP1	uridine phosphorylase 1
16884523	7.31	8.31	-2.01	0.001128	0.33953	SLC20A1	solute carrier family 20 (phosphate transporter), member 1
16666296	1.79	2.8	-2.01	0.008045	0.342465	MSH4	mutS homolog 4; mutS homolog 4 (E. coli)
16783297	7.3	8.31	-2.01	0.024712	0.383228
16752389	5.95	6.96	-2.01	0.042657	0.427776	RPS26	ribosomal protein S26; 40S ribosomal protein S26-like; 40S ribosomal protein S26
17118868	7.62	8.62	-2.01	0.048306	0.441351	MIR614	microRNA 614; G protein-coupled receptor, class C, group 5, member A; G protein-coupled receptor, family C, group 5, member A
16697674	4.28	5.28	-2	0.000462	0.33953	LINC00862	long intergenic non-protein coding RNA 862; small integral membrane protein 16
16689354	5.89	6.89	-2	0.010588	0.346095	GBP2	guanylate binding protein 2, interferon-inducible
16838101	4.75	5.75	-1.99	0.015459	0.359682	SNORD1B	small nucleolar RNA, C/D box 1B
17005217	4.57	5.56	-1.99	0.019017	0.368013
16946817	5.76	6.75	-1.99	0.039996	0.423422	RP11-206M11.7	novel transcript
16679349	7.16	8.15	-1.98	0.007341	0.342465	KMO	kynurenine 3-monooxygenase (kynurenine 3-hydroxylase)
17047918	5.68	6.67	-1.98	0.015511	0.359682	CROT	carnitine O-octanoyltransferase
17123640	7.92	8.9	-1.98	0.018246	0.366417	MTRF1L	mitochondrial translational release factor 1-like; mitochondrial translational release factor 1-like (MTRF1L) pseudogene
16712042	3.54	4.53	-1.98	0.028965	0.398896	C10orf111	chromosome 10 open reading frame 111
17123642	8.03	9.02	-1.98	0.030158	0.402969	MTRF1L	mitochondrial translational release factor 1-like
16986777	3.2	4.18	-1.97	0.004334	0.340189	RASGRF2	Ras protein-specific guanine nucleotide-releasing factor 2
17022018	6.05	7.03	-1.97	0.015921	0.361787	SIM1	single-minded family bHLH transcription factor 1; single-minded homolog 1 (Drosophila)
16696533	6.61	7.58	-1.97	0.038109	0.417488	SNORD75	small nucleolar RNA, C/D box 75
16977820	7.44	8.42	-1.97	0.044985	0.43217	HSD17B11	hydroxysteroid (17-beta) dehydrogenase 11
17005223	5.04	6.02	-1.96	0.008709	0.342465	ID4	inhibitor of DNA binding 4, dominant negative helix-loop-helix protein
16873121	4.4	5.37	-1.96	0.016753	0.361816	LOC100505715	uncharacterized LOC100505715; novel transcript
16906612	3.26	4.23	-1.96	0.023108	0.377667
16995890	7.67	8.64	-1.96	0.030779	0.404588	HMGCS1	3-hydroxy-3-methylglutaryl-CoA synthase 1 (soluble); 3-hydroxy-3-methylglutaryl-Coenzyme A synthase 1 (soluble)
17051553	6.59	7.55	-1.95	0.00099	0.33953	CPA4	carboxypeptidase A4
17074273	4.07	5.03	-1.95	0.007251	0.342465	CTD-2541M15.1	novel transcript (LOC100132301)
16980974	4.89	5.84	-1.94	0.000206	0.33953	FAM198B	family with sequence similarity 198, member B
16793129	5.1	6.06	-1.94	0.00837	0.342465	BMP4	bone morphogenetic protein 4
17107093	3.08	4.03	-1.94	0.014201	0.355965	LOC340581	uncharacterized LOC340581; novel transcript
16918196	2.26	3.21	-1.94	0.035229	0.414138	LOC101928102	putative uncharacterized protein LOC401522-like; A putative novel transcript
16797475	2.51	3.46	-1.93	0.022999	0.377667
16666268	8.65	9.6	-1.93	0.026959	0.392174	RABGGTB	Rab geranylgeranyltransferase, beta subunit; small nucleolar RNA, C/D box 45B; small nucleolar RNA, C/D box 45A; small nucleolar RNA, C/D box 45C
16767335	5	5.94	-1.92	0.008902	0.342786	CPM	carboxypeptidase M
16859795	6.68	7.62	-1.92	0.038147	0.417488	GDF15	growth differentiation factor 15
17114368	9.68	10.61	-1.91	0.009156	0.342975	MOSPD1	motile sperm domain containing 1
16949814	4.19	5.12	-1.91	0.012782	0.351902
16885189	9.06	9.99	-1.91	0.042149	0.426806	RNU4ATAC	RNA, U4atac small nuclear (U12-dependent splicing)
16838412	5.62	6.54	-1.9	0.001236	0.33953
16780859	6.13	7.06	-1.9	0.001595	0.33953	EFNB2	ephrin-B2
16686273	9.3	10.23	-1.9	0.003603	0.33953	RNU5D-1	RNA, U5D small nuclear 1
17045542	6.28	7.21	-1.9	0.009298	0.342975	STK17A	serine/threonine kinase 17a
17124854	2.73	3.65	-1.9	0.025845	0.387421	LOC100506289	uncharacterized LOC100506289; novel transcript
17122748	2.33	3.25	-1.9	0.044984	0.43217
17015143	4.47	5.39	-1.89	0.006196	0.342465
17005532	7.54	8.46	-1.89	0.007485	0.342465	HIST1H3A	histone cluster 1, H3a
16938461	2.29	3.21	-1.89	0.031024	0.4047	RNU1-96P	RNA, U1 small nuclear 96, pseudogene
16781083	3.94	4.86	-1.89	0.031594	0.406584
16754394	7.68	8.59	-1.89	0.034652	0.413742	RP11-290L1.3	novel transcript antisense to PHLDA1
16938427	1.71	2.62	-1.88	0.007249	0.342465
16699590	5.48	6.39	-1.88	0.042205	0.426806	TAF1A	TATA box binding protein (TBP)-associated factor, RNA polymerase I, A, 48kDa
17087480	6.27	7.17	-1.87	0.010233	0.346095	TGFBR1	transforming growth factor, beta receptor 1
16843462	5.89	6.79	-1.87	0.015499	0.359682	PEX12	peroxisomal biogenesis factor 12
16842510	2.27	3.17	-1.87	0.018724	0.366436
17005797	8.09	8.99	-1.86	0.005638	0.342465	MIR3143	microRNA 3143
16692334	2.35	3.25	-1.86	0.014782	0.358781	LINC00624	long intergenic non-protein coding RNA 624; novel transcript
16871740	5.41	6.31	-1.86	0.015978	0.361816	ZNF829	zinc finger protein 829
16858636	3.64	4.54	-1.86	0.031823	0.406954	LOC100289333	uncharacterized LOC100289333; novel transcript
16871822	6.12	7.01	-1.86	0.037576	0.416627	ZFP30	ZFP30 zinc finger protein; zinc finger protein 30 homolog (mouse)
17085901	9.97	10.86	-1.85	0.002056	0.33953	ANXA1	annexin A1
16918008	5.54	6.43	-1.85	0.014772	0.358702
17024991	8.03	8.92	-1.85	0.015231	0.359682	MTRF1L	mitochondrial translational release factor 1-like
16860308	5.93	6.81	-1.85	0.016663	0.361816
16861407	7.93	8.82	-1.85	0.022645	0.376184
16807579	3.62	4.51	-1.85	0.032826	0.408663
16784098	5.72	6.59	-1.84	0.000893	0.33953	FRMD6	FERM domain containing 6
16834921	7.46	8.33	-1.84	0.00251	0.33953	HEXIM1	hexamethylene bis-acetamide inducible 1
16871158	5.56	6.45	-1.84	0.003495	0.33953	CTD-2538C1.2	novel transcript
17070926	5.97	6.84	-1.84	0.003907	0.33953	PDP1	pyruvate dehyrogenase phosphatase catalytic subunit 1
17117975	8.47	9.34	-1.84	0.012479	0.351902	LLPH	LLP homolog, long-term synaptic facilitation (Aplysia); transmembrane BAX inhibitor motif containing 4; novel protein
17117899	3.03	3.91	-1.84	0.012608	0.351902
16981004	8.24	9.12	-1.84	0.024546	0.382592	PPID	peptidylprolyl isomerase D; 40 kDa peptidyl-prolyl cis-trans isomerase
16981516	4.77	5.65	-1.84	0.028869	0.398896	RP11-798M19.6	novel transcript, antisense to SAP30
16821949	5.34	6.22	-1.84	0.03813	0.417488	ZNF778	Zinc finger protein 778; zinc finger protein 778; uncharacterized LOC642533
16907623	8.03	8.91	-1.83	0.00258	0.33953	KLF7	Kruppel-like factor 7 (ubiquitous)
16676265	5.76	6.63	-1.83	0.006644	0.342465	SNRPE	small nuclear ribonucleoprotein polypeptide E
17021837	4.9	5.77	-1.83	0.008711	0.342465	NDUFAF4	NADH dehydrogenase (ubiquinone) complex I, assembly factor 4; NADH dehydrogenase (ubiquinone) 1 alpha subcomplex, assembly factor 4
17078626	5.18	6.06	-1.83	0.020585	0.372232	SLC10A5	solute carrier family 10, member 5; solute carrier family 10 (sodium/bile acid cotransporter family), member 5
16667175	6.83	7.7	-1.83	0.029258	0.398896	SNORA66	small nucleolar RNA, H/ACA box 66; ribosomal protein L5
16833449	5.88	6.74	-1.82	0.00125	0.33953	PIGW	phosphatidylinositol glycan anchor biosynthesis, class W
17014997	3.86	4.72	-1.82	0.00562	0.342465	HUS1B	HUS1 checkpoint homolog b (S. pombe)
16909401	6.87	7.73	-1.82	0.008731	0.342465	SLC16A14	solute carrier family 16, member 14; solute carrier family 16, member 14 (monocarboxylic acid transporter 14)
16705011	7.16	8.02	-1.82	0.01146	0.349018	DKK1	dickkopf WNT signaling pathway inhibitor 1; dickkopf homolog 1 (Xenopus laevis)
16851824	2.19	3.06	-1.82	0.011947	0.35109	MEP1B	meprin A, beta
16862439	5.34	6.21	-1.82	0.023224	0.378277	AXL	AXL receptor tyrosine kinase
16698939	4.99	5.85	-1.81	0.006898	0.342465	SERTAD4-AS1	SERTAD4 antisense RNA 1; chromosome 1 open reading frame 133
17106398	8.34	9.19	-1.81	0.0167	0.361816	SLC6A14	solute carrier family 6 (amino acid transporter), member 14
17015277	7.62	8.47	-1.8	0.002724	0.33953	RPP40	ribonuclease P/MRP 40kDa subunit
16860580	7.04	7.88	-1.8	0.014178	0.355965	C19orf40	chromosome 19 open reading frame 40
16879958	8.38	9.23	-1.8	0.02606	0.387681	FOXN2	forkhead box N2
17122258	2.6	3.44	-1.79	0.002297	0.33953
16850487	3.94	4.78	-1.79	0.003034	0.33953	ADCYAP1	adenylate cyclase activating polypeptide 1 (pituitary); adenylate cyclase activating polypeptide 1
17004903	7.31	8.15	-1.79	0.004901	0.340189	EDN1	endothelin 1
16720077	8.97	9.82	-1.79	0.007225	0.342465	IFITM2	interferon induced transmembrane protein 2; interferon induced transmembrane protein 2 (1-8D)
16663064	6.27	7.11	-1.79	0.016004	0.361816	ZFP69	ZFP69 zinc finger protein
16805422	5.89	6.73	-1.79	0.020829	0.372547	NR2F2	nuclear receptor subfamily 2, group F, member 2
16982342	4.98	5.82	-1.79	0.044811	0.431957	TRIML2	tripartite motif family-like 2
17055131	5.1	5.93	-1.78	0.003608	0.33953
16859800	2.34	3.17	-1.78	0.008573	0.342465	MIR3189	microRNA 3189
16723353	6.21	7.04	-1.78	0.025695	0.387002	DEPDC7	DEP domain containing 7
16670183	8.78	9.6	-1.77	0.000301	0.33953
16899764	4.33	5.15	-1.77	0.00348	0.33953	ST3GAL5	ST3 beta-galactoside alpha-2,3-sialyltransferase 5
17075062	3.94	4.76	-1.77	0.004611	0.340189	FGL1	fibrinogen-like 1
16970404	7.61	8.43	-1.77	0.007962	0.342465	FGF2	fibroblast growth factor 2 (basic)
16708910	6.51	7.34	-1.77	0.020591	0.372232	SFR1	SWI5-dependent recombination repair 1
16755750	6.86	7.69	-1.77	0.026154	0.387681	UTP20	UTP20, small subunit (SSU) processome component, homolog (yeast)
16773748	4.05	4.87	-1.76	0.000122	0.33953	EEF1DP3	eukaryotic translation elongation factor 1 delta pseudogene 3
16831947	3.78	4.6	-1.76	0.043474	0.429209
16841768	7.39	8.2	-1.75	0.000502	0.33953	CENPV	centromere protein V
16777571	5.5	6.31	-1.75	0.005334	0.342465	SHISA2	shisa family member 2; shisa homolog 2 (Xenopus laevis)
17048450	5.62	6.42	-1.75	0.017784	0.366417	GNG11	guanine nucleotide binding protein (G protein), gamma 11
16888912	8.79	9.61	-1.75	0.021995	0.374356	MYO1B	myosin IB
16865782	2.42	3.22	-1.75	0.040747	0.4244	RFPL4AL1	ret finger protein-like 4A-like 1; novel protein similar to ret finger protein-like 4A
16721759	5.28	6.08	-1.74	0.000585	0.33953	TMEM9B-AS1	TMEM9B antisense RNA 1
17014952	8.24	9.03	-1.74	0.003976	0.33953	FLJ43681	ribosomal protein L23a pseudogene; uncharacterized LOC101930151; novel transcript; putative novel transcript; ribosomal protein L23a (RPL23A) pseudogene; uncharacterized LOC728323; F-box protein 25 (FBXO25) pseudogene
17060983	7.68	8.48	-1.74	0.010396	0.346095	POLR2J	polymerase (RNA) II (DNA directed) polypeptide J, 13.3kDa
16696612	4.39	5.19	-1.74	0.022652	0.376184
17118734	4.39	5.19	-1.74	0.022652	0.376184
16903897	5.74	6.54	-1.74	0.02819	0.39501	NR4A2	nuclear receptor subfamily 4, group A, member 2
17119708	6.36	7.16	-1.74	0.032476	0.408663	ERVK-7	endogenous retrovirus group K, member 7; novel transcript
16714880	4.21	5	-1.73	0.002517	0.33953	DNAJC12	DnaJ (Hsp40) homolog, subfamily C, member 12
16969817	6.95	7.74	-1.73	0.004844	0.340189	C4orf32	chromosome 4 open reading frame 32
16997591	6.39	7.18	-1.73	0.043937	0.430084	MTX3	metaxin 3
16850666	1.78	2.58	-1.73	0.046256	0.436946
16927869	2.28	3.07	-1.72	0.00048	0.33953
16669288	7.73	8.51	-1.72	0.00063	0.33953	WDR3	WD repeat domain 3
17081106	5.2	5.98	-1.72	0.001429	0.33953	GSDMC	gasdermin C
16902357	10.09	10.87	-1.72	0.002532	0.33953	NIFK	nucleolar protein interacting with the FHA domain of MKI67; MKI67 (FHA domain) interacting nucleolar phosphoprotein
16898665	4.77	5.55	-1.72	0.00286	0.33953	ASPRV1	aspartic peptidase, retroviral-like 1
16924592	5.52	6.31	-1.72	0.00945	0.343641	CYYR1	cysteine/tyrosine-rich 1
16957874	8.44	9.22	-1.72	0.017865	0.366417	LRRC58	leucine rich repeat containing 58
16702479	6.59	7.37	-1.72	0.019567	0.369006	SEC61A2	Sec61 alpha 2 subunit (S. cerevisiae)
16730742	7.84	8.63	-1.72	0.020218	0.370546	AASDHPPT	aminoadipate-semialdehyde dehydrogenase-phosphopantetheinyl transferase
16877007	8.34	9.12	-1.72	0.030698	0.404588	KLF11	Kruppel-like factor 11
17044193	4.62	5.4	-1.71	0.000804	0.33953	LOC101927841	uncharacterized LOC101927841; novel transcript
17076618	3.62	4.4	-1.71	0.014763	0.358675	CTD-3080F16.3	novel transcript
16676547	4.96	5.73	-1.71	0.020901	0.372547	CTSE	cathepsin E
16939402	6.43	7.2	-1.71	0.023307	0.378502
16677547	6.51	7.29	-1.71	0.030952	0.4047	RRP15	ribosomal RNA processing 15 homolog (S. cerevisiae)
16917183	6.79	7.56	-1.71	0.039892	0.423377	JAG1	jagged 1; jagged 1 (Alagille syndrome)
16784410	6.9	7.67	-1.71	0.040436	0.4244
17126254	5.28	6.05	-1.71	0.042532	0.427776	SNHG1	small nucleolar RNA host gene 1 (non-protein coding); small nucleolar RNA, C/D box 29; small nucleolar RNA, C/D box 31; small nucleolar RNA, C/D box 30; small nucleolar RNA, C/D box 28; small nucleolar RNA, C/D box 27; small nucleolar RNA, C/D box 26; small nucleolar RNA, C/D box 25; small nucleolar RNA, C/D box 22
17121900	1.45	2.23	-1.71	0.047734	0.44041
16958524	7.14	7.91	-1.71	0.047788	0.440575
16657476	7.97	8.74	-1.7	0.005118	0.342355	FLJ43681	ribosomal protein L23a pseudogene; uncharacterized LOC101930151; novel transcript; putative novel transcript; ribosomal protein L23a (RPL23A) pseudogene; uncharacterized LOC728323
16799315	7.46	8.22	-1.7	0.009665	0.344665	THBS1	thrombospondin 1
16883390	5.3	6.07	-1.7	0.010481	0.346095	LIPT1	lipoyltransferase 1
17126256	5.96	6.73	-1.7	0.024029	0.381224	SNHG3	small nucleolar RNA host gene 3 (non-protein coding); small nucleolar RNA, H/ACA box 73A
16780441	4.75	5.52	-1.7	0.028412	0.396469
16838017	5.59	6.35	-1.7	0.036685	0.415665	GALR2	galanin receptor 2
16989861	4.83	5.59	-1.7	0.041722	0.425843
16828485	6.3	5.53	1.7	0.003503	0.33953	TMEM231	transmembrane protein 231; ADAT1 and TMEM231 readthrough transcript
16927151	5.92	5.15	1.7	0.00575	0.342465	TANGO2	transport and golgi organization 2 homolog (Drosophila)
17092194	4.87	4.1	1.7	0.007742	0.342465	PLGRKT	plasminogen receptor, C-terminal lysine transmembrane protein
17098222	6.57	5.8	1.7	0.008377	0.342465	DENND1A	DENN/MADD domain containing 1A
16998682	7.43	6.67	1.7	0.008895	0.342786	EFNA5	ephrin-A5
17118358	6.58	5.81	1.7	0.029258	0.398896
16813206	9.2	8.43	1.7	0.033214	0.409139	ANPEP	alanyl (membrane) aminopeptidase
16941659	3.43	2.66	1.7	0.044448	0.431809	RNU6ATAC16P	RNA, U6atac small nuclear 16, pseudogene
16955048	7.23	6.46	1.71	0.006592	0.342465	RFT1	RFT1 homolog (S. cerevisiae)
17089735	8.84	8.07	1.71	0.00786	0.342465	SPTAN1	spectrin, alpha, non-erythrocytic 1; spectrin, alpha, non-erythrocytic 1 (alpha-fodrin)
17081665	6.33	5.55	1.71	0.008491	0.342465	TRAPPC9	trafficking protein particle complex 9
16850656	6.36	5.59	1.71	0.011545	0.349018	DLGAP1-AS1	DLGAP1 antisense RNA 1; novel transcript, antisense to DLGAP1
17124942	4.97	4.2	1.71	0.024564	0.382654	LOC157273	uncharacterized LOC157273; novel transcript
17051390	4.68	3.9	1.71	0.024668	0.383228
16858756	6.14	5.37	1.71	0.033194	0.409096	GCDH	glutaryl-CoA dehydrogenase
17047588	3.1	2.32	1.71	0.042681	0.427776	LOC102723781	uncharacterized LOC102723781
16803533	7.14	6.36	1.71	0.042705	0.427815	HYKK	hydroxylysine kinase; aminoglycoside phosphotransferase domain containing 1
16972305	8	7.23	1.71	0.049675	0.445038	CLCN3	chloride channel, voltage-sensitive 3; chloride channel 3
17011771	5.54	4.76	1.72	0.003609	0.33953	FAM229B	family with sequence similarity 229, member B
17125104	4.51	3.73	1.72	0.004626	0.340189	LOC100132167	uncharacterized LOC100132167; pseudogene similar to part of ribosomal protein L7a (RPL7A); ribosomal protein L7a (RPL7A) pseudogene
17066921	4.39	3.61	1.72	0.005918	0.342465	ADAM28	ADAM metallopeptidase domain 28
16692599	3.45	2.67	1.72	0.008096	0.342465
16819653	7.37	6.59	1.72	0.016776	0.361816	MMP15	matrix metallopeptidase 15 (membrane-inserted)
16959096	5.64	4.86	1.72	0.019093	0.368013	FAM86HP	family with sequence similarity 86, member A pseudogene
16866686	5.88	5.09	1.72	0.037161	0.416427	ADAMTSL5	ADAMTS-like 5
17098949	4.91	4.13	1.72	0.038678	0.419131	CCBL1	cysteine conjugate-beta lyase, cytoplasmic
16977378	6.34	5.56	1.72	0.04972	0.44526	TMEM150C	transmembrane protein 150C
16850346	5.62	4.83	1.73	0.000563	0.33953
16828367	8.12	7.33	1.73	0.001189	0.33953	WDR59	WD repeat domain 59
17089549	6.16	5.37	1.73	0.002112	0.33953	DNM1	dynamin 1
16849788	6.62	5.83	1.73	0.002245	0.33953	SLC38A10	solute carrier family 38, member 10
17019698	6.22	5.43	1.73	0.003005	0.33953	RCAN2	regulator of calcineurin 2
16850797	9.46	8.67	1.73	0.005407	0.342465	RAB12	RAB12, member RAS oncogene family
16847586	7.7	6.91	1.73	0.005639	0.342465	STRADA	STE20-related kinase adaptor alpha; novel protein
16829469	7.03	6.24	1.73	0.01224	0.351601
17085040	6.12	5.33	1.73	0.024104	0.381602	TRMT10B	tRNA methyltransferase 10 homolog B (S. cerevisiae)
16986847	5.14	4.35	1.73	0.025803	0.387416	ATG10	autophagy related 10; ATG10 autophagy related 10 homolog (S. cerevisiae)
16722684	8.5	7.71	1.73	0.029791	0.402109	ZDHHC13	zinc finger, DHHC-type containing 13
16772042	6.47	5.68	1.73	0.033796	0.410753	CCDC92	coiled-coil domain containing 92
16706023	7.5	6.71	1.73	0.036331	0.415665	FAM149B1	family with sequence similarity 149, member B1
16821296	7.96	7.17	1.73	0.037386	0.416427	CMIP	c-Maf inducing protein
16841982	5.99	5.2	1.73	0.040504	0.4244	TOM1L2	target of myb1-like 2 (chicken)
16715331	7.67	6.87	1.74	0.004423	0.340189	MICU1	mitochondrial calcium uptake 1
16770284	6.04	5.24	1.74	0.006036	0.342465	TMEM116	transmembrane protein 116
16911804	5.24	4.44	1.74	0.009796	0.345295	SLC24A3	solute carrier family 24 (sodium/potassium/calcium exchanger), member 3
17101737	7.79	6.99	1.74	0.011346	0.349018	CA5B	carbonic anhydrase VB, mitochondrial
16933667	7.24	6.44	1.74	0.018045	0.366417	NIPSNAP1	nipsnap homolog 1 (C. elegans)
17087836	6.98	6.18	1.74	0.032917	0.408663	FKTN	fukutin
16668874	4.77	3.97	1.74	0.041962	0.42631	RP3-522D1.1	novel transcript
16724751	4.23	3.43	1.74	0.049736	0.44526	OR5L2	olfactory receptor, family 5, subfamily L, member 2
16895744	5.6	4.8	1.75	0.001361	0.33953	MPV17	MpV17 mitochondrial inner membrane protein
16697196	6.71	5.9	1.75	0.002577	0.33953	FAM129A	family with sequence similarity 129, member A
17027743	7.77	6.96	1.75	0.00631	0.342465	HCP5	HLA complex P5 (non-protein coding); HLA complex P5
16790636	5.34	4.53	1.75	0.007433	0.342465	C14orf93	chromosome 14 open reading frame 93
16992240	5.72	4.91	1.75	0.009814	0.345295	GABRP	gamma-aminobutyric acid (GABA) A receptor, pi
16664406	5.4	4.6	1.75	0.010361	0.346095	CYP4Z1	cytochrome P450, family 4, subfamily Z, polypeptide 1
17106102	4.98	4.17	1.75	0.012674	0.351902	COL4A5	collagen, type IV, alpha 5
16736529	7.93	7.12	1.75	0.029949	0.402367	UEVLD	UEV and lactate/malate dehyrogenase domains
16874702	6.7	5.9	1.75	0.034991	0.413907	KLK7	kallikrein-related peptidase 7
16850724	4.93	4.12	1.75	0.041506	0.425525	ARHGAP28	Rho GTPase activating protein 28
16882615	5.61	4.8	1.76	0.002707	0.33953	THNSL2	threonine synthase-like 2 (S. cerevisiae)
16789019	6.37	5.56	1.76	0.002726	0.33953	TECPR2	tectonin beta-propeller repeat containing 2
17092003	5.13	4.31	1.76	0.00599	0.342465	VLDLR-AS1	VLDLR antisense RNA 1; uncharacterized LOC101930048; uncharacterized LOC101930053; novel transcript
17005542	6.56	5.74	1.76	0.008499	0.342465	HFE	hemochromatosis
17124534	6.41	5.6	1.76	0.010664	0.346095	LOC101929381	uncharacterized LOC101929381; pseudogene similar to part of general transcription factor II, i GTF2I; general transcription factor II, i (GTF2I) pseudogene
16821330	7.19	6.37	1.76	0.011627	0.349018	PLCG2	phospholipase C, gamma 2 (phosphatidylinositol-specific)
16703062	5.04	4.22	1.76	0.012173	0.351601	NEBL-AS1	NEBL antisense RNA 1; putative novel transcript
17120858	10.26	9.45	1.76	0.014262	0.356368	PARP4	poly (ADP-ribose) polymerase family, member 4; poly (ADP-ribose) polymerase family, member 4 pseudogene 2
17051844	6.1	5.28	1.76	0.014624	0.358049	AKR1B15	aldo-keto reductase family 1, member B15
16683739	6.61	5.79	1.76	0.019117	0.368048	PAFAH2	platelet-activating factor acetylhydrolase 2, 40kDa
17005281	6.48	5.66	1.76	0.036546	0.415665	CASC15	cancer susceptibility candidate 15 (non-protein coding); long intergenic non-protein coding RNA 340
17009794	5.54	4.72	1.76	0.038759	0.419131	BEND6	BEN domain containing 6
16785948	6.33	5.52	1.76	0.042651	0.427776	LOC100506411	uncharacterized LOC100506411; novel transcript
16896374	8.49	7.67	1.77	0.002451	0.33953	STRN	striatin, calmodulin binding protein
16959582	6.27	5.45	1.77	0.00295	0.33953	NCK1-AS1	NCK1 antisense RNA 1 (head to head); novel transcript
16822256	10.13	9.31	1.77	0.010463	0.346095	LOC101929008	uncharacterized LOC101929008; uncharacterized LOC101929038; uncharacterized LOC101930130; uncharacterized LOC101930567; novel transcript; uncharacterized LOC729737; uncharacterized LOC101928706; uncharacterized LOC101929823; uncharacterized LOC388572; uncharacterized LOC101060494; uncharacterized LOC101926894; uncharacterized LOC101930127; uncharacterized LOC100134822; putative uncharacterized pr…
16916872	6.09	5.27	1.77	0.018255	0.366417	RP11-352D3.2	novel protein
16827764	9.86	9.04	1.77	0.020168	0.370161	AARS	alanyl-tRNA synthetase
16916304	5.26	4.43	1.77	0.027793	0.39501	LOC100507459	uncharacterized LOC100507459; novel transcript
16705701	8.52	7.69	1.78	0.001035	0.33953	H2AFY2	H2A histone family, member Y2
16853399	5.44	4.61	1.78	0.003021	0.33953	COLEC12	collectin sub-family member 12
16766137	7.5	6.67	1.78	0.004204	0.340189	TIMELESS	timeless circadian clock; timeless homolog (Drosophila)
17086708	5.85	5.02	1.78	0.005234	0.342465	SYK	spleen tyrosine kinase
17018292	9.24	8.41	1.78	0.005893	0.342465	UQCC2	ubiquinol-cytochrome c reductase complex assembly factor 2; microRNA 3934; mitochondrial nucleoid factor 1
16657480	6.56	5.72	1.78	0.007409	0.342465
16777460	10.34	9.51	1.78	0.013939	0.355965	PARP4	poly (ADP-ribose) polymerase family, member 4
16665266	5.52	4.68	1.78	0.015543	0.360035	FGGY	FGGY carbohydrate kinase domain containing
17011424	6.24	5.41	1.78	0.017328	0.364761	LACE1	lactation elevated 1
17119216	3.78	2.95	1.78	0.018529	0.366417
17120860	8.88	8.05	1.78	0.02515	0.384331	PARP4P2	poly (ADP-ribose) polymerase family, member 4 pseudogene 2; poly (ADP-ribose) polymerase family, member 4
17062211	4.4	3.56	1.79	0.003236	0.33953	RP11-328J2.1	putative novel transcript
17120866	9.38	8.54	1.79	0.004908	0.340189	PARP4	poly (ADP-ribose) polymerase family, member 4; poly (ADP-ribose) polymerase family, member 4 pseudogene 2
17051745	6.48	5.65	1.79	0.021792	0.37375	EXOC4	exocyst complex component 4
17051504	8.7	7.86	1.79	0.023247	0.37833	KLHDC10	kelch domain containing 10
16830295	7.42	6.59	1.79	0.035211	0.414138	SLC16A13	solute carrier family 16, member 13; solute carrier family 16, member 13 (monocarboxylic acid transporter 13); Josephin domain containing 1
17113293	9.13	8.29	1.79	0.039973	0.423422	ACSL4	acyl-CoA synthetase long-chain family member 4
17117682	5.32	4.48	1.79	0.042137	0.426806	LOC101929668	uncharacterized LOC101929668; uncharacterized LOC100507419; novel transcript, antisense MMP25
16949467	4.7	3.85	1.8	0.001412	0.33953	LPP	LIM domain containing preferred translocation partner in lipoma
16788058	4.93	4.08	1.8	0.001416	0.33953	AK7	adenylate kinase 7
17111992	2.39	1.55	1.8	0.002081	0.33953	RNU6-1078P	RNA, U6 small nuclear 1078, pseudogene
17120132	6.99	6.14	1.8	0.004997	0.340395	LINC01057	long intergenic non-protein coding RNA 1057; novel transcript
16821807	7.23	6.39	1.8	0.0092	0.342975	ZC3H18	zinc finger CCCH-type containing 18
16826626	4.81	3.96	1.8	0.009305	0.342975	RP11-26L20.3	novel transcript, antisense to IRX6
16688937	8.9	8.05	1.8	0.012565	0.351902	CTBS	chitobiase, di-N-acetyl-
16772544	3.83	2.97	1.8	0.012951	0.352038	RNA5SP378	RNA, 5S ribosomal pseudogene 378
16708260	6.97	6.12	1.8	0.017465	0.36525
16697004	5.08	4.24	1.8	0.024163	0.381738	RNASEL	ribonuclease L (2,5-oligoisoadenylate synthetase-dependent); ribonuclease L (2',5'-oligoisoadenylate synthetase-dependent)
16721249	5.91	5.05	1.8	0.042224	0.426806	TRIM6	tripartite motif containing 6; TRIM6-TRIM34 readthrough; tripartite motif containing 34; tripartite motif-containing 34; TRIM6-TRIM34 readthrough transcript; tripartite motif-containing 6
16845528	8.81	7.96	1.81	0.001832	0.33953	LSM12	LSM12 homolog (S. cerevisiae); LSM12 pseudogene 1; LSM12 homolog (S. cerevisiae) (LSM12) pseudogene
16944344	6.17	5.31	1.81	0.006578	0.342465	ARHGAP31	Rho GTPase activating protein 31
16745139	6.31	5.45	1.81	0.019887	0.369006	RP11-110I1.12	novel transcript
16965915	4.84	3.98	1.81	0.022724	0.376474	C4orf19	chromosome 4 open reading frame 19
16777215	4.6	3.74	1.81	0.024459	0.382319	N6AMT2	N-6 adenine-specific DNA methyltransferase 2 (putative)
16710245	5.66	4.8	1.81	0.026595	0.390399	ACADSB	acyl-CoA dehydrogenase, short/branched chain; acyl-Coenzyme A dehydrogenase, short/branched chain
16710322	6.25	5.39	1.81	0.027875	0.39501	LHPP	phospholysine phosphohistidine inorganic pyrophosphate phosphatase
17115571	7.1	6.24	1.81	0.027887	0.39501	DNASE1L1	deoxyribonuclease I-like 1
16859643	7.83	6.97	1.81	0.048999	0.44335	B3GNT3	UDP-GlcNAc:betaGal beta-1,3-N-acetylglucosaminyltransferase 3
16780509	9.05	8.19	1.82	0.00297	0.33953	DOCK9	dedicator of cytokinesis 9
16737669	7.93	7.07	1.82	0.003044	0.33953	PHF21A	PHD finger protein 21A
17058207	3.53	2.66	1.82	0.006339	0.342465
16825997	7.24	6.37	1.82	0.012746	0.351902	PYCARD	PYD and CARD domain containing
16703301	5.84	4.98	1.82	0.013741	0.355906	THNSL1	threonine synthase-like 1 (S. cerevisiae)
17067284	4.3	3.44	1.82	0.021348	0.372967	EPHX2	epoxide hydrolase 2, cytoplasmic
16842834	7.82	6.95	1.82	0.033086	0.408663	FLOT2	flotillin 2
17022256	6.93	6.07	1.82	0.035486	0.41453	PDSS2	prenyl (decaprenyl) diphosphate synthase, subunit 2
16922851	5.58	4.71	1.82	0.040955	0.424764	SH3BGR	SH3 domain binding glutamate-rich protein; SH3 domain binding glutamic acid-rich protein
16701364	4.91	4.04	1.82	0.041092	0.424827	SMYD3	SET and MYND domain containing 3
16891082	7.47	6.6	1.82	0.044413	0.431809	CYP27A1	cytochrome P450, family 27, subfamily A, polypeptide 1
16787314	6.62	5.75	1.82	0.046115	0.436946	TTC8	tetratricopeptide repeat domain 8
16876833	6.08	5.22	1.82	0.047693	0.4402
16782862	7.19	6.32	1.83	0.000935	0.33953	NYNRIN	NYN domain and retroviral integrase containing
17124422	5.06	4.19	1.83	0.015468	0.359682
16999472	3.95	3.07	1.83	0.015841	0.361606	LOC101929964	uncharacterized LOC101929964; long intergenic non-protein coding RNA 1184; novel transcript
16709268	5.87	5	1.83	0.016572	0.361816	ACSL5	acyl-CoA synthetase long-chain family member 5
16738512	6.78	5.91	1.83	0.019915	0.369006	SLC43A1	solute carrier family 43 (amino acid system L transporter), member 1; solute carrier family 43, member 1
17008655	7.64	6.76	1.84	0.002088	0.33953	GLTSCR1L	GLTSCR1-like
17098911	7.5	6.62	1.84	0.005361	0.342465	ZER1	zyg-11 related, cell cycle regulator; zer-1 homolog (C. elegans)
17118754	7.66	6.79	1.84	0.006139	0.342465	LOC283070	uncharacterized LOC283070; calcium/calmodulin-dependent protein kinase ID
16835087	8.53	7.65	1.84	0.019051	0.368013	NSF	N-ethylmaleimide-sensitive factor; uncharacterized LOC101930324
16698756	6.82	5.93	1.84	0.022316	0.374716	C1orf116	chromosome 1 open reading frame 116
16921679	7.12	6.25	1.84	0.027793	0.39501	CHODL	chondrolectin
16926111	6.1	5.22	1.84	0.034338	0.412044	CBS	cystathionine-beta-synthase
16968488	3.49	2.61	1.84	0.036882	0.416361	WDFY3-AS2	WDFY3 antisense RNA 2; chromosome 4 open reading frame 12
17118177	5.58	4.7	1.84	0.042493	0.427776	LOC100506276	uncharacterized LOC100506276
16879540	7.52	6.64	1.84	0.043801	0.429254	DYNC2LI1	dynein, cytoplasmic 2, light intermediate chain 1
16999462	6.82	5.93	1.85	0.005154	0.342465	LINC01184	long intergenic non-protein coding RNA 1184; uncharacterized LOC101929964; novel transcript
17023298	5.27	4.38	1.85	0.016618	0.361816	STL	six-twelve leukemia; novel transcript, antisense to RNF217
16664620	4.8	3.91	1.85	0.018372	0.366417	RP11-191G24.1	novel transcript
17019654	5.06	4.17	1.85	0.01866	0.366417	CLIC5	chloride intracellular channel 5
16736798	3.88	2.99	1.85	0.01939	0.369006	LOC102725257	uncharacterized LOC102725257; novel transcript
16868462	6.24	5.35	1.85	0.023893	0.381224	ZNF846	zinc finger protein 846; uncharacterized LOC100505555
16846157	5.94	5.06	1.85	0.026117	0.387681	PRR15L	proline rich 15-like
16936084	5.95	5.07	1.85	0.026154	0.387681	CDPF1	cysteine-rich, DPF motif domain containing 1
17120232	6.04	5.16	1.85	0.027229	0.39367	LOC101928706	uncharacterized LOC101928706; uncharacterized LOC101929823; novel transcript; putative novel transcript; uncharacterized LOC101929192
17123936	3.3	2.42	1.85	0.036004	0.415522	LOC101926941	uncharacterized LOC101926941; novel transcript, antisense to SPRY4 and FGF1
16712373	6.38	5.5	1.85	0.043095	0.428579	NEBL	nebulette
16684194	7.93	7.03	1.86	0.004232	0.340189	TAF12	TAF12 RNA polymerase II, TATA box binding protein (TBP)-associated factor, 20kDa
17017697	9.23	8.34	1.86	0.010173	0.346095	ATF6B	activating transcription factor 6 beta; tenascin XB
17079448	6.3	5.4	1.86	0.012237	0.351601	NIPAL2	NIPA-like domain containing 2
16699458	8.42	7.53	1.86	0.023105	0.377667	RAB3GAP2	RAB3 GTPase activating protein subunit 2 (non-catalytic); aurora kinase A pseudogene 1
16693082	6.87	5.97	1.86	0.032363	0.408663	SELENBP1	selenium binding protein 1
17099001	8.18	7.28	1.86	0.035962	0.41551	CRAT	carnitine O-acetyltransferase; carnitine acetyltransferase
16685889	8.83	7.93	1.87	0.000257	0.33953	SCMH1	sex comb on midleg homolog 1 (Drosophila)
17004216	4.28	3.38	1.87	0.000589	0.33953	GMDS-AS1	GMDS antisense RNA 1 (head to head); novel transcript
16741161	7.38	6.48	1.87	0.007043	0.342465	FAM86C2P	family with sequence similarity 86, member A pseudogene; family with sequence similarity 86, member C2, pseudogene
17120336	5.28	4.37	1.87	0.017191	0.363801	LOC101926901	uncharacterized LOC101926901; uncharacterized LOC101926936; protein GVQW1-like; uncharacterized LOC101928976; novel transcript; long intergenic non-protein coding RNA 1347; uncharacterized LOC100507306
16716918	6.97	6.06	1.87	0.028105	0.39501	BLNK	B-cell linker
16866867	9.51	8.6	1.87	0.030701	0.404588	MOB3A	MOB kinase activator 3A
17088997	3.71	2.81	1.87	0.044381	0.431599	MIR181B2	microRNA 181b-2
16733421	5.79	4.88	1.88	0.009942	0.345945	TMEM45B	transmembrane protein 45B
16786403	4.75	3.84	1.88	0.012965	0.352038	CCDC176	coiled-coil domain containing 176; chromosome 14 open reading frame 45; novel transcript
17120124	6.32	5.41	1.88	0.013867	0.355965	LINC01057	long intergenic non-protein coding RNA 1057; novel transcript
16930077	6.02	5.11	1.88	0.021123	0.372942	CBY1	chibby homolog 1 (Drosophila)
16677153	6.72	5.81	1.88	0.024495	0.382319	LINC00467	long intergenic non-protein coding RNA 467; chromosome 1 open reading frame 97
17120122	7.85	6.94	1.88	0.02729	0.393914	LINC01057	long intergenic non-protein coding RNA 1057; novel transcript
16972595	8.5	7.59	1.88	0.036709	0.415665	SPCS3	signal peptidase complex subunit 3 homolog (S. cerevisiae)
16750431	4.67	3.76	1.88	0.040058	0.423422	LOC101927116	uncharacterized LOC101927116; novel transcript
17007763	5.89	4.97	1.89	0.004156	0.340189	ZNF76	zinc finger protein 76; zinc finger protein 76 (expressed in testis)
16777672	6.03	5.11	1.89	0.007172	0.342465
17120134	5.69	4.77	1.89	0.026833	0.391698
16774515	6.63	5.71	1.9	0.004203	0.340189
17022406	5.17	4.24	1.9	0.008976	0.342786	PPIL6	peptidylprolyl isomerase (cyclophilin)-like 6
16823413	8.22	7.29	1.9	0.016722	0.361816	TRAP1	TNF receptor-associated protein 1
16737282	8.37	7.44	1.9	0.01676	0.361816	ELF5	E74-like factor 5 (ets domain transcription factor)
17010584	7.74	6.82	1.9	0.019086	0.368013	BCKDHB	branched chain keto acid dehydrogenase E1, beta polypeptide
16910601	6.06	5.13	1.9	0.023062	0.377667	NRSN2	neurensin 2
16960705	6.65	5.72	1.9	0.034862	0.413789	PLCH1	phospholipase C, eta 1
16997953	4.74	3.81	1.9	0.04104	0.424827	MEF2C	myocyte enhancer factor 2C
17086845	6.07	5.14	1.91	0.023863	0.381224	SUSD3	sushi domain containing 3
16855056	7.8	6.86	1.91	0.02507	0.384267	HDHD2	haloacid dehalogenase-like hydrolase domain containing 2
17045761	4.61	3.67	1.92	0.006822	0.342465	CCM2	cerebral cavernous malformation 2
16833476	6.52	5.57	1.92	0.016018	0.361816	DHRS11	dehydrogenase/reductase (SDR family) member 11
17049366	7.09	6.15	1.92	0.016822	0.361816	AGFG2	ArfGAP with FG repeats 2
16729472	5.15	4.21	1.92	0.019453	0.369006	THRSP	thyroid hormone responsive
16785540	7.36	6.42	1.92	0.035037	0.413959	GPHN	gephyrin
16817006	8.48	7.53	1.93	0.000145	0.33953	DCTN5	dynactin 5 (p25)
16730561	6.38	5.44	1.93	0.011773	0.35109	LOC101928424	uncharacterized LOC101928424; novel transcript
16663390	5.06	4.11	1.93	0.019098	0.368013	SLC2A1-AS1	SLC2A1 antisense RNA 1; novel transcript
17121352	5.63	4.68	1.93	0.0252	0.38441	SNX29	sorting nexin 29; sorting nexin 29 pseudogene 2; sorting nexin 29 pseudogene 1; uncharacterized LOC101929304; novel protein; novel transcript; RUN domain containing 2B (RUNDC2B) pseudogene
16854466	8.62	7.67	1.93	0.026155	0.387681	DSC3	desmocollin 3
17122646	5.23	4.28	1.93	0.028667	0.397767	LINC00152	long intergenic non-protein coding RNA 152; uncharacterized LOC101930489; novel transcript; uncharacterized LOC101927260; MIR4435-1 host gene (non-protein coding)
16782548	6.93	5.98	1.93	0.0308	0.404588	PCK2	phosphoenolpyruvate carboxykinase 2 (mitochondrial)
16889664	6.55	5.61	1.93	0.034316	0.412044	CARF	calcium responsive transcription factor; amyotrophic lateral sclerosis 2 (juvenile) chromosome region, candidate 8
16996851	3.21	2.25	1.94	0.002467	0.33953
16898601	6.2	5.24	1.94	0.002948	0.33953	NFU1	NFU1 iron-sulfur cluster scaffold homolog (S. cerevisiae)
16689764	5.6	4.64	1.94	0.003074	0.33953	ABCA4	ATP-binding cassette, sub-family A (ABC1), member 4
16688235	3.83	2.87	1.94	0.012401	0.351902	WDR78	WD repeat domain 78
16689888	5.82	4.86	1.94	0.014898	0.359118	LINC01057	long intergenic non-protein coding RNA 1057; novel transcript
17123714	4.17	3.22	1.94	0.016466	0.361816	RP11-499E18.1	novel transcript
16696416	3.69	2.73	1.94	0.017896	0.366417	TNFSF18	tumor necrosis factor (ligand) superfamily, member 18
16901983	4.76	3.8	1.94	0.024236	0.381738
16735738	6.91	5.96	1.94	0.03099	0.4047	RNF141	ring finger protein 141
16715361	9.75	8.8	1.94	0.03493	0.413789	P4HA1	prolyl 4-hydroxylase, alpha polypeptide I
16723084	3.28	2.33	1.94	0.036358	0.415665	BDNF-AS	BDNF antisense RNA; BDNF antisense RNA 1 (non-protein coding)
16918589	7.99	7.02	1.95	0.003198	0.33953	GSS	glutathione synthetase
17123890	5.9	4.93	1.95	0.004265	0.340189
16821479	7.38	6.41	1.95	0.017615	0.36553	ATP2C2	ATPase, Ca++ transporting, type 2C, member 2
16872796	6.31	5.35	1.95	0.018566	0.366417	CXCL17	chemokine (C-X-C motif) ligand 17
16963669	2.8	1.83	1.95	0.040543	0.4244	ZNF876P	zinc finger protein 876, pseudogene
17125474	4.42	3.45	1.96	0.004993	0.340395
16840885	6.39	5.43	1.96	0.006212	0.342465	TMEM107	transmembrane protein 107
16703220	6.55	5.58	1.96	0.006766	0.342465	MSRB2	methionine sulfoxide reductase B2
16961695	3.87	2.9	1.96	0.006856	0.342465	RP11-644C3.1	novel transcript
17053775	5.35	4.38	1.96	0.012596	0.351902	ACTR3B	ARP3 actin-related protein 3 homolog B (yeast)
16987673	5.61	4.65	1.96	0.024493	0.382319	PAM	peptidylglycine alpha-amidating monooxygenase
16815985	8.88	7.91	1.96	0.0396	0.422789	MKL2	MKL/myocardin-like 2
16901393	7.17	6.19	1.97	0.000826	0.33953	FHL2	four and a half LIM domains 2
16926893	6.42	5.45	1.97	0.00088	0.33953	BCL2L13	BCL2-like 13 (apoptosis facilitator)
17073146	6.46	5.49	1.97	0.007321	0.342465	PTP4A3	protein tyrosine phosphatase type IVA, member 3
17068560	6.33	5.36	1.97	0.009053	0.342975	SMIM19	small integral membrane protein 19; chromosome 8 open reading frame 40
17095020	6.07	5.1	1.97	0.034832	0.413789	NMRK1	nicotinamide riboside kinase 1
17067314	7.08	6.1	1.97	0.036091	0.415522	SCARA3	scavenger receptor class A, member 3
16992322	4.9	3.92	1.97	0.038371	0.418721
16667736	4.67	3.7	1.97	0.04079	0.4244	LOC102606465	uncharterized LOC102606465; novel transcript
16767170	5.72	4.73	1.98	0.000359	0.33953	GRIP1	glutamate receptor interacting protein 1
16816627	6.9	5.91	1.98	0.008439	0.342465	LOC81691	exonuclease NEF-sp; novel exonuclease protein
17086314	5.76	4.78	1.98	0.012045	0.351412	IDNK	idnK, gluconokinase homolog (E. coli)
16973149	4.82	3.84	1.98	0.014334	0.356492
16947061	10.15	9.16	1.98	0.018176	0.366417	MBNL1	muscleblind-like splicing regulator 1; muscleblind-like (Drosophila)
17009117	7.06	6.07	1.98	0.023018	0.377667	C6orf223	chromosome 6 open reading frame 223
16907353	6.65	5.66	1.98	0.040488	0.4244	ALS2	amyotrophic lateral sclerosis 2 (juvenile)
16773967	7.03	6.05	1.98	0.044577	0.431809	NBEA	neurobeachin
16775811	8.11	7.12	1.99	0.018713	0.366436	GPC6	glypican 6
17098622	3.89	2.89	1.99	0.02584	0.387421
16777198	5.56	4.56	2	0.003784	0.33953	CRYL1	crystallin, lambda 1
17005385	9.79	8.79	2	0.005397	0.342465	ACOT13	acyl-CoA thioesterase 13
16735288	4.54	3.55	2	0.00641	0.342465	OVCH2	ovochymase 2 (gene/pseudogene)
17123176	4.66	3.66	2	0.008139	0.342465
17013174	5.54	4.54	2	0.00824	0.342465	AIG1	androgen-induced 1
16837150	2.92	1.92	2	0.010213	0.346095	RNU6-928P	RNA, U6 small nuclear 928, pseudogene
16835064	8.93	7.93	2	0.041494	0.425525	NSF	N-ethylmaleimide-sensitive factor; N-ethylmaleimide-sensitive factor pseudogene 1; uncharacterized LOC101930324
16850337	8.93	7.93	2	0.041494	0.425525	NSF	N-ethylmaleimide-sensitive factor; N-ethylmaleimide-sensitive factor pseudogene 1; uncharacterized LOC101930324
17056211	9.44	8.44	2.01	0.002808	0.33953	HIBADH	3-hydroxyisobutyrate dehydrogenase
16727570	7.64	6.64	2.01	0.00657	0.342465	C11orf80	chromosome 11 open reading frame 80
17111611	7.56	6.55	2.01	0.006648	0.342465	ARHGEF9	Cdc42 guanine nucleotide exchange factor (GEF) 9
17122484	5.24	4.23	2.01	0.018155	0.366417	LINC00152	long intergenic non-protein coding RNA 152; uncharacterized LOC101930489; novel transcript; MIR4435-1 host gene (non-protein coding)
17122490	7.04	6.03	2.01	0.030007	0.40265
16925466	7.7	6.69	2.02	0.004876	0.340189	HLCS	holocarboxylase synthetase (biotin-(proprionyl-CoA-carboxylase (ATP-hydrolysing)) ligase); holocarboxylase synthetase (biotin-(proprionyl-Coenzyme A-carboxylase (ATP-hydrolysing)) ligase)
16767734	6.32	5.31	2.02	0.01483	0.358966	RP11-114H23.1	novel transcript
16849910	6.07	5.06	2.02	0.026077	0.387681	OXLD1	oxidoreductase-like domain containing 1
16741584	5.94	4.93	2.02	0.049423	0.444267
17086987	5.83	4.82	2.03	0.01026	0.346095	PTPDC1	protein tyrosine phosphatase domain containing 1
17090713	5.14	4.12	2.03	0.031986	0.40757	CEL	carboxyl ester lipase; carboxyl ester lipase (bile salt-stimulated lipase)
16683387	5.96	4.93	2.04	0.002558	0.33953	TCEB3-AS1	TCEB3 antisense RNA 1; novel transcript
16702524	8.25	7.22	2.04	0.016863	0.361816	CAMK1D	calcium/calmodulin-dependent protein kinase ID
16795128	6.5	5.47	2.04	0.017208	0.363847	TMED8	transmembrane emp24 protein transport domain containing 8
16848453	7.28	6.24	2.04	0.018569	0.366417	SLC39A11	solute carrier family 39, member 11; solute carrier family 39 (metal ion transporter), member 11
16779283	5.62	4.58	2.05	0.002492	0.33953	DHRS12	dehydrogenase/reductase (SDR family) member 12
16757160	7.28	6.25	2.05	0.004752	0.340189	ALDH2	aldehyde dehydrogenase 2 family (mitochondrial); novel protein
16829629	8.95	7.92	2.05	0.006829	0.342465	SRR	serine racemase
16868265	6.16	5.13	2.05	0.01469	0.358523	MUC16	mucin 16, cell surface associated
16922646	2.74	1.69	2.06	0.015315	0.359682	RNU6-696P	RNA, U6 small nuclear 696, pseudogene
17003813	3.29	2.24	2.06	0.01974	0.369006
16665373	9.15	8.11	2.06	0.020877	0.372547	INADL	InaD-like (Drosophila)
16699634	7.13	6.09	2.06	0.025777	0.387416	TLR5	toll-like receptor 5
16920753	3.78	2.74	2.06	0.028164	0.39501	LOC101927932	uncharacterized LOC101927932; putative novel transcript
17122496	7.42	6.38	2.06	0.041937	0.42623	LINC00152	long intergenic non-protein coding RNA 152; uncharacterized LOC101930489; MIR4435-1 host gene (non-protein coding); novel transcript
17124216	4.57	3.51	2.08	0.046105	0.436946
16742150	6.02	4.95	2.09	0.000112	0.33953	XRRA1	X-ray radiation resistance associated 1
16950932	7.22	6.15	2.09	0.002615	0.33953	NUP210	nucleoporin 210kDa
16748227	4.57	3.5	2.09	0.003601	0.33953	KLRF1	killer cell lectin-like receptor subfamily F, member 1
17010539	6.69	5.62	2.09	0.007601	0.342465
16944931	4.88	3.82	2.09	0.028193	0.39501	FAM86JP	family with sequence similarity 86, member A pseudogene; family with sequence similarity 86, member A (FAM86A) pseudogene
16677266	2.59	1.52	2.1	0.000733	0.33953	LOC101929565	uncharacterized LOC101929565; novel transcript
17065508	6.63	5.56	2.11	0.000769	0.33953	CTD-3023L14.2	novel transcript
17124472	8.1	7.02	2.11	0.000876	0.33953	AC004870.4	novel transcript
17058891	6.82	5.74	2.11	0.010445	0.346095	STYXL1	serine/threonine/tyrosine interacting-like 1
16686774	6.38	5.3	2.11	0.021024	0.372942	PDZK1IP1	PDZK1 interacting protein 1
16716019	4.53	3.45	2.11	0.024904	0.383837	TMEM254-AS1	TMEM254 antisense RNA 1; novel transcript, antisense to TMEM254
16884441	7.6	6.53	2.11	0.040418	0.4244	ZC3H6	zinc finger CCCH-type containing 6
16689678	5	3.91	2.12	0.00193	0.33953	LOC100131564	uncharacterized LOC100131564; novel transcript
16994329	8.32	7.23	2.12	0.002897	0.33953	FAM173B	family with sequence similarity 173, member B
17114400	3.71	2.63	2.12	0.013769	0.355906	LINC00633	long intergenic non-protein coding RNA 633; uncharacterized LOC101928677; novel transcript
16932023	5.71	4.63	2.12	0.027903	0.39501	MIR3198-1	microRNA 3198-1
16804268	4.73	3.63	2.13	0.002626	0.33953	SLC28A1	solute carrier family 28 (concentrative nucleoside transporter), member 1; solute carrier family 28 (sodium-coupled nucleoside transporter), member 1
16904324	7.64	6.56	2.13	0.011267	0.349018	FAP	fibroblast activation protein, alpha
17121142	4.31	3.22	2.13	0.01362	0.355638	LOC100996379	E3 ubiquitin-protein ligase HERC2-like; hect domain and RLD 2 pseudogene 7; hect domain and RLD 2 (HERC2) pseudogene
16924709	8.46	7.37	2.13	0.015418	0.359682	RWDD2B	RWD domain containing 2B
17105143	9.63	8.54	2.13	0.017192	0.363801	APOOL	apolipoprotein O-like
16685036	8.56	7.46	2.14	0.003193	0.33953	ZMYM6NB	ZMYM6 neighbor; zinc finger, MYM-type 6; novel transcript, ZMYM6-ZMYM6NB readthrough
16794632	7.64	6.55	2.14	0.00806	0.342465	ALDH6A1	aldehyde dehydrogenase 6 family, member A1
16836021	7.46	6.36	2.14	0.020892	0.372547	ABCC3	ATP-binding cassette, sub-family C (CFTR/MRP), member 3
16738630	5.84	4.75	2.14	0.024622	0.382909	LPXN	leupaxin
17085868	4.76	3.66	2.14	0.039051	0.420389	TMC1	transmembrane channel-like 1
17010614	3.38	2.28	2.14	0.047952	0.440904	RNA5SP210	RNA, 5S ribosomal pseudogene 210
16919879	6.45	5.34	2.15	0.003707	0.33953	SLC13A3	solute carrier family 13 (sodium-dependent dicarboxylate transporter), member 3
17085760	5.44	4.34	2.15	0.014623	0.358049	MAMDC2	MAM domain containing 2
17071577	5.68	4.58	2.15	0.01965	0.369006	KB-1507C5.3	novel transcript
16753543	2.76	1.66	2.15	0.021725	0.373679	MIR548C	microRNA 548c; microRNA 548z
16849274	7.23	6.12	2.16	0.007832	0.342465	ST6GALNAC2	ST6 (alpha-N-acetyl-neuraminyl-2,3-beta-galactosyl-1,3)-N-acetylgalactosaminide alpha-2,6-sialyltransferase 2
16855684	7.82	6.71	2.16	0.011058	0.347621	KDSR	3-ketodihydrosphingosine reductase
16818083	6.89	5.78	2.16	0.02483	0.383564	ORAI3	ORAI calcium release-activated calcium modulator 3; novel transcript
16891820	5.05	3.93	2.17	0.001703	0.33953	FBXO36	F-box protein 36
17108931	6.55	5.43	2.17	0.005212	0.342465	HDHD1	haloacid dehalogenase-like hydrolase domain containing 1
17093415	3.83	2.72	2.17	0.015407	0.359682	RNU2-50P	RNA, U2 small nuclear 50, pseudogene
16991466	5.64	4.52	2.17	0.03558	0.41544
16954669	5.57	4.45	2.18	0.019697	0.369006	ABHD14B	abhydrolase domain containing 14B
16890176	6.62	5.49	2.18	0.029287	0.398896	PTH2R	parathyroid hormone 2 receptor
16764732	7.07	5.94	2.19	0.003016	0.33953	BIN2	bridging integrator 2
17065060	7.18	6.05	2.19	0.005669	0.342465	LOC100505909	uncharacterized LOC100505909; novel transcript; putative novel transcript; ribosomal protein L23a pseudogene
16850316	6.39	5.26	2.19	0.008586	0.342465	LOC100505909	uncharacterized LOC100505909; novel transcript
16930066	5.88	4.75	2.19	0.01157	0.349018	KDELR3	KDEL (Lys-Asp-Glu-Leu) endoplasmic reticulum protein retention receptor 3
17114220	7.05	5.91	2.2	0.006694	0.342465	MBNL3	muscleblind-like splicing regulator 3; muscleblind-like 3 (Drosophila)
17080468	6.63	5.49	2.2	0.007782	0.342465	SAMD12	sterile alpha motif domain containing 12
16974280	7.43	6.29	2.21	0.00702	0.342465	WDR1	WD repeat domain 1
17065504	5.68	4.54	2.21	0.040516	0.4244	CTD-3023L14.1	novel transcript
16937071	5.85	4.7	2.21	0.047279	0.438414	AC027119.1	novel transcript; uncharacterized LOC102723596
17077558	4.87	3.72	2.23	0.00158	0.33953
16705942	9.35	8.19	2.23	0.003956	0.33953	ANAPC16	anaphase promoting complex subunit 16; chromosome 10 open reading frame 104
17056896	7.94	6.78	2.24	0.00429	0.340189	VPS41	vacuolar protein sorting 41 homolog (S. cerevisiae)
16975333	7.16	6	2.24	0.007	0.342465	SMIM14	small integral membrane protein 14
17024394	6.31	5.15	2.24	0.011177	0.348411	PLAGL1	pleiomorphic adenoma gene-like 1
16767746	5.71	4.54	2.24	0.038741	0.419131	RP11-114H23.2	novel transcript
17019683	5.17	4	2.25	0.012073	0.351582	RP1-8B1.4	novel transcript; uncharacterized LOC102725160
17122488	8.27	7.11	2.25	0.014564	0.357974	MIR4435-1HG	MIR4435-1 host gene (non-protein coding); long intergenic non-protein coding RNA 152; uncharacterized LOC101930489; novel transcript
17108226	6.4	5.22	2.25	0.02426	0.381738	TMEM187	transmembrane protein 187
17011496	6.11	4.95	2.25	0.024376	0.382054	CEP57L1	centrosomal protein 57kDa-like 1
17070665	5.19	4.01	2.26	0.009563	0.343641	DECR1	2,4-dienoyl CoA reductase 1, mitochondrial
16838509	8.15	6.97	2.26	0.013101	0.353134	GAA	glucosidase, alpha; acid
16769463	7.57	6.39	2.26	0.01503	0.359682	SLC41A2	solute carrier family 41 (magnesium transporter), member 2; solute carrier family 41, member 2
17114934	6.57	5.4	2.26	0.039779	0.423258	CD99L2	CD99 molecule-like 2
16942103	7.96	6.78	2.27	0.003298	0.33953	FLNB	filamin B, beta; filamin B, beta (actin binding protein 278)
16779107	8.02	6.84	2.27	0.004114	0.33953	EBPL	emopamil binding protein-like
16712458	7.11	5.93	2.27	0.019674	0.369006	DNAJC1	DnaJ (Hsp40) homolog, subfamily C, member 1
16683423	5.86	4.68	2.28	0.003894	0.33953	HMGCL	3-hydroxymethyl-3-methylglutaryl-CoA lyase; 3-hydroxymethyl-3-methylglutaryl-Coenzyme A lyase
16765513	7.75	6.56	2.29	0.003938	0.33953	CBX5	chromobox homolog 5
16940161	4.44	3.25	2.29	0.007205	0.342465	CCR3	chemokine (C-C motif) receptor 3
16674604	6.76	5.56	2.29	0.010635	0.346095	MR1	major histocompatibility complex, class I-related
16974378	6.54	5.35	2.29	0.011035	0.347585	RAB28	RAB28, member RAS oncogene family
17105862	7.56	6.36	2.29	0.028472	0.396841	NRK	Nik related kinase
16943681	7.48	6.28	2.29	0.040605	0.4244	DZIP3	DAZ interacting zinc finger protein 3; DAZ interacting protein 3, zinc finger
17098424	8.85	7.65	2.3	0.00325	0.33953	MAPKAP1	mitogen-activated protein kinase associated protein 1
17115014	8.04	6.83	2.3	0.021645	0.373471	GABRA3	gamma-aminobutyric acid (GABA) A receptor, alpha 3
16881069	8.77	7.55	2.32	0.010688	0.346095	ANXA4	annexin A4
16832255	7.42	6.2	2.33	0.000913	0.33953	DHRS7B	dehydrogenase/reductase (SDR family) member 7B; dehydrogenase/reductase (SDR family) member 7
17002674	6.45	5.23	2.33	0.005584	0.342465	LINC01187	long intergenic non-protein coding RNA 1187; novel transcript
16885619	4.87	3.65	2.33	0.013675	0.355638	CYP4F30P	cytochrome P450, family 4, subfamily F, polypeptide 30, pseudogene; pseudogene similar to part of cytochrome P450, family 4, subfamily F, polypeptide 11 CYP4F11
16867432	7.76	6.53	2.34	0.007724	0.342465	PTPRS	protein tyrosine phosphatase, receptor type, S
16856604	8.16	6.93	2.35	0.015273	0.359682	REEP6	receptor accessory protein 6
17092870	5.22	3.99	2.35	0.033875	0.41133	MIR31HG	MIR31 host gene (non-protein coding); novel transcript
16664565	2.6	1.35	2.37	0.039929	0.423422	RNU6-1026P	RNA, U6 small nuclear 1026, pseudogene
16702798	3.16	1.91	2.38	0.008131	0.342465
17054377	7	5.73	2.4	0.006444	0.342465	INTS1	integrator complex subunit 1
16750277	6.06	4.8	2.4	0.020624	0.372232	IRAK4	interleukin-1 receptor-associated kinase 4
16894710	7.39	6.13	2.41	0.00523	0.342465	FAM49A	family with sequence similarity 49, member A
17123846	3.41	2.14	2.41	0.013363	0.354503	RP11-499E18.1	novel transcript
16828810	8.29	7.01	2.44	0.000792	0.33953	TLDC1	TBC/LysM-associated domain containing 1; KIAA1609
17121528	8.45	7.16	2.45	0.010197	0.346095	EBPL	emopamil binding protein-like; emopamil binding protein-like (EBPL) pseudogene
17107323	4.68	3.39	2.45	0.038462	0.419131	LINC00892	long intergenic non-protein coding RNA 892; novel transcript
16863864	5.85	4.56	2.46	0.008132	0.342465	FUT2	fucosyltransferase 2 (secretor status included)
16702790	8.03	6.71	2.49	0.011401	0.349018	ST8SIA6-AS1	ST8SIA6 antisense RNA 1; novel transcript
16764323	5.11	3.79	2.5	0.006763	0.342465	RP11-977B10.2	novel transcript, antisense to TUBA1C
16886331	6.18	4.86	2.51	0.005921	0.342465	MBD5	methyl-CpG binding domain protein 5
16854673	5.43	4.09	2.52	0.010825	0.346863	ZSCAN30	zinc finger and SCAN domain containing 30
17055216	5.67	4.33	2.53	4e-06	0.118717	ICA1	islet cell autoantigen 1, 69kDa
16774264	5.01	3.67	2.53	0.003012	0.33953	LOC101929140	uncharacterized LOC101929140
17046284	9.22	7.88	2.53	0.017581	0.36553	SUMF2	sulfatase modifying factor 2
17083492	6.18	4.83	2.54	0.002953	0.33953	KDM4C	lysine (K)-specific demethylase 4C
17079517	7.88	6.53	2.54	0.0121	0.351582	RP11-410L14.2	novel transcript
17108779	5.59	4.23	2.57	0.016784	0.361816	ARSD	arylsulfatase D
16965606	5.99	4.63	2.58	0.004431	0.340189	SLC34A2	solute carrier family 34 (type II sodium/phosphate contransporter), member 2; solute carrier family 34 (sodium phosphate), member 2
17003858	7.27	5.91	2.58	0.006011	0.342465	RNF130	ring finger protein 130
16976868	6.25	4.88	2.58	0.014058	0.355965	BTC	betacellulin
16845817	8.41	7.02	2.62	0.000332	0.33953	DCAKD	dephospho-CoA kinase domain containing
16670364	3.8	2.4	2.63	0.036407	0.415665	FAM231D	family with sequence similarity 231, member D; family with sequence similarity 231, member B; UPF0627 protein ENSP00000358171-like; uncharacterized LOC100996741; uncharacterized LOC388692
17120512	4.82	3.42	2.65	0.016018	0.361816	LOC101060691	uncharacterized LOC101060691; novel transcript
16987455	4.88	3.47	2.66	0.011147	0.348411	RP11-254I22.1	novel transcript
16819666	7	5.59	2.66	0.016369	0.361816	CCDC113	coiled-coil domain containing 113
16766499	7.62	6.21	2.67	0.001417	0.33953	R3HDM2	R3H domain containing 2; novel transcript
16951357	5.96	4.54	2.67	0.008282	0.342465	TBC1D5	TBC1 domain family, member 5
16852008	6.61	5.19	2.69	0.016285	0.361816	MOCOS	molybdenum cofactor sulfurase
16809596	5.78	4.35	2.69	0.041462	0.425525	RAB27A	RAB27A, member RAS oncogene family
16726081	8.33	6.89	2.7	0.003056	0.33953	RARRES3	retinoic acid receptor responder (tazarotene induced) 3
17123716	4.14	2.68	2.76	0.005776	0.342465	RP11-499E18.1	novel transcript
16862188	7.59	6.12	2.77	0.021093	0.372942	PLD3	phospholipase D family, member 3
17057892	8.19	6.68	2.85	0.005783	0.342465
16890207	6.11	4.6	2.85	0.02792	0.39501	MAP2	microtubule-associated protein 2
16782576	6.74	5.22	2.87	0.001568	0.33953	DCAF11	DDB1 and CUL4 associated factor 11
16769481	7.87	6.35	2.87	0.002148	0.33953	ALDH1L2	aldehyde dehydrogenase 1 family, member L2
16849652	7.24	5.71	2.89	0.014332	0.356492	TBC1D16	TBC1 domain family, member 16
16894998	6.26	4.73	2.9	0.02953	0.400462	C2orf43	chromosome 2 open reading frame 43
16691459	10.55	9.02	2.91	0.004093	0.33953	VTCN1	V-set domain containing T cell activation inhibitor 1
16824022	7.23	5.67	2.96	0.011981	0.35109	RP11-166B2.1	novel member of the nuclear pore complex interacting protein-like NPIPL gene family
16794147	4.7	3.14	2.96	0.035235	0.414138	CTD-2566J3.1	novel transcript, antisense to RAD51L1
16814143	5.5	3.91	3.01	0.017185	0.363801	ITFG3	integrin alpha FG-GAP repeat containing 3
16776080	5.66	4.05	3.05	0.01665	0.361816	CLYBL	citrate lyase beta like
16780481	7.47	5.85	3.07	0.004335	0.340189	SLC15A1	solute carrier family 15 (oligopeptide transporter), member 1
16675036	4.39	2.73	3.17	0.007284	0.342465	LOC102724897	uncharacterized LOC102724897
17059567	8.94	7.2	3.34	0.013569	0.355438	STEAP4	STEAP family member 4
16833327	7.45	5.65	3.48	0.005708	0.342465	SLFN5	schlafen family member 5
16696657	7.9	6.09	3.52	0.007346	0.342465	RFWD2	ring finger and WD repeat domain 2, E3 ubiquitin protein ligase; ring finger and WD repeat domain 2
16985353	8.8	6.81	3.98	0.02711	0.393052	ERBB2IP	erbb2 interacting protein
16859099	6.87	4.68	4.57	0.013495	0.355116
16900022	8.35	6.03	4.98	0.021362	0.372967	KRCC1	lysine-rich coiled-coil 1
16698489	6.17	3.75	5.34	0.009527	0.343641	LEMD1	LEM domain containing 1

## Sheet: GO Term gene lists
GO Term Enrichment Gene Lists
Downregulated genes:
regulation of cell proliferation	tissue development	pos regulation of cell differentiation	epithelium development	positive regulation of developmental processes	cell development	reproductive system development	negative regulation of cell proliferation	neurogenesis	positive regulation of striated muscle differentiation	cell morphogenesis involved in differentiation
ADCYAP1	ANKRD1	ADCYAP1	ANXA1	ADCYAP1	ADCYAP1	ADCYAP1	ADCYAP1	ADCYAP1	BMP4	AXL
ANXA1	ANXA1	ANKRD1	BMP4	ANKRD1	ANKRD1	ANXA1	BMP4	ANKRD1	CXCL9	BMP4
BMP4	BMP4	ANXA1	DKK1	ANXA1	AXL	AXL	DHRS2	ANXA1	DKK1	DKK1
CXCL11	DKK1	AXL	EDN1	AXL	BMP4	BMP4	EFNB2	AXL	EDN1	EFNB2
CXCL9	DNER	BMP4	EFNB2	BMP4	DKK1	FOSL1	FOSL1	BMP4	EFNB2	FLRT3
DHRS2	EDN1	CXCL9	FGF2	CXCL9	DNER	HMGCS1	IL1RL1	DKK1	GDF15	FRMD6
EDN1	EFNB2	DKK1	FLRT3	DKK1	EDN1	ID4	INHBA	DNER	NOV	HEG1
EFNB2	FGF2	EDN1	FRMD6	EDN1	EFNB2	INHBA	KLF11	EFNB2		KLF7
EIF5A2	FLRT3	EFNB2	HEG1	EFNB2	FLRT3	MSH4	NOV	FLRT3		NR4A2
EPGN	FOXN2	FGF2	ID4	FGF2	FRMD6	NR2F2	NR2F2	GALR2		SLITRK6
FGF2	FRMD6	GDF15	INHBA	FLRT3	GALR2	SERPINE2	SERPINE2	ID4		TGFBR1
FOSL1	HEG1	ID4	JAG1	GDF15	GDF15	TGFBR1	TGFBR1	INHBA
GNG5	ID4	IL7R	NR2F2	ID4	HEG1		THBS1	JAG1
ID4	INHBA	INHBA	PRR9	IL7R	ID4		UTP20	KLF7
IL1RL1	JAG1	JAG1	ROS1	INHBA	INHBA		XDH	NR2F2
INHBA	NOV	SERPINE2	SERPINE2	JAG1	JAG1			NR4A2
JAG1	NR2F2	SGK1	SIM1	SERPINE2	KLF7			SERPINE2
KLF11	PRR9		SLITRK6	SGK1	NR4A2			SGK1
NOV	ROS1			SLITRK6	ROS1			SLITRK6
NR2F2	SERPINE2			THBS1	SGK1			TGFBR1
ODC1	SIM1				SLITRK6
SERPINE2	SLITRK6				TGFBR1
SGK1	TGFBR1
TGFBR1
THBS1
UTP20
XDH
Upregulated genes:
small molecule metabolic process	organic acid catabolic process	lipid metabolic process	small molecule catabolic process	oxidation reduction process	alpha amino acid catabolic process
AARS	ACADSB	ABCA4	ACADSB	ACADSB	ALDH1L2
ABHD14B	ALDH1L2	ACADSB	ALDH1L2	AKR1B15	ALDH6A1
ACADSB	ALDH6A1	ACSL4	ALDH2	ALDH1L2	CBS
ACSL4	BCKDHB	ACSL5	ALDH6A1	ALDH2	CCBL1
ACSL5	CBS	AKR1B15	BCKDHB	ALDH6A1	GCDH
AK7	CCBL1	ARSD	CBS	BCKDHB	HIBADH
ALDH1L2	CEL	BTC	CCBL1	CBS	HMGCL
ALDH2	CRAT	C2orf43	CEL	CRAT	THNSL2
ALDH6A1	CRYL1	CEL	CRAT	CRYL1
B3GNT3	DECR1	CRAT	CRYL1	CYP27A1
BCKDHB	GCDH	CRYL1	DECR1	CYP4Z1
CA5B	HIBADH	CYP27A1	FUT2	DECR1
CBS	HMGCL	DECR1	GCDH	DHRS11
CCBL1	THNSL2	EBPL	HIBADH	DHRS12
CEL		EPHX2	HMGCL	DHRS7B
CRAT		GCDH	THNSL2	GAA
CRYL1		GPC6		GCDH
CYP27A1		KDSR		HIBADH
DCAKD		PAFAH2		KDM4C
DECR1		PAM		KDSR
EBPL		PDSS2		MSRB2
EPHX2		PLCG2		P4HA1
FUT2		PLCH1		PAM
GAA		PLD3		STEAP4
GCDH		RARRES3		UEVLD
GPHN		ST6GALNAC2
GSS		SYK
HDHD1		THNSL2
HIBADH		THRSP
HLCS
HMGCL
KDSR
LHPP
MOCOS
P4HA1
PAM
PCK2
PDSS2
PLCG2
PLCH1
SRR
SYK
THNSL1
THNSL2
UEVLD

## Sheet: ALDH1A3 regulated genes
Transcript Cluster ID	shRNA control NT Bi-weight Avg Signal (log2)	ALDH1A3 shRNA1 Bi-weight Avg Signal (log2)	Fold Change (linear) (SMP NT vs. 61 NT)	ANOVA p-value (SMP NT vs. 61 NT)	FDR p-value (SMP NT vs. 61 NT)	Gene Symbol	Description	TC Comment
17048450	6.64	8.43	-3.47	0.022308	0.531061	GNG11	guanine nucleotide binding protein (G protein), gamma 11
16984010	6.1	7.84	-3.33	0.01185	0.515934	IL7R	interleukin 7 receptor
16967843	6.39	8.04	-3.14	0.047896	0.571581	EREG	epiregulin
17054846	6.2	7.83	-3.1	0.009381	0.515934
16711322	4.91	6.5	-3	0.02727	0.532235
16799315	9.52	11.09	-2.97	0.03605	0.548781	THBS1	thrombospondin 1
16852812	4.79	6.31	-2.85	0.03961	0.55738	CAV1	serpin peptidase inhibitor, clade B (ovalbumin), member 5
16740630	6.51	8.01	-2.83	0.002833	0.466099	FOSL1	FOS-like antigen 1
17062211	4.24	5.74	-2.83	0.034493	0.545262	RP11-328J2.1	putative novel transcript
16781083	4.66	6.11	-2.73	0.039682	0.55738
17096904	6.48	7.86	-2.61	0.009485	0.515934	CTNNAL1	catenin (cadherin-associated protein), alpha-like 1
17043294	7.71	9.04	-2.51	0.001056	0.449682	FSCN1	fascin actin-bundling protein 1; fascin homolog 1, actin-bundling protein (Strongylocentrotus purpuratus)
17057892	8.04	9.34	-2.45	0.047025	0.569194
16888578	4.91	6.17	-2.41	0.03461	0.545262	GULP1	GULP, engulfment adaptor PTB domain containing 1
16897834	7.37	8.59	-2.33	2.8e-05	0.36987	EFEMP1	EGF containing fibulin-like extracellular matrix protein 1; EGF-containing fibulin-like extracellular matrix protein 1
16967853	5.72	6.93	-2.32	0.028388	0.532235	AREG	amphiregulin
17022139	8.66	9.87	-2.32	0.019798	0.52673	BVES	blood vessel epicardial substance
16854540	5.37	6.58	-2.31	0.009135	0.515934	B4GALT6	UDP-Gal:betaGlcNAc beta 1,4- galactosyltransferase, polypeptide 6
16705089	7.44	8.64	-2.3	0.014545	0.519275	BICC1	BicC family RNA binding protein 1; bicaudal C homolog 1 (Drosophila)
16677738	4.63	5.78	-2.22	0.009825	0.515934	RP11-400N13.2	novel transcript
16852858	4.8	5.95	-2.22	0.005766	0.507443	SERPINB7	serpin peptidase inhibitor, clade B (ovalbumin), member 7
17097072	5.63	6.78	-2.21	0.004919	0.498625	SVEP1	sushi, von Willebrand factor type A, EGF and pentraxin domain containing 1
16854437	7.2	8.32	-2.17	0.020385	0.531061	CDH2	cadherin 2, type 1, N-cadherin (neuronal)
16949537	5.79	6.9	-2.17	0.037184	0.551265	TP63	tumor protein p63
17050578	7.83	8.95	-2.17	0.025682	0.532235	CAV1	caveolin 1, caveolae protein, 22kDa
16712274	6.28	7.39	-2.16	0.021816	0.531061	RP11-124N14.3	novel transcript
17100810	9.1	10.19	-2.12	0.005178	0.505649	LOC100507412	uncharacterized LOC100507412
17112545	5.75	6.81	-2.1	0.037557	0.553038
17044193	6.48	7.55	-2.09	0.019074	0.526503	LOC101927841	uncharacterized LOC101927841; novel transcript
17085075	3.27	4.34	-2.09	0.008786	0.515934
16947611	2.06	3.11	-2.07	0.004831	0.498625
17056426	5.93	6.93	-2	0.032594	0.538846	PDE1C	phosphodiesterase 1C, calmodulin-dependent 70kDa
16766912	1.4	2.39	-1.99	0.017904	0.523935	RNU6-595P	RNA, U6 small nuclear 595, pseudogene
16780133	8.97	9.95	-1.97	0.018867	0.526503	SLITRK6	SLIT and NTRK-like family, member 6
16970404	9.22	10.18	-1.94	0.009105	0.515934	FGF2	fibroblast growth factor 2 (basic)
17118411	5.14	6.09	-1.93	0.032705	0.539224
17118415	5.14	6.09	-1.93	0.032705	0.539224
17080058	4.25	5.18	-1.9	0.029418	0.532235
16759216	2.15	3.07	-1.89	0.005043	0.500341
16879439	3.41	4.33	-1.89	0.019802	0.52673
17005223	6.77	7.66	-1.86	0.040082	0.557745	ID4	inhibitor of DNA binding 4, dominant negative helix-loop-helix protein
17071144	7.82	8.72	-1.86	0.011439	0.515934	SDC2	syndecan 2
17123306	5.55	6.44	-1.86	0.023663	0.532003	PROSP	protein S pseudogene (beta); protein S (alpha)
17055004	2.61	3.48	-1.84	0.000423	0.449682
16904324	7.12	7.99	-1.83	0.046283	0.566218	FAP	fibroblast activation protein, alpha
17044199	5.39	6.24	-1.8	0.046388	0.56633	SNORD93	small nucleolar RNA, C/D box 93
16909021	5.99	6.84	-1.8	0.046027	0.565626	SERPINE2	serpin peptidase inhibitor, clade E (nexin, plasminogen activator inhibitor type 1), member 2
16959577	2.21	3.05	-1.79	0.048768	0.572403	RNU6-789P	RNA, U6 small nuclear 789, pseudogene
16961475	7.46	8.3	-1.79	0.021102	0.531061	EIF5A2	eukaryotic translation initiation factor 5A2
16978054	5.37	6.22	-1.79	0.002774	0.466099	UNC5C	unc-5 homolog C (C. elegans)
17048447	3.34	4.18	-1.78	0.003387	0.478567	AC002076.10	putative novel transcript
16820849	7	7.83	-1.78	0.02585	0.532235	CALB2	calbindin 2
16843998	3.63	4.46	-1.78	0.009824	0.515934
16867784	6.84	7.67	-1.78	0.013103	0.517159	C3	complement component 3
16734886	3.54	4.36	-1.77	0.002305	0.466099	OR51B5	olfactory receptor, family 51, subfamily B, member 5; novel transcript
16824046	5.34	6.17	-1.77	0.041763	0.561577	CPPED1	calcineurin-like phosphoesterase domain containing 1
16984730	5.52	6.34	-1.76	0.016543	0.519406	FST	follistatin
17111590	6.51	7.33	-1.76	0.029324	0.532235	ZXDA	zinc finger, X-linked, duplicated A
16765486	3.85	4.65	-1.75	0.015203	0.519275
16859795	7.14	7.94	-1.75	0.022478	0.531061	GDF15	growth differentiation factor 15
16701364	6.07	6.87	-1.74	0.013499	0.517159	SMYD3	SET and MYND domain containing 3
16712292	6.83	7.63	-1.74	0.044082	0.564626	PTPLA	protein tyrosine phosphatase-like (proline instead of catalytic arginine), member A
17123798	4.22	5.01	-1.74	0.017816	0.523935
16793999	9.09	9.88	-1.73	0.015137	0.519275	PLEK2	pleckstrin 2
16801602	2.5	3.3	-1.73	0.010079	0.515934
17059147	3.75	4.54	-1.73	0.044352	0.564935	AC008163.4	novel transcript
17116338	4.49	5.28	-1.73	0.02151	0.531061	CDY2A	chromodomain protein, Y-linked, 2A; chromodomain protein, Y-linked, 1; chromodomain protein, Y-linked, 2B; chromodomain protein, Y-linked, 1B; novel protein similar to chromodomain protein, Y-linked, 2A
16779667	5.92	6.71	-1.72	0.043271	0.564626	PCDH9	protocadherin 9
16795612	6.93	7.7	-1.71	0.025512	0.532235	EML5	echinoderm microtubule associated protein like 5
16985950	6.86	7.63	-1.71	0.035023	0.547181	MAP1B	microtubule-associated protein 1B
17022150	7.9	8.67	-1.7	0.011225	0.515934	POPDC3	popeye domain containing 3
17121624	8.05	7.28	1.7	0.035208	0.547682	RP1-66C13.3	lectin, galactoside-binding, soluble, 9 (LGALS9) pseudogene; lectin, galactoside-binding, soluble, 9
16731003	6.13	5.37	1.7	0.017078	0.521339	C11orf53	chromosome 11 open reading frame 53
16671139	10.66	9.89	1.7	0.026256	0.532235	S100A9	S100 calcium binding protein A9
16788657	2.86	2.1	1.7	0.010681	0.515934	SNORD114-11	small nucleolar RNA, C/D box 114-11
16686774	7.99	7.21	1.71	0.010222	0.515934	PDZK1IP1	PDZK1 interacting protein 1
16852322	7.13	6.35	1.71	0.026868	0.532235	MAPK4	mitogen-activated protein kinase 4
17049064	8.59	7.82	1.71	0.006113	0.515752	AZGP1P1	alpha-2-glycoprotein 1, zinc-binding pseudogene 1; alpha-2-glycoprotein 1, zinc-binding (AZGP1P1) pseudogene
16704375	7.17	6.39	1.72	0.019156	0.526503	ALOX5	arachidonate 5-lipoxygenase
16793125	5.8	5.02	1.72	0.015395	0.519275	AL162759.1	novel transcript
16865048	3.51	2.72	1.72	0.025351	0.532003	MIR520B	microRNA 520b
17120462	5.03	4.25	1.72	0.028285	0.532235	LOC101929149	uncharacterized LOC101929149
16876939	4.14	3.35	1.73	0.029996	0.532235
16793750	10.54	9.75	1.73	0.008407	0.515934	SGPP1	sphingosine-1-phosphate phosphatase 1
16965831	3.4	2.61	1.73	0.015619	0.519275
17097046	8.07	7.29	1.73	0.001063	0.449682	C9orf152	chromosome 9 open reading frame 152
16695042	4.9	4.1	1.74	0.030926	0.532235	OR6Y1	olfactory receptor, family 6, subfamily Y, member 1
16664359	7.91	7.1	1.75	0.001064	0.449682	CYP4B1	cytochrome P450, family 4, subfamily B, polypeptide 1
16741142	11.9	11.1	1.75	0.019745	0.52673	ALDH3B2	aldehyde dehydrogenase 3 family, member B2
17053707	3.36	2.56	1.75	0.021307	0.531061	RNU6-604P	RNA, U6 small nuclear 604, pseudogene
17009515	4.3	3.48	1.76	0.030518	0.532235
16850294	8.58	7.77	1.76	0.004682	0.497308	ZNF750	zinc finger protein 750
16863513	3.56	2.74	1.76	0.045346	0.565608
16688332	8.15	7.33	1.77	0.010035	0.515934	DIRAS3	DIRAS family, GTP-binding RAS-like 3
16919547	11.72	10.9	1.77	0.028848	0.532235	SLPI	secretory leukocyte peptidase inhibitor
17107825	6.05	5.22	1.77	0.004797	0.498625	CNGA2	cyclic nucleotide gated channel alpha 2
16704614	10.13	9.3	1.78	0.020859	0.531061	ANXA8	annexin A8; annexin A8-like 1; uncharacterized LOC100996760; annexin A8-like
16702007	5.94	5.11	1.78	0.005282	0.506032	AKR1C3	aldo-keto reductase family 1, member C3; aldo-keto reductase family 1, member C3 (3-alpha hydroxysteroid dehydrogenase, type II)
16880426	4.21	3.38	1.78	0.021431	0.531061	RNU4-51P	RNA, U4 small nuclear 51, pseudogene
16693286	9.18	8.34	1.79	0.00211	0.466099	TCHHL1	trichohyalin-like 1
16777497	2.6	1.76	1.79	0.046886	0.568555	RNY1P7	RNA, Ro-associated Y1 pseudogene 7
16751190	9.18	8.33	1.8	0.040252	0.558244	METTL7A	methyltransferase like 7A
16735323	4.71	3.85	1.81	0.023624	0.532003	RNU6-943P	RNA, U6 small nuclear 943, pseudogene
16743432	7.73	6.86	1.82	9.1e-05	0.36987	SESN3	sestrin 3; sestrin
16969495	8.45	7.58	1.83	0.019376	0.526503	NPNT	nephronectin
16732397	7.69	6.81	1.84	0.005764	0.507443	POU2F3	POU class 2 homeobox 3
16943490	5.78	4.91	1.84	0.014598	0.519275	LOC152225	uncharacterized LOC152225; novel transcript
17018408	10.61	9.73	1.84	0.032832	0.53966	SPDEF	SAM pointed domain containing ETS transcription factor; SAM pointed domain containing ets transcription factor
16943467	8.45	7.56	1.85	0.01084	0.515934	NFKBIZ	nuclear factor of kappa light polypeptide gene enhancer in B-cells inhibitor, zeta
16713762	9.96	9.06	1.86	0.011863	0.515934	ANXA8	annexin A8; annexin A8-like 1; annexin A8-like
16675032	2.93	2.04	1.86	0.016707	0.519827
16886734	4.18	3.28	1.87	0.026312	0.532235	RNU6-436P	RNA, U6 small nuclear 436, pseudogene
16969367	3.47	2.57	1.87	0.015438	0.519275	RNU6-635P	RNA, U6 small nuclear 635, pseudogene
16989736	8.2	7.3	1.87	0.005037	0.500341	EGR1	early growth response 1
17045167	2.51	1.6	1.88	0.007356	0.515934
17075731	8.75	7.84	1.88	0.013421	0.517159	CLU	clusterin
16731773	8.23	7.31	1.89	0.01349	0.517159	TMPRSS4	transmembrane protease, serine 4
17099076	9.4	8.48	1.89	0.041204	0.559907	PTGES	prostaglandin E synthase
16784498	6.76	5.83	1.91	0.014241	0.519275	PELI2	pellino E3 ubiquitin protein ligase family member 2; pellino homolog 2 (Drosophila)
17073244	9.32	8.36	1.94	0.021561	0.531061	RP11-706C16.7	novel transcript
16765080	7.1	6.13	1.96	0.035661	0.548781	KRT4	keratin 4
16780481	9.07	8.1	1.97	0.004642	0.496621	SLC15A1	solute carrier family 15 (oligopeptide transporter), member 1
16711343	6.51	5.51	1.99	0.019221	0.526503	AKR1C2	aldo-keto reductase family 1, member C2; aldo-keto reductase family 1 member C2-like; aldo-keto reductase family 1, member C2 (dihydrodiol dehydrogenase 2; bile acid binding protein; 3-alpha hydroxysteroid dehydrogenase, type III)
16726081	9.56	8.56	1.99	0.000406	0.449682	RARRES3	retinoic acid receptor responder (tazarotene induced) 3
16739746	9.82	8.82	1.99	0.011273	0.515934	HRASLS2	HRAS-like suppressor 2
17094893	6.59	5.59	2	0.024298	0.532003	ALDH1A1	aldehyde dehydrogenase 1 family, member A1
17013458	2.97	1.96	2.02	0.040698	0.559135	RNU6-734P	RNA, U6 small nuclear 734, pseudogene; RNA, U6 small nuclear 205, pseudogene
16974581	6.33	5.3	2.03	0.022453	0.531061
16693427	11.65	10.6	2.06	0.046194	0.565846	S100A7	S100 calcium binding protein A7
16986632	8.03	6.96	2.1	0.003733	0.485291	CMYA5	cardiomyopathy associated 5
16797981	5.14	4.07	2.11	0.01365	0.517931
16855111	7.34	6.26	2.12	0.020117	0.530015	ZBTB7C	zinc finger and BTB domain containing 7C
16695936	3.85	2.76	2.13	0.003406	0.478567	RP11-479J7.1	novel transcript
16960922	10.95	9.85	2.15	0.043293	0.564626	RARRES1	retinoic acid receptor responder (tazarotene induced) 1
17020103	7.82	6.71	2.16	0.026295	0.532235	GSTA4	glutathione S-transferase alpha 4
16872796	7.21	6.08	2.19	0.048554	0.572096	CXCL17	chemokine (C-X-C motif) ligand 17
16671144	6.89	5.75	2.21	0.048204	0.571581	S100A7A	S100 calcium binding protein A7A
16819233	4.65	3.48	2.25	0.048891	0.57348	MT1A	metallothionein 1A
16757160	9.41	8.23	2.27	0.00848	0.515934	ALDH2	aldehyde dehydrogenase 2 family (mitochondrial); novel protein
16709201	10.14	8.95	2.29	0.012656	0.515934	PDCD4	programmed cell death 4 (neoplastic transformation inhibitor); microRNA 4680
17120070	5.81	4.6	2.31	0.017359	0.521923
16995848	11.15	9.94	2.31	0.03742	0.551873	SEPP1	selenoprotein P, plasma, 1
16941809	7.45	6.24	2.32	0.016296	0.519275	CACNA1D	calcium channel, voltage-dependent, L type, alpha 1D subunit
16844604	2.71	1.48	2.36	0.007989	0.515934	KRTAP4-12	keratin associated protein 4-12
16891082	9.21	7.97	2.38	0.002089	0.466099	CYP27A1	cytochrome P450, family 27, subfamily A, polypeptide 1
16681827	8.75	7.47	2.43	0.000536	0.449682	DHRS3	dehydrogenase/reductase (SDR family) member 3
16686734	5.78	4.45	2.52	0.025593	0.532235	CYP4Z2P	cytochrome P450, family 4, subfamily Z, polypeptide 2, pseudogene
17019864	5.82	4.44	2.6	0.027763	0.532235	CRISP2	cysteine-rich secretory protein 2
16664406	6.41	4.98	2.7	0.011441	0.515934	CYP4Z1	cytochrome P450, family 4, subfamily Z, polypeptide 1
16664388	10.25	8.71	2.91	0.019897	0.527814	CYP4X1	cytochrome P450, family 4, subfamily X, polypeptide 1
16993183	2.95	1.34	3.05	0.006078	0.515752
16738671	8.12	6.41	3.26	0.00224	0.466099	LOC283194	uncharacterized LOC283194; novel transcript
17019877	11.55	9.83	3.3	0.014414	0.519275	CRISP3	cysteine-rich secretory protein 3
16731010	9.06	7.25	3.51	0.017846	0.523935	COLCA2	colorectal cancer associated 2; chromosome 11 open reading frame 93
16962763	8.71	6.62	4.27	0.013468	0.517159	ATP13A5	ATPase type 13A5
16914478	9.28	7.08	4.61	0.001558	0.456212	EYA2	EYA transcriptional coactivator and phosphatase 2; eyes absent homolog 2 (Drosophila)
