# Supplementary material for: ALDH1A3-regulated long non-coding RNA NRAD1 is a potential novel target for triple-negative breast tumors and cancer stem cells
Source: Cell Death Differ. 2019 Jun 13;27(1):363–78. doi: 10.1038/s41418-019-0362-1 (PMC7206030; doi:10.1038/s41418-019-0362-1)
Supplement: Supplementary file 4 — Supplemental File 3 [file 41418_2019_362_MOESM4_ESM.xlsx]

## Sheet: All_ChiRP_peaks
GENE	ID	chr	start	end	length	strand	abs_summit	pileup	log10p	fold_enrichment	log10q	correlation	fold_diff	avg_coverage	Annotation	ID1	ID2	GENE	ALIAS	DESCRIPTION	REGION
CHST1	P468_genome_merge_120_bw_nm_peak_100000	11	45642972	45643452	481	.	45643206	24	5.07175	2.5028	1.68027	0.864058	1.26811	38.9558	Intergenic	NM_003654	ENSG00000175264	CHST1	C6ST|GST-1|KS6ST|KSGal6ST|KSST	carbohydrate_sulfotransferase_1	protein-coding
CHST1	P468_genome_merge_120_bw_nm_peak_100003	11	45649452	45649940	489	.	45649700	22	8.41416	3.83608	1.68027	0.413355	3.17773	25.8632	exon_(NM_003654,_exon_4_of_4)	NM_003654	ENSG00000175264	CHST1	C6ST|GST-1|KS6ST|KSGal6ST|KSST	carbohydrate_sulfotransferase_1	protein-coding
CHST1	P468_genome_merge_120_bw_nm_peak_100004	11	45650292	45650901	610	.	45650658	25	6.16006	2.79649	1.68027	0.884978	6.07312	41.6189	exon_(NM_003654,_exon_4_of_4)	NM_003654	ENSG00000175264	CHST1	C6ST|GST-1|KS6ST|KSGal6ST|KSST	carbohydrate_sulfotransferase_1	protein-coding
CHST1	P468_genome_merge_120_bw_nm_peak_100009	11	45654491	45654741	251	.	45654614	20	6.38708	3.21515	1.68027	0.585734	1.62229	44.5071	intron_(NM_003654,_intron_1_of_3)	NM_003654	ENSG00000175264	CHST1	C6ST|GST-1|KS6ST|KSGal6ST|KSST	carbohydrate_sulfotransferase_1	protein-coding
CHST1	P468_genome_merge_120_bw_nm_peak_100011	11	45664203	45664571	369	.	45664339	25	9.68017	4.01252	1.68027	0.958621	2.04909	40.1969	intron_(NM_003654,_intron_1_of_3)	NM_003654	ENSG00000175264	CHST1	C6ST|GST-1|KS6ST|KSGal6ST|KSST	carbohydrate_sulfotransferase_1	protein-coding
CHST1	P468_genome_merge_120_bw_nm_peak_100013	11	45666492	45668053	1562	.	45667809	25	8.0843	3.43518	1.68027	0.404799	8.13252	34.1624	Intergenic	NM_003654	ENSG00000175264	CHST1	C6ST|GST-1|KS6ST|KSGal6ST|KSST	carbohydrate_sulfotransferase_1	protein-coding
CHST1	P468_genome_merge_120_bw_nm_peak_100014	11	45672014	45672863	850	.	45672247	21	7.36924	3.51719	1.68027	0.329698	3.00002	22.3261	Intergenic	NM_003654	ENSG00000175264	CHST1	C6ST|GST-1|KS6ST|KSGal6ST|KSST	carbohydrate_sulfotransferase_1	protein-coding
MIR7154	P468_genome_merge_120_bw_nm_peak_100018	11	45682563	45683060	498	.	45682819	25	9.05401	3.78055	1.68027	0.393151	2.25653	57.107	Intergenic	X	ENSG00000276639	MIR7154	hsa-mir-7154	microRNA_7154	ncRNA
MIR7154	P468_genome_merge_120_bw_nm_peak_100020	11	45684723	45685821	1099	.	45685460	25	10.3346	4.2627	1.68027	0.843935	12.5708	51.9542	Intergenic	X	ENSG00000276639	MIR7154	hsa-mir-7154	microRNA_7154	ncRNA
MIR7154	P468_genome_merge_120_bw_nm_peak_100022	11	45688931	45689182	252	.	45689167	20	6.60594	3.30255	1.68027	0.681543	2.56356	17.5775	Intergenic	X	ENSG00000276639	MIR7154	hsa-mir-7154	microRNA_7154	ncRNA
MIR7154	P468_genome_merge_120_bw_nm_peak_100023	11	45693014	45693491	478	.	45693255	23	4.12876	2.24714	1.68027	0.745194	3.58342	31.9048	Intergenic	X	ENSG00000276639	MIR7154	hsa-mir-7154	microRNA_7154	ncRNA
MIR7154	P468_genome_merge_120_bw_nm_peak_100025	11	45699004	45699381	378	.	45699246	21	6.15067	3.04582	1.68027	0.504103	9.62996	16.9727	Intergenic	X	ENSG00000276639	MIR7154	hsa-mir-7154	microRNA_7154	ncRNA
MIR7154	P468_genome_merge_120_bw_nm_peak_100026	11	45700687	45701412	726	.	45701057	25	6.16006	2.79649	1.68027	0.77024	7.31431	37.5263	Intergenic	X	ENSG00000276639	MIR7154	hsa-mir-7154	microRNA_7154	ncRNA
MIR7154	P468_genome_merge_120_bw_nm_peak_100027	11	45702844	45703224	381	.	45702978	21	7.41811	3.53674	1.68027	0.455123	1.3535	16.3975	Intergenic	X	ENSG00000276639	MIR7154	hsa-mir-7154	microRNA_7154	ncRNA
MIR7154	P468_genome_merge_120_bw_nm_peak_100028	11	45703923	45704182	260	.	45704057	21	7.27273	3.47873	1.68027	0.907089	1.04121	21.871	Intergenic	X	ENSG00000276639	MIR7154	hsa-mir-7154	microRNA_7154	ncRNA
MIR7154	P468_genome_merge_120_bw_nm_peak_100030	11	45705841	45706090	250	.	45705966	17	4.94328	2.86188	1.68027	0.328689	1.06363	19.0622	Intergenic	X	ENSG00000276639	MIR7154	hsa-mir-7154	microRNA_7154	ncRNA
LOC100507384	P468_genome_merge_120_bw_nm_peak_100031	11	45707164	45707782	619	.	45707419	25	8.55176	3.5996	1.68027	0.952064	5.75624	221.865	Intergenic	NR_047569	ENSG00000254519	LOC100507384	-	uncharacterized_LOC100507384	ncRNA
LOC100507384	P468_genome_merge_120_bw_nm_peak_100035	11	45716522	45717013	492	.	45716768	22	8.27843	3.78157	1.68027	0.901632	2.2559	22.579	Intergenic	NR_047569	ENSG00000254519	LOC100507384	-	uncharacterized_LOC100507384	ncRNA
LOC100507384	P468_genome_merge_120_bw_nm_peak_100036	11	45718934	45719783	850	.	45719416	25	9.31948	3.87803	1.68027	0.496896	5.34653	124.593	Intergenic	NR_047569	ENSG00000254519	LOC100507384	-	uncharacterized_LOC100507384	ncRNA
DKFZp779M0652	P468_genome_merge_120_bw_nm_peak_100045	11	45747252	45747730	479	.	45747606	18	5.62771	3.07153	1.68027	0.451964	5.81687	24.236	Intergenic	NM_199137	ENSG00000205106	DKFZp779M0652	-	uncharacterized_DKFZp779M0652	ncRNA
DKFZp779M0652	P468_genome_merge_120_bw_nm_peak_100046	11	45748453	45749050	598	.	45748927	21	7.61784	3.61715	1.68027	0.307771	1.59401	11.6856	Intergenic	NM_199137	ENSG00000205106	DKFZp779M0652	-	uncharacterized_DKFZp779M0652	ncRNA
DKFZp779M0652	P468_genome_merge_120_bw_nm_peak_100050	11	45757680	45758662	983	.	45758417	24	7.92594	3.46115	1.68027	0.525002	1.08097	34.3234	Intergenic	NM_199137	ENSG00000205106	DKFZp779M0652	-	uncharacterized_DKFZp779M0652	ncRNA
DKFZp779M0652	P468_genome_merge_120_bw_nm_peak_100051	11	45758882	45759251	370	.	45759125	19	6.1124	3.18863	1.68027	0.377424	2.92711	21.3212	Intergenic	NM_199137	ENSG00000205106	DKFZp779M0652	-	uncharacterized_DKFZp779M0652	ncRNA
DKFZp779M0652	P468_genome_merge_120_bw_nm_peak_100057	11	45769539	45769820	282	.	45769697	16	3.74435	2.42318	1.68027	0.5	1.94257	10.3431	Intergenic	NM_199137	ENSG00000205106	DKFZp779M0652	-	uncharacterized_DKFZp779M0652	ncRNA
DKFZp779M0652	P468_genome_merge_120_bw_nm_peak_100059	11	45773764	45774261	498	.	45774125	21	3.76443	2.20246	1.68027	0.349875	2.22024	25.5257	Intergenic	NM_199137	ENSG00000205106	DKFZp779M0652	-	uncharacterized_DKFZp779M0652	ncRNA
SLC35C1	P468_genome_merge_120_bw_nm_peak_100061	11	45788293	45788597	305	.	45788538	19	6.51384	3.35507	1.68027	0.457418	21.9978	34.608	Intergenic	NM_018389	ENSG00000181830	SLC35C1	CDG2C|FUCT1	solute_carrier_family_35_member_C1	protein-coding
SLC35C1	P468_genome_merge_120_bw_nm_peak_100062	11	45791415	45791891	477	.	45791644	22	6.72474	3.18426	1.68027	0.901639	1.94898	32.9633	Intergenic	NM_018389	ENSG00000181830	SLC35C1	CDG2C|FUCT1	solute_carrier_family_35_member_C1	protein-coding
SLC35C1	P468_genome_merge_120_bw_nm_peak_100066	11	45813731	45814221	491	.	45813980	23	7.31672	3.32271	1.68027	0.748545	1.36707	27.7722	TTS_(NM_001145265)	NM_018389	ENSG00000181830	SLC35C1	CDG2C|FUCT1	solute_carrier_family_35_member_C1	protein-coding
SLC35C1	P468_genome_merge_120_bw_nm_peak_100067	11	45818284	45818533	250	.	45818524	18	4.0927	2.45427	1.68027	0.557354	1.22963	12.7006	Intergenic	NM_018389	ENSG00000181830	SLC35C1	CDG2C|FUCT1	solute_carrier_family_35_member_C1	protein-coding
CRY2	P468_genome_merge_120_bw_nm_peak_100070	11	45826804	45828253	1450	.	45827898	25	6.85743	3.02118	1.68027	0.665349	2.01917	68.2715	Intergenic	NM_021117	ENSG00000121671	CRY2	HCRY2|PHLL2	cryptochrome_circadian_clock_2	protein-coding
CRY2	P468_genome_merge_120_bw_nm_peak_100071	11	45832585	45833092	508	.	45832925	24	5.97695	2.79278	1.68027	0.909719	20.8633	71.8062	Intergenic	NM_021117	ENSG00000121671	CRY2	HCRY2|PHLL2	cryptochrome_circadian_clock_2	protein-coding
CRY2	P468_genome_merge_120_bw_nm_peak_100072	11	45833892	45834370	479	.	45834129	21	5.42678	2.77972	1.68027	0.813012	1.34003	43.6765	Intergenic	NM_021117	ENSG00000121671	CRY2	HCRY2|PHLL2	cryptochrome_circadian_clock_2	protein-coding
CRY2	P468_genome_merge_120_bw_nm_peak_100073	11	45834611	45834970	360	.	45834847	19	6.00639	3.14529	1.68027	0.474464	3.36886	14.6462	Intergenic	NM_021117	ENSG00000121671	CRY2	HCRY2|PHLL2	cryptochrome_circadian_clock_2	protein-coding
CRY2	P468_genome_merge_120_bw_nm_peak_100074	11	45836211	45836530	320	.	45836411	19	2.98267	2.00224	1.68027	0.347458	4.64246	22.9724	Intergenic	NM_021117	ENSG00000121671	CRY2	HCRY2|PHLL2	cryptochrome_circadian_clock_2	protein-coding
CRY2	P468_genome_merge_120_bw_nm_peak_100075	11	45840362	45840860	499	.	45840619	25	4.49281	2.28638	1.68027	0.429641	13.2507	35.9429	Intergenic	NM_021117	ENSG00000121671	CRY2	HCRY2|PHLL2	cryptochrome_circadian_clock_2	protein-coding
CRY2	P468_genome_merge_120_bw_nm_peak_100077	11	45848653	45849010	358	.	45848886	24	5.65697	2.68893	1.68027	0.592872	6.47011	33.7093	intron_(NM_021117,_intron_1_of_11)	NM_021117	ENSG00000121671	CRY2	HCRY2|PHLL2	cryptochrome_circadian_clock_2	protein-coding
CRY2	P468_genome_merge_120_bw_nm_peak_100080	11	45854773	45856341	1569	.	45855364	25	6.16006	2.79649	1.68027	0.712641	2.76485	175.365	intron_(NM_021117,_intron_1_of_11)	NM_021117	ENSG00000121671	CRY2	HCRY2|PHLL2	cryptochrome_circadian_clock_2	protein-coding
CRY2	P468_genome_merge_120_bw_nm_peak_100082	11	45858601	45858852	252	.	45858619	25	5.39689	2.55863	1.68027	0.962559	7.02712	128.825	intron_(NM_021117,_intron_2_of_11)	NM_021117	ENSG00000121671	CRY2	HCRY2|PHLL2	cryptochrome_circadian_clock_2	protein-coding
CRY2	P468_genome_merge_120_bw_nm_peak_100083	11	45859931	45860304	374	.	45860058	24	6.75547	3.05211	1.68027	0.923855	3.79693	69.0101	intron_(NM_021117,_intron_3_of_11)	NM_021117	ENSG00000121671	CRY2	HCRY2|PHLL2	cryptochrome_circadian_clock_2	protein-coding
CRY2	P468_genome_merge_120_bw_nm_peak_100084	11	45860520	45861613	1094	.	45861020	25	7.44068	3.2149	1.68027	0.880269	2.2772	433.095	intron_(NM_021117,_intron_4_of_11)	NM_021117	ENSG00000121671	CRY2	HCRY2|PHLL2	cryptochrome_circadian_clock_2	protein-coding
MAPK8IP1	P468_genome_merge_120_bw_nm_peak_100088	11	45871814	45872540	727	.	45871939	25	6.85743	3.02118	1.68027	0.725326	1.2968	33.459	exon_(NM_001127457,_exon_11_of_12)	NM_005456	ENSG00000121653	MAPK8IP1	IB1|JIP-1|JIP1|PRKM8IP	mitogen-activated_protein_kinase_8_interacting_protein_1	protein-coding
MAPK8IP1	P468_genome_merge_120_bw_nm_peak_100090	11	45876843	45877210	368	.	45876860	24	5.65697	2.68893	1.68027	0.460588	1.29482	84.599	intron_(NM_021117,_intron_11_of_11)	NM_005456	ENSG00000121653	MAPK8IP1	IB1|JIP-1|JIP1|PRKM8IP	mitogen-activated_protein_kinase_8_interacting_protein_1	protein-coding
MAPK8IP1	P468_genome_merge_120_bw_nm_peak_100096	11	45889571	45890170	600	.	45889820	25	7.54351	3.24963	1.68027	0.880151	2.2426	180.114	intron_(NM_005456,_intron_1_of_11)	NM_005456	ENSG00000121653	MAPK8IP1	IB1|JIP-1|JIP1|PRKM8IP	mitogen-activated_protein_kinase_8_interacting_protein_1	protein-coding
MAPK8IP1	P468_genome_merge_120_bw_nm_peak_100097	11	45890537	45890891	355	.	45890765	20	4.61173	2.54231	1.68027	0.350916	1.75874	23.8544	intron_(NM_005456,_intron_1_of_11)	NM_005456	ENSG00000121653	MAPK8IP1	IB1|JIP-1|JIP1|PRKM8IP	mitogen-activated_protein_kinase_8_interacting_protein_1	protein-coding
C11orf94	P468_genome_merge_120_bw_nm_peak_100099	11	45901564	45901823	260	.	45901700	25	4.85933	2.39562	1.68027	0.895252	1.39954	107.061	intron_(NM_005456,_intron_3_of_11)	NM_001080446	ENSG00000234776	C11orf94	-	chromosome_11_open_reading_frame_94	protein-coding
C11orf94	P468_genome_merge_120_bw_nm_peak_100101	11	45905642	45906252	611	.	45905885	25	8.77322	3.67884	1.68027	0.791901	9.77613	160.429	TTS_(NM_001080446)	NM_001080446	ENSG00000234776	C11orf94	-	chromosome_11_open_reading_frame_94	protein-coding
C11orf94	P468_genome_merge_120_bw_nm_peak_100104	11	45910694	45911063	370	.	45910818	20	5.63197	2.92135	1.68027	0.536675	10.4126	23.9381	intron_(NM_004813,_intron_10_of_10)	NM_001080446	ENSG00000234776	C11orf94	-	chromosome_11_open_reading_frame_94	protein-coding
C11orf94	P468_genome_merge_120_bw_nm_peak_100105	11	45911772	45912052	281	.	45911897	22	4.18291	2.30258	1.68027	0.480905	1.25941	29.7847	intron_(NM_004813,_intron_9_of_10)	NM_001080446	ENSG00000234776	C11orf94	-	chromosome_11_open_reading_frame_94	protein-coding
C11orf94	P468_genome_merge_120_bw_nm_peak_100106	11	45912240	45912741	502	.	45912607	21	6.13125	3.03854	1.68027	0.483838	10.0611	22.8039	intron_(NM_004813,_intron_9_of_10)	NM_001080446	ENSG00000234776	C11orf94	-	chromosome_11_open_reading_frame_94	protein-coding
PEX16	P468_genome_merge_120_bw_nm_peak_100110	11	45918854	45919449	596	.	45919097	25	4.04711	2.15532	1.68027	0.840916	2.26912	240.251	Intergenic	NM_004813	ENSG00000121680	PEX16	PBD8A|PBD8B	peroxisomal_biogenesis_factor_16	protein-coding
LARGE2	P468_genome_merge_120_bw_nm_peak_100129	11	46014481	46014742	262	.	46014607	20	6.78781	3.37598	1.68027	0.753108	2.87288	56.0012	intron_(NM_016621,_intron_5_of_17)	NM_152312	ENSG00000165905	LARGE2	GYLTL1B|PP5656	LARGE_xylosyl-_and_glucuronyltransferase_2	protein-coding
PHF21A	P468_genome_merge_120_bw_nm_peak_100133	11	46038252	46038744	493	.	46038498	24	7.92594	3.46115	1.68027	0.707178	1.3195	23.9873	intron_(NM_016621,_intron_5_of_17)	NM_016621	ENSG00000135365	PHF21A	BHC80|BM-006	PHD_finger_protein_21A	protein-coding
PHF21A	P468_genome_merge_120_bw_nm_peak_100134	11	46040402	46040770	369	.	46040644	19	5.80106	3.06205	1.68027	0.983268	1.64262	60.4562	intron_(NM_016621,_intron_5_of_17)	NM_016621	ENSG00000135365	PHF21A	BHC80|BM-006	PHD_finger_protein_21A	protein-coding
PHF21A	P468_genome_merge_120_bw_nm_peak_100140	11	46074361	46074622	262	.	46074486	21	6.53421	3.19091	1.68027	0.882988	1.11884	28.7669	intron_(NM_016621,_intron_5_of_17)	NM_016621	ENSG00000135365	PHF21A	BHC80|BM-006	PHD_finger_protein_21A	protein-coding
PHF21A	P468_genome_merge_120_bw_nm_peak_100141	11	46076882	46077251	370	.	46077127	23	5.31889	2.63028	1.68027	0.745026	2.89128	28.0711	intron_(NM_016621,_intron_4_of_17)	NM_016621	ENSG00000135365	PHF21A	BHC80|BM-006	PHD_finger_protein_21A	protein-coding
PHF21A	P468_genome_merge_120_bw_nm_peak_100142	11	46092731	46093093	363	.	46092858	21	7.10767	3.41342	1.68027	0.798282	1.93398	29.1054	intron_(NM_016621,_intron_1_of_17)	NM_016621	ENSG00000135365	PHF21A	BHC80|BM-006	PHD_finger_protein_21A	protein-coding
PHF21A	P468_genome_merge_120_bw_nm_peak_100145	11	46098604	46098984	381	.	46098846	25	9.97044	4.1225	1.68027	0.453369	1.78075	22.2591	intron_(NM_016621,_intron_1_of_17)	NM_016621	ENSG00000135365	PHF21A	BHC80|BM-006	PHD_finger_protein_21A	protein-coding
PHF21A	P468_genome_merge_120_bw_nm_peak_100147	11	46128004	46128502	499	.	46128364	25	7.64806	3.28512	1.68027	0.746523	6.86757	25.0602	Intergenic	NM_016621	ENSG00000135365	PHF21A	BHC80|BM-006	PHD_finger_protein_21A	protein-coding
PHF21A	P468_genome_merge_120_bw_nm_peak_100148	11	46130171	46130531	361	.	46130404	24	7.06731	3.15877	1.68027	0.76431	1.70972	208.773	Intergenic	NM_016621	ENSG00000135365	PHF21A	BHC80|BM-006	PHD_finger_protein_21A	protein-coding
PHF21A	P468_genome_merge_120_bw_nm_peak_100149	11	46133883	46134382	500	.	46134244	24	7.06731	3.15877	1.68027	0.447901	2.29682	36.4644	Intergenic	NM_016621	ENSG00000135365	PHF21A	BHC80|BM-006	PHD_finger_protein_21A	protein-coding
PHF21A	P468_genome_merge_120_bw_nm_peak_100151	11	46139771	46140249	479	.	46139900	21	6.59738	3.21509	1.68027	0.550947	1.4056	32.6362	Intergenic	NM_016621	ENSG00000135365	PHF21A	BHC80|BM-006	PHD_finger_protein_21A	protein-coding
LOC101928894	P468_genome_merge_120_bw_nm_peak_100154	11	46149371	46149862	492	.	46149615	21	4.24843	2.36626	1.68027	0.56283	5.98458	15.7562	Intergenic	NR_120565	ENSG00000255314	LOC101928894	-	uncharacterized_LOC101928894	ncRNA
LOC101928894	P468_genome_merge_120_bw_nm_peak_100155	11	46150803	46151333	531	.	46150936	24	5.65697	2.68893	1.68027	0.782187	1.27863	31.8963	Intergenic	NR_120565	ENSG00000255314	LOC101928894	-	uncharacterized_LOC101928894	ncRNA
LOC101928894	P468_genome_merge_120_bw_nm_peak_100157	11	46152961	46154058	1098	.	46153328	25	6.85743	3.02118	1.68027	0.445429	1.6964	60.7663	Intergenic	NR_120565	ENSG00000255314	LOC101928894	-	uncharacterized_LOC101928894	ncRNA
LOC101928894	P468_genome_merge_120_bw_nm_peak_100160	11	46164724	46165089	366	.	46164858	23	5.63039	2.73387	1.68027	0.939157	3.09435	28.4977	Intergenic	NR_120565	ENSG00000255314	LOC101928894	-	uncharacterized_LOC101928894	ncRNA
LOC101928894	P468_genome_merge_120_bw_nm_peak_100163	11	46178292	46178662	371	.	46178420	25	6.675	2.96169	1.68027	0.917123	2.10718	93.5072	Intergenic	NR_120565	ENSG00000255314	LOC101928894	-	uncharacterized_LOC101928894	ncRNA
LOC101928894	P468_genome_merge_120_bw_nm_peak_100165	11	46182855	46183460	606	.	46183444	21	3.76443	2.20246	1.68027	0.324815	6.29234	13.5547	Intergenic	NR_120565	ENSG00000255314	LOC101928894	-	uncharacterized_LOC101928894	ncRNA
LOC101928894	P468_genome_merge_120_bw_nm_peak_100168	11	46194012	46194853	842	.	46194244	22	7.59295	3.51206	1.68027	0.518475	1.45976	26.3471	Intergenic	NR_120565	ENSG00000255314	LOC101928894	-	uncharacterized_LOC101928894	ncRNA
LOC101928894	P468_genome_merge_120_bw_nm_peak_100169	11	46197723	46198222	500	.	46197969	25	4.49281	2.28638	1.68027	0.578003	6.09674	39.4239	Intergenic	NR_120565	ENSG00000255314	LOC101928894	-	uncharacterized_LOC101928894	ncRNA
LOC101928894	P468_genome_merge_120_bw_nm_peak_100170	11	46201094	46201571	478	.	46201327	22	5.44604	2.72736	1.68027	0.466405	1.40827	26.3588	Intergenic	NR_120565	ENSG00000255314	LOC101928894	-	uncharacterized_LOC101928894	ncRNA
LOC101928894	P468_genome_merge_120_bw_nm_peak_100172	11	46205051	46205302	252	.	46205168	22	5.95602	2.90607	1.68027	0.860995	1.92389	13.9131	Intergenic	NR_120565	ENSG00000255314	LOC101928894	-	uncharacterized_LOC101928894	ncRNA
CREB3L1	P468_genome_merge_120_bw_nm_peak_100182	11	46234924	46235180	257	.	46235057	19	4.42473	2.52702	1.68027	0.926224	4.42688	32.6109	Intergenic	NM_052854	ENSG00000157613	CREB3L1	OASIS	cAMP_responsive_element_binding_protein_3_like_1	protein-coding
CREB3L1	P468_genome_merge_120_bw_nm_peak_100185	11	46245975	46246341	367	.	46246100	25	6.675	2.96169	1.68027	0.74933	6.59607	30.9066	Intergenic	NM_052854	ENSG00000157613	CREB3L1	OASIS	cAMP_responsive_element_binding_protein_3_like_1	protein-coding
CREB3L1	P468_genome_merge_120_bw_nm_peak_100186	11	46250881	46251730	850	.	46251257	24	6.87047	3.09125	1.68027	0.745175	3.02813	41.7314	Intergenic	NM_052854	ENSG00000157613	CREB3L1	OASIS	cAMP_responsive_element_binding_protein_3_like_1	protein-coding
CREB3L1	P468_genome_merge_120_bw_nm_peak_100188	11	46256283	46256900	618	.	46256657	25	7.64806	3.28512	1.68027	0.324417	1.70536	67.4695	Intergenic	NM_052854	ENSG00000157613	CREB3L1	OASIS	cAMP_responsive_element_binding_protein_3_like_1	protein-coding
CREB3L1	P468_genome_merge_120_bw_nm_peak_100189	11	46259294	46259660	367	.	46259417	19	4.90802	2.71054	1.68027	0.93878	1.30898	18.0293	Intergenic	NM_052854	ENSG00000157613	CREB3L1	OASIS	cAMP_responsive_element_binding_protein_3_like_1	protein-coding
CREB3L1	P468_genome_merge_120_bw_nm_peak_100190	11	46259881	46260253	373	.	46260020	25	8.6493	3.63439	1.68027	0.661778	1.89545	59.4923	Intergenic	NM_052854	ENSG00000157613	CREB3L1	OASIS	cAMP_responsive_element_binding_protein_3_like_1	protein-coding
CREB3L1	P468_genome_merge_120_bw_nm_peak_100194	11	46271653	46272143	491	.	46272017	22	5.78021	2.84395	1.68027	0.399179	2.80418	25.231	Intergenic	NM_052854	ENSG00000157613	CREB3L1	OASIS	cAMP_responsive_element_binding_protein_3_like_1	protein-coding
DGKZ	P468_genome_merge_120_bw_nm_peak_100209	11	46320123	46320373	251	.	46320245	22	6.19391	2.99099	1.68027	0.658189	7.81103	73.3481	intron_(NM_052854,_intron_10_of_11)	NM_003646	ENSG00000149091	DGKZ	DAGK5|DAGK6|DGK-ZETA|hDGKzeta	diacylglycerol_kinase_zeta	protein-coding
DGKZ	P468_genome_merge_120_bw_nm_peak_100210	11	46322033	46322291	259	.	46322059	22	4.70054	2.47382	1.68027	0.892424	3.65845	53.0595	TTS_(NM_052854)	NM_003646	ENSG00000149091	DGKZ	DAGK5|DAGK6|DGK-ZETA|hDGKzeta	diacylglycerol_kinase_zeta	protein-coding
DGKZ	P468_genome_merge_120_bw_nm_peak_100215	11	46330323	46330581	259	.	46330448	21	4.24843	2.36626	1.68027	0.734343	9.72891	19.5368	Intergenic	NM_003646	ENSG00000149091	DGKZ	DAGK5|DAGK6|DGK-ZETA|hDGKzeta	diacylglycerol_kinase_zeta	protein-coding
DGKZ	P468_genome_merge_120_bw_nm_peak_100217	11	46335855	46336210	356	.	46336090	21	4.79829	2.55638	1.68027	0.559663	1.08944	29.1785	intron_(NM_201532,_intron_1_of_30)	NM_003646	ENSG00000149091	DGKZ	DAGK5|DAGK6|DGK-ZETA|hDGKzeta	diacylglycerol_kinase_zeta	protein-coding
DGKZ	P468_genome_merge_120_bw_nm_peak_100221	11	46346295	46347141	847	.	46346646	25	6.16006	2.79649	1.68027	0.554321	2.41325	99.4597	promoter-TSS_(NM_001199266)	NM_003646	ENSG00000149091	DGKZ	DAGK5|DAGK6|DGK-ZETA|hDGKzeta	diacylglycerol_kinase_zeta	protein-coding
DGKZ	P468_genome_merge_120_bw_nm_peak_100223	11	46364764	46365250	487	.	46364887	25	6.63919	2.95007	1.68027	0.913808	1.16896	43.1707	intron_(NM_001105540,_intron_1_of_31)	NM_003646	ENSG00000149091	DGKZ	DAGK5|DAGK6|DGK-ZETA|hDGKzeta	diacylglycerol_kinase_zeta	protein-coding
CHRM4	P468_genome_merge_120_bw_nm_peak_100242	11	46411452	46411702	251	.	46411576	18	3.44543	2.20778	1.68027	0.925154	7.45602	22.7632	intron_(NM_001300731,_intron_14_of_16)	NM_000741	ENSG00000180720	CHRM4	HM4|M4R	cholinergic_receptor_muscarinic_4	protein-coding
CHRM4	P468_genome_merge_120_bw_nm_peak_100244	11	46418534	46418901	368	.	46418780	25	6.85743	3.02118	1.68027	0.904077	3.86082	37.3888	intron_(NM_001300731,_intron_13_of_16)	NM_000741	ENSG00000180720	CHRM4	HM4|M4R	cholinergic_receptor_muscarinic_4	protein-coding
MIR3160-2	P468_genome_merge_120_bw_nm_peak_100248	11	46425124	46425852	729	.	46425492	22	7.6654	3.54009	1.68027	0.843177	7.46987	24.4577	intron_(NM_001300731,_intron_13_of_16)	X	ENSG00000283497	MIR3160-2	mir-3160-2	microRNA_3160-2	ncRNA
MIR3160-1	P468_genome_merge_120_bw_nm_peak_100253	11	46454883	46455141	259	.	46455012	19	5.41522	2.90812	1.68027	0.993112	1.13831	52.4221	intron_(NM_001300731,_intron_10_of_16)	X	ENSG00000265014	MIR3160-1	mir-3160-1	microRNA_3160-1	ncRNA
MIR3160-1	P468_genome_merge_120_bw_nm_peak_100255	11	46460415	46461371	957	.	46461138	21	4.79829	2.55638	1.68027	0.502345	7.03533	15.5976	intron_(NM_001300731,_intron_10_of_16)	X	ENSG00000265014	MIR3160-1	mir-3160-1	microRNA_3160-1	ncRNA
MIR3160-1	P468_genome_merge_120_bw_nm_peak_100257	11	46467601	46468453	853	.	46468217	22	7.59295	3.51206	1.68027	0.370634	3.03857	16.7482	intron_(NM_001300731,_intron_10_of_16)	X	ENSG00000265014	MIR3160-1	mir-3160-1	microRNA_3160-1	ncRNA
MIR3160-1	P468_genome_merge_120_bw_nm_peak_100258	11	46470011	46470261	251	.	46470133	16	3.57708	2.35359	1.68027	0.964115	3.19631	20.7198	intron_(NM_001300731,_intron_10_of_16)	X	ENSG00000265014	MIR3160-1	mir-3160-1	microRNA_3160-1	ncRNA
MIR3160-1	P468_genome_merge_120_bw_nm_peak_100262	11	46484173	46484902	730	.	46484417	24	6.49578	2.96452	1.68027	0.341406	3.25714	25.3587	intron_(NM_001300731,_intron_10_of_16)	X	ENSG00000265014	MIR3160-1	mir-3160-1	microRNA_3160-1	ncRNA
MIR3160-1	P468_genome_merge_120_bw_nm_peak_100263	11	46485255	46485610	356	.	46485487	21	5.42678	2.77972	1.68027	0.592521	1.75104	17.1975	intron_(NM_001300731,_intron_10_of_16)	X	ENSG00000265014	MIR3160-1	mir-3160-1	microRNA_3160-1	ncRNA
MIR3160-1	P468_genome_merge_120_bw_nm_peak_100267	11	46510803	46511053	251	.	46510925	20	5.97545	3.05352	1.68027	0.703519	2.17296	35.0346	intron_(NM_001267783,_intron_8_of_17)	X	ENSG00000265014	MIR3160-1	mir-3160-1	microRNA_3160-1	ncRNA
MIR3160-1	P468_genome_merge_120_bw_nm_peak_100268	11	46511882	46512140	259	.	46512007	17	4.52051	2.68479	1.68027	0.888355	1.70328	30.0513	intron_(NM_001267783,_intron_8_of_17)	X	ENSG00000265014	MIR3160-1	mir-3160-1	microRNA_3160-1	ncRNA
MIR3160-1	P468_genome_merge_120_bw_nm_peak_100269	11	46512362	46512613	252	.	46512495	19	4.42473	2.52702	1.68027	0.912012	1.83832	23.3603	intron_(NM_001267783,_intron_8_of_17)	X	ENSG00000265014	MIR3160-1	mir-3160-1	microRNA_3160-1	ncRNA
AMBRA1	P468_genome_merge_120_bw_nm_peak_100280	11	46554490	46555213	724	.	46554966	25	6.32655	2.84947	1.68027	0.53458	2.49231	47.0366	intron_(NM_001300731,_intron_1_of_16)	NM_017749	ENSG00000110497	AMBRA1	DCAF3|WDR94	autophagy_and_beclin_1_regulator_1	protein-coding
AMBRA1	P468_genome_merge_120_bw_nm_peak_100281	11	46557373	46558093	721	.	46557619	24	4.5504	2.34077	1.68027	0.441646	11.7144	35.3114	intron_(NM_001300731,_intron_1_of_16)	NM_017749	ENSG00000110497	AMBRA1	DCAF3|WDR94	autophagy_and_beclin_1_regulator_1	protein-coding
AMBRA1	P468_genome_merge_120_bw_nm_peak_100282	11	46559884	46560141	258	.	46560018	17	4.15404	2.53449	1.68027	0.612291	19.4271	13.315	intron_(NM_001300731,_intron_1_of_16)	NM_017749	ENSG00000110497	AMBRA1	DCAF3|WDR94	autophagy_and_beclin_1_regulator_1	protein-coding
AMBRA1	P468_genome_merge_120_bw_nm_peak_100283	11	46564442	46564940	499	.	46564697	24	4.5504	2.34077	1.68027	0.7998	3.78302	35.3451	intron_(NM_001300731,_intron_1_of_16)	NM_017749	ENSG00000110497	AMBRA1	DCAF3|WDR94	autophagy_and_beclin_1_regulator_1	protein-coding
AMBRA1	P468_genome_merge_120_bw_nm_peak_100285	11	46582935	46583540	606	.	46583298	24	7.99538	3.48618	1.68027	0.9074	16.3706	64.1329	intron_(NM_001300731,_intron_1_of_16)	NM_017749	ENSG00000110497	AMBRA1	DCAF3|WDR94	autophagy_and_beclin_1_regulator_1	protein-coding
AMBRA1	P468_genome_merge_120_bw_nm_peak_100286	11	46593140	46593502	363	.	46593260	25	6.16006	2.79649	1.68027	0.876147	10.7553	101.161	intron_(NM_001300731,_intron_1_of_16)	NM_017749	ENSG00000110497	AMBRA1	DCAF3|WDR94	autophagy_and_beclin_1_regulator_1	protein-coding
HARBI1	P468_genome_merge_120_bw_nm_peak_100288	11	46609091	46609453	363	.	46609215	19	5.05931	2.76892	1.68027	0.713446	2.97562	16.4357	intron_(NM_173811,_intron_2_of_2)	NM_173811	ENSG00000180423	HARBI1	C11orf77	harbinger_transposase_derived_1	protein-coding
ATG13	P468_genome_merge_120_bw_nm_peak_100292	11	46626244	46626502	259	.	46626259	20	5.59527	2.90737	1.68027	0.667824	1.05913	22.5275	intron_(NM_001346326,_intron_2_of_17)	NM_014741	ENSG00000175224	ATG13	KIAA0652|PARATARG8	autophagy_related_13	protein-coding
ATG13	P468_genome_merge_120_bw_nm_peak_100293	11	46629001	46629262	262	.	46629136	21	7.06138	3.39521	1.68027	0.925106	1.63234	27.7111	intron_(NM_001346326,_intron_2_of_17)	NM_014741	ENSG00000175224	ATG13	KIAA0652|PARATARG8	autophagy_related_13	protein-coding
ATG13	P468_genome_merge_120_bw_nm_peak_100299	11	46649051	46649495	445	.	46649288	20	3.36412	2.10235	1.68027	0.919644	14.2844	21.5359	intron_(NR_144424,_intron_6_of_16)	NM_014741	ENSG00000175224	ATG13	KIAA0652|PARATARG8	autophagy_related_13	protein-coding
ATG13	P468_genome_merge_120_bw_nm_peak_100303	11	46658415	46658769	355	.	46658539	19	5.70159	3.02206	1.68027	0.481298	2.25921	13.5701	intron_(NR_144424,_intron_10_of_16)	NM_014741	ENSG00000175224	ATG13	KIAA0652|PARATARG8	autophagy_related_13	protein-coding
ARHGAP1	P468_genome_merge_120_bw_nm_peak_100304	11	46663442	46663701	260	.	46663577	20	5.59527	2.90737	1.68027	0.561983	6.91785	23.0945	intron_(NM_001346360,_intron_11_of_16)	NM_004308	ENSG00000175220	ARHGAP1	CDC42GAP|RHOGAP|RHOGAP1|p50rhoGAP	Rho_GTPase_activating_protein_1	protein-coding
ARHGAP1	P468_genome_merge_120_bw_nm_peak_100306	11	46669212	46669692	481	.	46669445	25	6.49812	2.9045	1.68027	0.454985	83.44	25.966	exon_(NM_014741,_exon_16_of_17)	NM_004308	ENSG00000175220	ARHGAP1	CDC42GAP|RHOGAP|RHOGAP1|p50rhoGAP	Rho_GTPase_activating_protein_1	protein-coding
ARHGAP1	P468_genome_merge_120_bw_nm_peak_100307	11	46671252	46671983	732	.	46671497	19	4.81003	2.67297	1.68027	0.818599	11.4	15.6728	intron_(NR_144424,_intron_16_of_16)	NM_004308	ENSG00000175220	ARHGAP1	CDC42GAP|RHOGAP|RHOGAP1|p50rhoGAP	Rho_GTPase_activating_protein_1	protein-coding
ARHGAP1	P468_genome_merge_120_bw_nm_peak_100310	11	46676401	46677130	730	.	46676649	21	3.33639	2.05988	1.68027	0.449626	35.1608	20.8071	TTS_(NM_004308)	NM_004308	ENSG00000175220	ARHGAP1	CDC42GAP|RHOGAP|RHOGAP1|p50rhoGAP	Rho_GTPase_activating_protein_1	protein-coding
ARHGAP1	P468_genome_merge_120_bw_nm_peak_100311	11	46678935	46679422	488	.	46679168	22	5.28713	2.67258	1.68027	0.554585	1.05202	27.3942	exon_(NM_004308,_exon_13_of_13)	NM_004308	ENSG00000175220	ARHGAP1	CDC42GAP|RHOGAP|RHOGAP1|p50rhoGAP	Rho_GTPase_activating_protein_1	protein-coding
ARHGAP1	P468_genome_merge_120_bw_nm_peak_100313	11	46681443	46681696	254	.	46681566	19	5.60417	2.9831	1.68027	0.906126	2.56289	37.8306	intron_(NM_004308,_intron_5_of_12)	NM_004308	ENSG00000175220	ARHGAP1	CDC42GAP|RHOGAP|RHOGAP1|p50rhoGAP	Rho_GTPase_activating_protein_1	protein-coding
ZNF408	P468_genome_merge_120_bw_nm_peak_100321	11	46700654	46701020	367	.	46700884	25	4.98823	2.4344	1.68027	0.988392	2.04169	73.4443	promoter-TSS_(NM_024741)	NM_024741	ENSG00000175213	ZNF408	EVR6|RP72	zinc_finger_protein_408	protein-coding
ZNF408	P468_genome_merge_120_bw_nm_peak_100322	11	46702931	46703412	482	.	46703167	23	5.7937	2.78878	1.68027	0.454036	41.5239	30.8648	exon_(NM_024741,_exon_4_of_5)	NM_024741	ENSG00000175213	ZNF408	EVR6|RP72	zinc_finger_protein_408	protein-coding
ZNF408	P468_genome_merge_120_bw_nm_peak_100324	11	46708095	46709049	955	.	46708804	22	7.6654	3.54009	1.68027	0.612996	1.46468	21.0821	Intergenic	NM_024741	ENSG00000175213	ZNF408	EVR6|RP72	zinc_finger_protein_408	protein-coding
F2	P468_genome_merge_120_bw_nm_peak_100327	11	46713242	46713616	375	.	46713487	22	5.61031	2.78444	1.68027	0.896951	2.3758	19.0366	Intergenic	NM_000506	ENSG00000180210	F2	PT|RPRGL2|THPH1	coagulation_factor_II,_thrombin	protein-coding
F2	P468_genome_merge_120_bw_nm_peak_100328	11	46715534	46716004	471	.	46715766	22	7.54513	3.49362	1.68027	0.357319	3.62677	33.8813	Intergenic	NM_000506	ENSG00000180210	F2	PT|RPRGL2|THPH1	coagulation_factor_II,_thrombin	protein-coding
F2	P468_genome_merge_120_bw_nm_peak_100329	11	46720443	46720701	259	.	46720459	21	5.42678	2.77972	1.68027	0.940007	2.73365	45.4697	intron_(NM_001311257,_intron_3_of_13)	NM_000506	ENSG00000180210	F2	PT|RPRGL2|THPH1	coagulation_factor_II,_thrombin	protein-coding
F2	P468_genome_merge_120_bw_nm_peak_100332	11	46729811	46730542	732	.	46730405	25	5.54089	2.60291	1.68027	0.744636	3.18138	43.9966	intron_(NM_001311257,_intron_12_of_13)	NM_000506	ENSG00000180210	F2	PT|RPRGL2|THPH1	coagulation_factor_II,_thrombin	protein-coding
F2	P468_genome_merge_120_bw_nm_peak_100333	11	46735453	46736512	1060	.	46736045	25	9.31948	3.87803	1.68027	0.56335	1.98551	139.688	intron_(NM_001311257,_intron_12_of_13)	NM_000506	ENSG00000180210	F2	PT|RPRGL2|THPH1	coagulation_factor_II,_thrombin	protein-coding
MIR5582	P468_genome_merge_120_bw_nm_peak_100335	11	46746604	46747210	607	.	46746846	22	6.42343	3.07392	1.68027	0.344886	15.4447	21.9695	intron_(NM_014756,_intron_41_of_42)	X	ENSG00000263540	MIR5582	-	microRNA_5582	ncRNA
SNORD67	P468_genome_merge_120_bw_nm_peak_100344	11	46782362	46783089	728	.	46782487	21	5.42678	2.77972	1.68027	0.612976	2.8973	13.3346	intron_(NM_014756,_intron_18_of_42)	NR_003056	ENSG00000212135	SNORD67	HBII-166	small_nucleolar_RNA,_C/D_box_67	snoRNA
SNORD67	P468_genome_merge_120_bw_nm_peak_100347	11	46788364	46788623	260	.	46788500	21	6.81346	3.29842	1.68027	0.75909	2.71086	26.3166	intron_(NM_014756,_intron_16_of_42)	NR_003056	ENSG00000212135	SNORD67	HBII-166	small_nucleolar_RNA,_C/D_box_67	snoRNA
SNORD67	P468_genome_merge_120_bw_nm_peak_100351	11	46797482	46797731	250	.	46797605	17	4.19988	2.55313	1.68027	0.635977	2.02963	53.4381	intron_(NM_014756,_intron_11_of_42)	NR_003056	ENSG00000212135	SNORD67	HBII-166	small_nucleolar_RNA,_C/D_box_67	snoRNA
SNORD67	P468_genome_merge_120_bw_nm_peak_100352	11	46799641	46799891	251	.	46799659	18	5.29217	2.93223	1.68027	0.956315	2.32703	37.2957	intron_(NM_014756,_intron_9_of_42)	NR_003056	ENSG00000212135	SNORD67	HBII-166	small_nucleolar_RNA,_C/D_box_67	snoRNA
SNORD67	P468_genome_merge_120_bw_nm_peak_100354	11	46803722	46804462	741	.	46804218	25	9.51144	3.94931	1.68027	0.376389	4.57986	56.6511	intron_(NM_014756,_intron_8_of_42)	NR_003056	ENSG00000212135	SNORD67	HBII-166	small_nucleolar_RNA,_C/D_box_67	snoRNA
CKAP5	P468_genome_merge_120_bw_nm_peak_100355	11	46807691	46808301	611	.	46807927	25	9.42854	3.91844	1.68027	0.556915	2.18353	68.8529	intron_(NM_014756,_intron_8_of_42)	NM_014756	ENSG00000175216	CKAP5	CHTOG|MSPS|TOG|TOGp|ch-TOG	cytoskeleton_associated_protein_5	protein-coding
CKAP5	P468_genome_merge_120_bw_nm_peak_100356	11	46808883	46809262	380	.	46809020	24	8.45347	3.65351	1.68027	0.852605	2.29766	38.092	intron_(NM_014756,_intron_7_of_42)	NM_014756	ENSG00000175216	CKAP5	CHTOG|MSPS|TOG|TOGp|ch-TOG	cytoskeleton_associated_protein_5	protein-coding
CKAP5	P468_genome_merge_120_bw_nm_peak_100360	11	46838892	46839733	842	.	46839484	22	5.28713	2.67258	1.68027	0.45746	30.9972	23.1295	intron_(NM_014756,_intron_1_of_42)	NM_014756	ENSG00000175216	CKAP5	CHTOG|MSPS|TOG|TOGp|ch-TOG	cytoskeleton_associated_protein_5	protein-coding
CKAP5	P468_genome_merge_120_bw_nm_peak_100363	11	46844651	46844900	250	.	46844766	17	4.7088	2.76316	1.68027	0.617643	1.17002	17.6419	intron_(NM_014756,_intron_1_of_42)	NM_014756	ENSG00000175216	CKAP5	CHTOG|MSPS|TOG|TOGp|ch-TOG	cytoskeleton_associated_protein_5	protein-coding
LRP4-AS1	P468_genome_merge_120_bw_nm_peak_100364	11	46846444	46846943	500	.	46846576	21	4.5144	2.45765	1.68027	0.544452	4.29251	19.7949	promoter-TSS_(NM_001008938)	NR_038909	ENSG00000247675	LRP4-AS1	-	LRP4_antisense_RNA_1	ncRNA
LRP4-AS1	P468_genome_merge_120_bw_nm_peak_100365	11	46848603	46849341	739	.	46848736	24	7.99538	3.48618	1.68027	0.746192	1.79299	30.3472	intron_(NR_038909,_intron_2_of_2)	NR_038909	ENSG00000247675	LRP4-AS1	-	LRP4_antisense_RNA_1	ncRNA
LRP4-AS1	P468_genome_merge_120_bw_nm_peak_100366	11	46853053	46853540	488	.	46853405	25	4.04711	2.15532	1.68027	0.83727	3.43208	55.8414	intron_(NR_038909,_intron_2_of_2)	NR_038909	ENSG00000247675	LRP4-AS1	-	LRP4_antisense_RNA_1	ncRNA
LRP4-AS1	P468_genome_merge_120_bw_nm_peak_100367	11	46854135	46854612	478	.	46854379	22	3.31524	2.02256	1.68027	0.711338	2.14074	35.257	intron_(NR_038909,_intron_2_of_2)	NR_038909	ENSG00000247675	LRP4-AS1	-	LRP4_antisense_RNA_1	ncRNA
LRP4-AS1	P468_genome_merge_120_bw_nm_peak_100369	11	46868411	46869012	602	.	46868764	23	4.61889	2.40269	1.68027	0.825285	5.08417	30.0113	exon_(NM_002334,_exon_33_of_38)	NR_038909	ENSG00000247675	LRP4-AS1	-	LRP4_antisense_RNA_1	ncRNA
LRP4-AS1	P468_genome_merge_120_bw_nm_peak_100370	11	46869484	46870090	607	.	46869725	22	7.02152	3.29465	1.68027	0.500367	7.52719	29.7554	intron_(NM_002334,_intron_31_of_37)	NR_038909	ENSG00000247675	LRP4-AS1	-	LRP4_antisense_RNA_1	ncRNA
LRP4-AS1	P468_genome_merge_120_bw_nm_peak_100372	11	46875374	46875849	476	.	46875498	25	6.16006	2.79649	1.68027	0.862363	2.30004	25.8233	exon_(NM_002334,_exon_27_of_38)	NR_038909	ENSG00000247675	LRP4-AS1	-	LRP4_antisense_RNA_1	ncRNA
LRP4-AS1	P468_genome_merge_120_bw_nm_peak_100373	11	46881364	46881731	368	.	46881498	22	4.18291	2.30258	1.68027	0.757459	1.02837	32.0185	intron_(NM_002334,_intron_20_of_37)	NR_038909	ENSG00000247675	LRP4-AS1	-	LRP4_antisense_RNA_1	ncRNA
LRP4	P468_genome_merge_120_bw_nm_peak_100375	11	46885804	46886662	859	.	46886176	25	6.85743	3.02118	1.68027	0.617496	22.7992	27.4832	intron_(NM_002334,_intron_17_of_37)	NM_002334	ENSG00000134569	LRP4	CLSS|CMS17|LRP-4|LRP10|MEGF7|SOST2	LDL_receptor_related_protein_4	protein-coding
LRP4	P468_genome_merge_120_bw_nm_peak_100379	11	46913764	46914250	487	.	46913778	19	5.16314	2.80926	1.68027	0.806079	2.55974	21.5228	intron_(NM_002334,_intron_1_of_37)	NM_002334	ENSG00000134569	LRP4	CLSS|CMS17|LRP-4|LRP10|MEGF7|SOST2	LDL_receptor_related_protein_4	protein-coding
C11orf49	P468_genome_merge_120_bw_nm_peak_100383	11	46928282	46928540	259	.	46928417	18	3.44543	2.20778	1.68027	0.346008	1.08259	22.9082	Intergenic	NM_024113	ENSG00000149179	C11orf49	-	chromosome_11_open_reading_frame_49	protein-coding
C11orf49	P468_genome_merge_120_bw_nm_peak_100386	11	46937284	46937541	258	.	46937407	19	4.42473	2.52702	1.68027	0.9724	2.79655	19.3286	intron_(NM_001278222,_intron_1_of_7)	NM_024113	ENSG00000149179	C11orf49	-	chromosome_11_open_reading_frame_49	protein-coding
C11orf49	P468_genome_merge_120_bw_nm_peak_100394	11	46967891	46968729	839	.	46968140	24	5.65697	2.68893	1.68027	0.772617	3.30308	41.296	intron_(NM_001278222,_intron_1_of_7)	NM_024113	ENSG00000149179	C11orf49	-	chromosome_11_open_reading_frame_49	protein-coding
C11orf49	P468_genome_merge_120_bw_nm_peak_100395	11	46971602	46971863	262	.	46971731	17	4.90632	2.84624	1.68027	0.991408	1.83049	26.4416	intron_(NM_001278222,_intron_1_of_7)	NM_024113	ENSG00000149179	C11orf49	-	chromosome_11_open_reading_frame_49	protein-coding
C11orf49	P468_genome_merge_120_bw_nm_peak_100396	11	46975093	46975343	251	.	46975207	17	5.17215	2.95949	1.68027	0.863943	3.9909	25.8138	intron_(NM_001278222,_intron_1_of_7)	NM_024113	ENSG00000149179	C11orf49	-	chromosome_11_open_reading_frame_49	protein-coding
C11orf49	P468_genome_merge_120_bw_nm_peak_100399	11	46990573	46990822	250	.	46990698	20	4.91609	2.65337	1.68027	0.676232	6.98686	18.3683	intron_(NR_103472,_intron_2_of_7)	NM_024113	ENSG00000149179	C11orf49	-	chromosome_11_open_reading_frame_49	protein-coding
C11orf49	P468_genome_merge_120_bw_nm_peak_100400	11	46991404	46991661	258	.	46991533	19	5.74113	3.03793	1.68027	0.725373	3.999	13.8529	intron_(NR_103472,_intron_2_of_7)	NM_024113	ENSG00000149179	C11orf49	-	chromosome_11_open_reading_frame_49	protein-coding
C11orf49	P468_genome_merge_120_bw_nm_peak_100407	11	47027042	47027542	501	.	47027288	25	8.55176	3.5996	1.68027	0.859098	21.9707	86.8275	intron_(NR_103472,_intron_2_of_7)	NM_024113	ENSG00000149179	C11orf49	-	chromosome_11_open_reading_frame_49	protein-coding
C11orf49	P468_genome_merge_120_bw_nm_peak_100408	11	47030895	47031250	356	.	47031124	19	5.23374	2.83681	1.68027	0.783484	1.03954	14.8248	intron_(NR_103472,_intron_2_of_7)	NM_024113	ENSG00000149179	C11orf49	-	chromosome_11_open_reading_frame_49	protein-coding
C11orf49	P468_genome_merge_120_bw_nm_peak_100410	11	47033772	47034249	478	.	47033898	24	8.4037	3.63515	1.68027	0.929163	1.9163	55.9061	intron_(NR_103472,_intron_2_of_7)	NM_024113	ENSG00000149179	C11orf49	-	chromosome_11_open_reading_frame_49	protein-coding
C11orf49	P468_genome_merge_120_bw_nm_peak_100411	11	47040371	47040623	253	.	47040499	20	4.91609	2.65337	1.68027	0.607919	2.78447	27.0505	intron_(NR_103472,_intron_2_of_7)	NM_024113	ENSG00000149179	C11orf49	-	chromosome_11_open_reading_frame_49	protein-coding
C11orf49	P468_genome_merge_120_bw_nm_peak_100412	11	47041093	47041450	358	.	47041217	20	5.59527	2.90737	1.68027	0.463439	5.28912	15.4909	intron_(NR_103472,_intron_2_of_7)	NM_024113	ENSG00000149179	C11orf49	-	chromosome_11_open_reading_frame_49	protein-coding
C11orf49	P468_genome_merge_120_bw_nm_peak_100413	11	47042762	47043740	979	.	47043368	25	5.54089	2.60291	1.68027	0.493644	3.17265	99.2504	intron_(NR_103472,_intron_2_of_7)	NM_024113	ENSG00000149179	C11orf49	-	chromosome_11_open_reading_frame_49	protein-coding
C11orf49	P468_genome_merge_120_bw_nm_peak_100414	11	47043963	47044342	380	.	47044205	23	7.31672	3.32271	1.68027	0.346667	1.56613	15.4566	intron_(NR_103472,_intron_2_of_7)	NM_024113	ENSG00000149179	C11orf49	-	chromosome_11_open_reading_frame_49	protein-coding
C11orf49	P468_genome_merge_120_bw_nm_peak_100416	11	47048881	47049261	381	.	47049019	22	8.63758	3.92665	1.68027	0.745446	1.77466	38.8596	intron_(NR_103472,_intron_2_of_7)	NM_024113	ENSG00000149179	C11orf49	-	chromosome_11_open_reading_frame_49	protein-coding
ARFGAP2	P468_genome_merge_120_bw_nm_peak_100419	11	47064493	47064742	250	.	47064619	17	4.53726	2.69173	1.68027	0.590811	1.53589	29.3702	intron_(NM_001003678,_intron_3_of_8)	NM_032389	ENSG00000149182	ARFGAP2	IRZ|NBLA10535|ZFP289|ZNF289	ADP_ribosylation_factor_GTPase_activating_protein_2	protein-coding
ARFGAP2	P468_genome_merge_120_bw_nm_peak_100420	11	47069532	47069901	370	.	47069766	21	6.55518	3.19893	1.68027	0.486264	16.5544	11.8495	intron_(NM_001003678,_intron_3_of_8)	NM_032389	ENSG00000149182	ARFGAP2	IRZ|NBLA10535|ZFP289|ZNF289	ADP_ribosylation_factor_GTPase_activating_protein_2	protein-coding
ARFGAP2	P468_genome_merge_120_bw_nm_peak_100423	11	47077630	47078052	423	.	47078045	15	2.67021	2.02161	1.55253	0.67764	1.23562	7.05356	intron_(NM_001003678,_intron_3_of_8)	NM_032389	ENSG00000149182	ARFGAP2	IRZ|NBLA10535|ZFP289|ZNF289	ADP_ribosylation_factor_GTPase_activating_protein_2	protein-coding
ARFGAP2	P468_genome_merge_120_bw_nm_peak_100424	11	47090400	47090660	261	.	47090536	18	5.50642	3.02087	1.68027	0.903932	2.19187	21.5112	intron_(NM_001003678,_intron_3_of_8)	NM_032389	ENSG00000149182	ARFGAP2	IRZ|NBLA10535|ZFP289|ZNF289	ADP_ribosylation_factor_GTPase_activating_protein_2	protein-coding
ARFGAP2	P468_genome_merge_120_bw_nm_peak_100429	11	47115844	47116220	377	.	47116087	18	4.89267	2.76967	1.68027	0.595271	8.62579	9.20255	intron_(NM_001003678,_intron_3_of_8)	NM_032389	ENSG00000149182	ARFGAP2	IRZ|NBLA10535|ZFP289|ZNF289	ADP_ribosylation_factor_GTPase_activating_protein_2	protein-coding
ARFGAP2	P468_genome_merge_120_bw_nm_peak_100431	11	47125575	47125929	355	.	47125696	19	5.05931	2.76892	1.68027	0.999391	1.05206	31.8979	intron_(NM_001003678,_intron_3_of_8)	NM_032389	ENSG00000149182	ARFGAP2	IRZ|NBLA10535|ZFP289|ZNF289	ADP_ribosylation_factor_GTPase_activating_protein_2	protein-coding
ARFGAP2	P468_genome_merge_120_bw_nm_peak_100432	11	47126762	47127491	730	.	47127136	25	6.85743	3.02118	1.68027	0.899783	2.73435	173.014	intron_(NM_001003678,_intron_3_of_8)	NM_032389	ENSG00000149182	ARFGAP2	IRZ|NBLA10535|ZFP289|ZNF289	ADP_ribosylation_factor_GTPase_activating_protein_2	protein-coding
ARFGAP2	P468_genome_merge_120_bw_nm_peak_100435	11	47144894	47145381	488	.	47145137	25	8.01696	3.4118	1.68027	0.669195	1.58456	85.0257	intron_(NM_001003678,_intron_4_of_8)	NM_032389	ENSG00000149182	ARFGAP2	IRZ|NBLA10535|ZFP289|ZNF289	ADP_ribosylation_factor_GTPase_activating_protein_2	protein-coding
ARFGAP2	P468_genome_merge_120_bw_nm_peak_100436	11	47147285	47148011	727	.	47147647	22	6.02807	2.93168	1.68027	0.473622	1.53178	22.1384	intron_(NM_001003678,_intron_4_of_8)	NM_032389	ENSG00000149182	ARFGAP2	IRZ|NBLA10535|ZFP289|ZNF289	ADP_ribosylation_factor_GTPase_activating_protein_2	protein-coding
ARFGAP2	P468_genome_merge_120_bw_nm_peak_100437	11	47148613	47149100	488	.	47148849	24	3.66536	2.07243	1.68027	0.56945	1.45463	98.4856	intron_(NM_001003678,_intron_4_of_8)	NM_032389	ENSG00000149182	ARFGAP2	IRZ|NBLA10535|ZFP289|ZNF289	ADP_ribosylation_factor_GTPase_activating_protein_2	protein-coding
ARFGAP2	P468_genome_merge_120_bw_nm_peak_100447	11	47170323	47170689	367	.	47170567	19	3.87666	2.32398	1.68027	0.444577	1.11399	13.8343	intron_(NM_032389,_intron_10_of_15)	NM_032389	ENSG00000149182	ARFGAP2	IRZ|NBLA10535|ZFP289|ZNF289	ADP_ribosylation_factor_GTPase_activating_protein_2	protein-coding
ARFGAP2	P468_genome_merge_120_bw_nm_peak_100448	11	47172134	47172973	840	.	47172615	25	8.0843	3.43518	1.68027	0.537261	8.4875	76.8723	intron_(NM_032389,_intron_7_of_15)	NM_032389	ENSG00000149182	ARFGAP2	IRZ|NBLA10535|ZFP289|ZNF289	ADP_ribosylation_factor_GTPase_activating_protein_2	protein-coding
MIR6745	P468_genome_merge_120_bw_nm_peak_100450	11	47180294	47180901	608	.	47180660	25	7.58513	3.26374	1.68027	0.928443	1.40254	119.255	promoter-TSS_(NR_106803)	X	ENSG00000275208	MIR6745	hsa-mir-6745	microRNA_6745	ncRNA
MIR6745	P468_genome_merge_120_bw_nm_peak_100451	11	47182452	47182820	369	.	47182685	21	4.24843	2.36626	1.68027	0.374954	1.09174	20.1528	intron_(NM_016223,_intron_3_of_10)	X	ENSG00000275208	MIR6745	hsa-mir-6745	microRNA_6745	ncRNA
PACSIN3	P468_genome_merge_120_bw_nm_peak_100454	11	47189411	47189901	491	.	47189647	25	4.49281	2.28638	1.68027	0.830454	1.01112	50.0805	Intergenic	NM_016223	ENSG00000165912	PACSIN3	SDPIII	protein_kinase_C_and_casein_kinase_substrate_in_neurons_3	protein-coding
PACSIN3	P468_genome_merge_120_bw_nm_peak_100455	11	47190974	47191340	367	.	47191215	25	4.98823	2.4344	1.68027	0.687597	4.10988	47.5859	Intergenic	NM_016223	ENSG00000165912	PACSIN3	SDPIII	protein_kinase_C_and_casein_kinase_substrate_in_neurons_3	protein-coding
PACSIN3	P468_genome_merge_120_bw_nm_peak_100456	11	47193252	47193621	370	.	47193380	24	5.65697	2.68893	1.68027	0.918762	1.63913	36.0727	Intergenic	NM_016223	ENSG00000165912	PACSIN3	SDPIII	protein_kinase_C_and_casein_kinase_substrate_in_neurons_3	protein-coding
DDB2	P468_genome_merge_120_bw_nm_peak_100458	11	47202012	47202369	358	.	47202138	21	6.45112	3.15923	1.68027	0.691925	11.7674	19.6101	Intergenic	NM_000107	ENSG00000134574	DDB2	DDBB|UV-DDB2|XPE	damage_specific_DNA_binding_protein_2	protein-coding
DDB2	P468_genome_merge_120_bw_nm_peak_100459	11	47207294	47207649	356	.	47207527	22	6.72474	3.18426	1.68027	0.677295	1.86988	24.8198	Intergenic	NM_000107	ENSG00000134574	DDB2	DDBB|UV-DDB2|XPE	damage_specific_DNA_binding_protein_2	protein-coding
DDB2	P468_genome_merge_120_bw_nm_peak_100462	11	47211742	47212089	348	.	47211859	22	4.30646	2.34313	1.68027	0.582254	11.6027	22.4134	Intergenic	NM_000107	ENSG00000134574	DDB2	DDBB|UV-DDB2|XPE	damage_specific_DNA_binding_protein_2	protein-coding
DDB2	P468_genome_merge_120_bw_nm_peak_100464	11	47215085	47215569	485	.	47215325	21	3.76443	2.20246	1.68027	0.829149	11.7294	16.6338	intron_(NM_001300734,_intron_1_of_5)	NM_000107	ENSG00000134574	DDB2	DDBB|UV-DDB2|XPE	damage_specific_DNA_binding_protein_2	protein-coding
NR1H3	P468_genome_merge_120_bw_nm_peak_100468	11	47240175	47241251	1077	.	47240900	25	6.85743	3.02118	1.68027	0.664943	2.01853	86.8564	intron_(NM_001610,_intron_10_of_10)	NM_005693	ENSG00000025434	NR1H3	LXR-a|LXRA|RLD-1	nuclear_receptor_subfamily_1_group_H_member_3	protein-coding
NR1H3	P468_genome_merge_120_bw_nm_peak_100469	11	47248935	47249192	258	.	47249177	21	3.99887	2.28143	1.68027	0.841673	2.77821	32.7746	promoter-TSS_(NM_001302489)	NM_005693	ENSG00000025434	NR1H3	LXR-a|LXRA|RLD-1	nuclear_receptor_subfamily_1_group_H_member_3	protein-coding
NR1H3	P468_genome_merge_120_bw_nm_peak_100471	11	47255042	47255293	252	.	47255165	19	5.02523	2.75573	1.68027	0.917577	5.80656	50.4858	intron_(NM_001130102,_intron_1_of_8)	NM_005693	ENSG00000025434	NR1H3	LXR-a|LXRA|RLD-1	nuclear_receptor_subfamily_1_group_H_member_3	protein-coding
LOC101928943	P468_genome_merge_120_bw_nm_peak_100474	11	47276044	47276891	848	.	47276645	25	4.98823	2.4344	1.68027	0.94204	3.75466	51.8345	intron_(NM_130476,_intron_4_of_32)	NR_120568	ENSG00000256746	LOC101928943	-	uncharacterized_LOC101928943	ncRNA
LOC101928943	P468_genome_merge_120_bw_nm_peak_100475	11	47285163	47285664	502	.	47285298	25	6.16006	2.79649	1.68027	0.61651	13.5105	79.8009	intron_(NM_130476,_intron_13_of_32)	NR_120568	ENSG00000256746	LOC101928943	-	uncharacterized_LOC101928943	ncRNA
LOC101928943	P468_genome_merge_120_bw_nm_peak_100476	11	47286855	47287209	355	.	47286978	20	4.32788	2.44018	1.68027	0.724815	46.293	17.1712	intron_(NM_130476,_intron_15_of_32)	NR_120568	ENSG00000256746	LOC101928943	-	uncharacterized_LOC101928943	ncRNA
LOC101928943	P468_genome_merge_120_bw_nm_peak_100477	11	47289841	47290341	501	.	47290085	23	7.60749	3.4294	1.68027	0.351997	1.13307	21.1661	intron_(NM_130476,_intron_17_of_32)	NR_120568	ENSG00000256746	LOC101928943	-	uncharacterized_LOC101928943	ncRNA
LOC101928943	P468_genome_merge_120_bw_nm_peak_100479	11	47293803	47294052	250	.	47293817	21	5.10177	2.66338	1.68027	0.94016	54.6018	49.6322	exon_(NM_130470,_exon_20_of_33)	NR_120568	ENSG00000256746	LOC101928943	-	uncharacterized_LOC101928943	ncRNA
LOC101928943	P468_genome_merge_120_bw_nm_peak_100480	11	47298854	47299341	488	.	47299098	24	5.07175	2.5028	1.68027	0.587507	8.67203	18.3663	intron_(NM_130476,_intron_22_of_32)	NR_120568	ENSG00000256746	LOC101928943	-	uncharacterized_LOC101928943	ncRNA
MYBPC3	P468_genome_merge_120_bw_nm_peak_100485	11	47320444	47321172	729	.	47320929	18	3.95352	2.40067	1.68027	0.331622	1.12693	16.098	intron_(NM_130476,_intron_27_of_32)	NM_000256	ENSG00000134571	MYBPC3	CMD1MM|CMH4|FHC|LVNC10|MYBP-C	myosin_binding_protein_C,_cardiac	protein-coding
MYBPC3	P468_genome_merge_120_bw_nm_peak_100486	11	47323321	47323692	372	.	47323564	25	7.86248	3.35848	1.68027	0.642853	19.1534	38.6803	intron_(NM_130476,_intron_27_of_32)	NM_000256	ENSG00000134571	MYBPC3	CMD1MM|CMH4|FHC|LVNC10|MYBP-C	myosin_binding_protein_C,_cardiac	protein-coding
MYBPC3	P468_genome_merge_120_bw_nm_peak_100488	11	47331123	47331373	251	.	47331248	20	5.32869	2.80662	1.68027	0.557282	3.69537	45.3375	TTS_(NM_000256)	NM_000256	ENSG00000134571	MYBPC3	CMD1MM|CMH4|FHC|LVNC10|MYBP-C	myosin_binding_protein_C,_cardiac	protein-coding
MYBPC3	P468_genome_merge_120_bw_nm_peak_100494	11	47343251	47343730	480	.	47343488	22	5.86736	2.87468	1.68027	0.409603	1.03883	22.4533	intron_(NM_000256,_intron_13_of_33)	NM_000256	ENSG00000134571	MYBPC3	CMD1MM|CMH4|FHC|LVNC10|MYBP-C	myosin_binding_protein_C,_cardiac	protein-coding
MYBPC3	P468_genome_merge_120_bw_nm_peak_100498	11	47361962	47362461	500	.	47362326	24	7.52465	3.31821	1.68027	0.404257	2.20277	30.2318	intron_(NM_003120,_intron_2_of_4)	NM_000256	ENSG00000134571	MYBPC3	CMD1MM|CMH4|FHC|LVNC10|MYBP-C	myosin_binding_protein_C,_cardiac	protein-coding
SPI1	P468_genome_merge_120_bw_nm_peak_100501	11	47374682	47375422	741	.	47375180	25	6.16006	2.79649	1.68027	0.454751	5.81985	24.6129	intron_(NM_003120,_intron_2_of_4)	NM_003120	ENSG00000066336	SPI1	OF|PU.1|SFPI1|SPI-1|SPI-A	Spi-1_proto-oncogene	protein-coding
MIR4487	P468_genome_merge_120_bw_nm_peak_100508	11	47389324	47391023	1700	.	47390289	25	6.85743	3.02118	1.68027	0.829856	2.77143	125.013	Intergenic	X	ENSG00000264583	MIR4487	mir-4487	microRNA_4487	ncRNA
SLC39A13	P468_genome_merge_120_bw_nm_peak_100512	11	47404083	47404702	620	.	47404458	24	7.92594	3.46115	1.68027	0.37955	1.73464	27.6863	Intergenic	NM_152264	ENSG00000165915	SLC39A13	LZT-Hs9	solute_carrier_family_39_member_13	protein-coding
SLC39A13	P468_genome_merge_120_bw_nm_peak_100513	11	47406480	47406740	261	.	47406620	19	4.41004	2.52151	1.68027	0.965452	1.48647	57.1579	promoter-TSS_(NR_134854)	NM_152264	ENSG00000165915	SLC39A13	LZT-Hs9	solute_carrier_family_39_member_13	protein-coding
SLC39A13	P468_genome_merge_120_bw_nm_peak_100514	11	47407091	47407449	359	.	47407328	23	5.17027	2.58138	1.68027	0.6866	1.13992	23.5103	promoter-TSS_(NR_134854)	NM_152264	ENSG00000165915	SLC39A13	LZT-Hs9	solute_carrier_family_39_member_13	protein-coding
SLC39A13	P468_genome_merge_120_bw_nm_peak_100516	11	47415493	47415980	488	.	47415499	25	4.04711	2.15532	1.68027	0.947386	8.66078	26.9866	3'_UTR_(NM_001128225,_exon_10_of_10)	NM_152264	ENSG00000165915	SLC39A13	LZT-Hs9	solute_carrier_family_39_member_13	protein-coding
SLC39A13	P468_genome_merge_120_bw_nm_peak_100517	11	47417171	47417420	250	.	47417179	22	3.72389	2.15351	1.68027	0.370224	1.35647	77.1716	TTS_(NR_134854)	NM_152264	ENSG00000165915	SLC39A13	LZT-Hs9	solute_carrier_family_39_member_13	protein-coding
PSMC3	P468_genome_merge_120_bw_nm_peak_100518	11	47417655	47418020	366	.	47417885	22	5.97394	2.91243	1.68027	0.802984	1.77919	44.2704	TTS_(NM_002804)	NM_002804	ENSG00000165916	PSMC3	TBP1	proteasome_26S_subunit,_ATPase_3	protein-coding
PSMC3	P468_genome_merge_120_bw_nm_peak_100520	11	47419564	47419820	257	.	47419695	21	5.88519	2.94707	1.68027	0.345014	12.4354	20.1564	intron_(NM_002804,_intron_10_of_11)	NM_002804	ENSG00000165916	PSMC3	TBP1	proteasome_26S_subunit,_ATPase_3	protein-coding
PSMC3	P468_genome_merge_120_bw_nm_peak_100522	11	47422332	47422941	610	.	47422459	23	7.93697	3.55224	1.68027	0.405568	10.4712	17.6459	exon_(NM_002804,_exon_8_of_12)	NM_002804	ENSG00000165916	PSMC3	TBP1	proteasome_26S_subunit,_ATPase_3	protein-coding
PSMC3	P468_genome_merge_120_bw_nm_peak_100524	11	47425321	47426413	1093	.	47425446	24	6.68006	3.02656	1.68027	0.425625	3.57953	46.6335	exon_(NM_002804,_exon_2_of_12)	NM_002804	ENSG00000165916	PSMC3	TBP1	proteasome_26S_subunit,_ATPase_3	protein-coding
RAPSN	P468_genome_merge_120_bw_nm_peak_100527	11	47437804	47438181	378	.	47438044	25	8.0843	3.43518	1.68027	0.751467	1.53495	59.0719	exon_(NM_005055,_exon_8_of_8)	NM_005055	ENSG00000165917	RAPSN	CMS11|CMS4C|FADS|RAPSYN|RNF205	receptor_associated_protein_of_the_synapse	protein-coding
RAPSN	P468_genome_merge_120_bw_nm_peak_100529	11	47441164	47441529	366	.	47441404	24	4.5504	2.34077	1.68027	0.883228	3.60302	44.1281	intron_(NM_005055,_intron_5_of_7)	NM_005055	ENSG00000165917	RAPSN	CMS11|CMS4C|FADS|RAPSYN|RNF205	receptor_associated_protein_of_the_synapse	protein-coding
RAPSN	P468_genome_merge_120_bw_nm_peak_100535	11	47451733	47452151	419	.	47452098	22	5.28713	2.67258	1.68027	0.910271	2.65986	24.0173	Intergenic	NM_005055	ENSG00000165917	RAPSN	CMS11|CMS4C|FADS|RAPSYN|RNF205	receptor_associated_protein_of_the_synapse	protein-coding
CELF1	P468_genome_merge_120_bw_nm_peak_100540	11	47476212	47476582	371	.	47476445	23	5.7937	2.78878	1.68027	0.349626	7.7361	21.5684	intron_(NM_001025596,_intron_9_of_12)	NM_006560	ENSG00000149187	CELF1	BRUNOL2|CUG-BP|CUGBP|CUGBP1|EDEN-BP|NAB50|NAPOR|hNab50	CUGBP,_Elav-like_family_member_1	protein-coding
CELF1	P468_genome_merge_120_bw_nm_peak_100542	11	47480163	47480421	259	.	47480287	19	5.37834	2.89357	1.68027	0.70937	4.38462	33.533	intron_(NM_001025596,_intron_6_of_12)	NM_006560	ENSG00000149187	CELF1	BRUNOL2|CUG-BP|CUGBP|CUGBP1|EDEN-BP|NAB50|NAPOR|hNab50	CUGBP,_Elav-like_family_member_1	protein-coding
CELF1	P468_genome_merge_120_bw_nm_peak_100545	11	47486644	47487132	489	.	47486898	21	5.10177	2.66338	1.68027	0.745499	1.33387	20.1807	intron_(NM_001025596,_intron_2_of_12)	NM_006560	ENSG00000149187	CELF1	BRUNOL2|CUG-BP|CUGBP|CUGBP1|EDEN-BP|NAB50|NAPOR|hNab50	CUGBP,_Elav-like_family_member_1	protein-coding
CELF1	P468_genome_merge_120_bw_nm_peak_100546	11	47488683	47489050	368	.	47488819	24	7.06731	3.15877	1.68027	0.470538	8.07537	55.1163	exon_(NM_001172640,_exon_1_of_13)	NM_006560	ENSG00000149187	CELF1	BRUNOL2|CUG-BP|CUGBP|CUGBP1|EDEN-BP|NAB50|NAPOR|hNab50	CUGBP,_Elav-like_family_member_1	protein-coding
CELF1	P468_genome_merge_120_bw_nm_peak_100547	11	47493731	47493982	252	.	47493849	18	4.25201	2.51607	1.68027	0.983533	2.24874	21.6426	intron_(NM_006560,_intron_1_of_13)	NM_006560	ENSG00000149187	CELF1	BRUNOL2|CUG-BP|CUGBP|CUGBP1|EDEN-BP|NAB50|NAPOR|hNab50	CUGBP,_Elav-like_family_member_1	protein-coding
CELF1	P468_genome_merge_120_bw_nm_peak_100548	11	47499482	47499851	370	.	47499617	23	5.7937	2.78878	1.68027	0.422036	2.63956	25.761	intron_(NM_001172639,_intron_2_of_15)	NM_006560	ENSG00000149187	CELF1	BRUNOL2|CUG-BP|CUGBP|CUGBP1|EDEN-BP|NAB50|NAPOR|hNab50	CUGBP,_Elav-like_family_member_1	protein-coding
CELF1	P468_genome_merge_120_bw_nm_peak_100550	11	47507059	47507422	364	.	47507289	21	6.15067	3.04582	1.68027	0.614731	3.13947	47.9307	intron_(NM_001330272,_intron_1_of_15)	NM_006560	ENSG00000149187	CELF1	BRUNOL2|CUG-BP|CUGBP|CUGBP1|EDEN-BP|NAB50|NAPOR|hNab50	CUGBP,_Elav-like_family_member_1	protein-coding
CELF1	P468_genome_merge_120_bw_nm_peak_100554	11	47532015	47532373	359	.	47532136	18	4.70617	2.69497	1.68027	0.708531	10.4133	12.1977	intron_(NM_006560,_intron_1_of_13)	NM_006560	ENSG00000149187	CELF1	BRUNOL2|CUG-BP|CUGBP|CUGBP1|EDEN-BP|NAB50|NAPOR|hNab50	CUGBP,_Elav-like_family_member_1	protein-coding
CELF1	P468_genome_merge_120_bw_nm_peak_100555	11	47533321	47533570	250	.	47533336	16	4.30096	2.65904	1.68027	0.439713	1.02502	25.0785	intron_(NM_006560,_intron_1_of_13)	NM_006560	ENSG00000149187	CELF1	BRUNOL2|CUG-BP|CUGBP|CUGBP1|EDEN-BP|NAB50|NAPOR|hNab50	CUGBP,_Elav-like_family_member_1	protein-coding
CELF1	P468_genome_merge_120_bw_nm_peak_100557	11	47546524	47546773	250	.	47546658	24	5.07175	2.5028	1.68027	0.766109	15.5182	47.1716	intron_(NM_006560,_intron_1_of_13)	NM_006560	ENSG00000149187	CELF1	BRUNOL2|CUG-BP|CUGBP|CUGBP1|EDEN-BP|NAB50|NAPOR|hNab50	CUGBP,_Elav-like_family_member_1	protein-coding
CELF1	P468_genome_merge_120_bw_nm_peak_100559	11	47554693	47554943	251	.	47554819	20	5.07663	2.71261	1.68027	0.918208	1.04394	21.3879	Intergenic	NM_006560	ENSG00000149187	CELF1	BRUNOL2|CUG-BP|CUGBP|CUGBP1|EDEN-BP|NAB50|NAPOR|hNab50	CUGBP,_Elav-like_family_member_1	protein-coding
PTPMT1	P468_genome_merge_120_bw_nm_peak_100560	11	47559604	47560333	730	.	47560211	19	4.42473	2.52702	1.68027	0.729577	1.40781	18.6832	Intergenic	NM_175732	ENSG00000110536	PTPMT1	DUSP23|MOSP|PLIP|PNAS-129	protein_tyrosine_phosphatase,_mitochondrial_1	protein-coding
PTPMT1	P468_genome_merge_120_bw_nm_peak_100561	11	47561773	47562130	358	.	47562005	18	5.1981	2.89363	1.68027	0.784687	1.65919	21.7179	Intergenic	NM_175732	ENSG00000110536	PTPMT1	DUSP23|MOSP|PLIP|PNAS-129	protein_tyrosine_phosphatase,_mitochondrial_1	protein-coding
KBTBD4	P468_genome_merge_120_bw_nm_peak_100562	11	47572469	47572811	343	.	47572685	19	3.87666	2.32398	1.68027	0.95425	9.56171	27.5455	3'_UTR_(NM_001143984,_exon_2_of_2)	NM_016506	ENSG00000123444	KBTBD4	BKLHD4|HSPC252	kelch_repeat_and_BTB_domain_containing_4	protein-coding
FAM180B	P468_genome_merge_120_bw_nm_peak_100568	11	47588051	47588410	360	.	47588284	20	4.91609	2.65337	1.68027	0.785094	1.9199	13.7662	exon_(NM_001164379,_exon_3_of_3)	NM_001164379	ENSG00000196666	FAM180B	-	family_with_sequence_similarity_180_member_B	protein-coding
C1QTNF4	P468_genome_merge_120_bw_nm_peak_100572	11	47594055	47594410	356	.	47594175	17	3.50337	2.27432	1.68027	0.625613	1.73528	16.271	5'_UTR_(NM_031909,_exon_1_of_2)	NM_031909	ENSG00000172247	C1QTNF4	CTRP4|ZACRP4	C1q_and_tumor_necrosis_factor_related_protein_4	protein-coding
C1QTNF4	P468_genome_merge_120_bw_nm_peak_100573	11	47598735	47599092	358	.	47598967	21	4.12168	2.32307	1.68027	0.820638	1.12197	23.2204	Intergenic	NM_031909	ENSG00000172247	C1QTNF4	CTRP4|ZACRP4	C1q_and_tumor_necrosis_factor_related_protein_4	protein-coding
C1QTNF4	P468_genome_merge_120_bw_nm_peak_100574	11	47599571	47600289	719	.	47599816	25	6.32655	2.84947	1.68027	0.327112	40.7863	27.9654	Intergenic	NM_031909	ENSG00000172247	C1QTNF4	CTRP4|ZACRP4	C1q_and_tumor_necrosis_factor_related_protein_4	protein-coding
C1QTNF4	P468_genome_merge_120_bw_nm_peak_100577	11	47606772	47607022	251	.	47606900	19	5.05931	2.76892	1.68027	0.521034	10.088	28.684	Intergenic	NM_031909	ENSG00000172247	C1QTNF4	CTRP4|ZACRP4	C1q_and_tumor_necrosis_factor_related_protein_4	protein-coding
MTCH2	P468_genome_merge_120_bw_nm_peak_100583	11	47621535	47621901	367	.	47621767	23	6.50309	3.03242	1.68027	0.948057	1.83686	26.7467	intron_(NM_014342,_intron_12_of_12)	NM_014342	ENSG00000109919	MTCH2	HSPC032|MIMP|SLC25A50	mitochondrial_carrier_2	protein-coding
MTCH2	P468_genome_merge_120_bw_nm_peak_100585	11	47635324	47635820	497	.	47635578	21	4.24843	2.36626	1.68027	0.681913	62.5304	21.5078	intron_(NM_014342,_intron_3_of_12)	NM_014342	ENSG00000109919	MTCH2	HSPC032|MIMP|SLC25A50	mitochondrial_carrier_2	protein-coding
MTCH2	P468_genome_merge_120_bw_nm_peak_100594	11	47652491	47652741	251	.	47652726	20	4.32788	2.44018	1.68027	0.713455	1.68718	17.5359	Intergenic	NM_014342	ENSG00000109919	MTCH2	HSPC032|MIMP|SLC25A50	mitochondrial_carrier_2	protein-coding
MTCH2	P468_genome_merge_120_bw_nm_peak_100596	11	47658242	47658491	250	.	47658375	19	4.89154	2.70421	1.68027	0.429518	1.47755	48.2549	Intergenic	NM_014342	ENSG00000109919	MTCH2	HSPC032|MIMP|SLC25A50	mitochondrial_carrier_2	protein-coding
MTCH2	P468_genome_merge_120_bw_nm_peak_100598	11	47664001	47664253	253	.	47664018	21	7.03838	3.38618	1.68027	0.454126	1.90106	15.6833	intron_(NM_024783,_intron_17_of_18)	NM_014342	ENSG00000109919	MTCH2	HSPC032|MIMP|SLC25A50	mitochondrial_carrier_2	protein-coding
MTCH2	P468_genome_merge_120_bw_nm_peak_100601	11	47677571	47677933	363	.	47677696	20	4.91609	2.65337	1.68027	0.52144	3.68511	18.9745	intron_(NM_024783,_intron_13_of_18)	NM_014342	ENSG00000109919	MTCH2	HSPC032|MIMP|SLC25A50	mitochondrial_carrier_2	protein-coding
AGBL2	P468_genome_merge_120_bw_nm_peak_100603	11	47684164	47684421	258	.	47684284	22	7.59295	3.51206	1.68027	0.573136	2.18031	18.0652	intron_(NM_024783,_intron_11_of_18)	NM_024783	ENSG00000165923	AGBL2	CCP2	ATP/GTP_binding_protein_like_2	protein-coding
AGBL2	P468_genome_merge_120_bw_nm_peak_100604	11	47687295	47687662	368	.	47687535	17	5.23135	2.98494	1.68027	0.854015	6.38685	16.3362	intron_(NM_024783,_intron_10_of_18)	NM_024783	ENSG00000165923	AGBL2	CCP2	ATP/GTP_binding_protein_like_2	protein-coding
AGBL2	P468_genome_merge_120_bw_nm_peak_100607	11	47699055	47699530	476	.	47699298	19	5.80106	3.06205	1.68027	0.383155	1.10965	17.0874	intron_(NM_024783,_intron_8_of_18)	NM_024783	ENSG00000165923	AGBL2	CCP2	ATP/GTP_binding_protein_like_2	protein-coding
AGBL2	P468_genome_merge_120_bw_nm_peak_100609	11	47722815	47723421	607	.	47723296	24	6.31734	2.90498	1.68027	0.493233	9.4591	28.7575	exon_(NM_015308,_exon_15_of_17)	NM_024783	ENSG00000165923	AGBL2	CCP2	ATP/GTP_binding_protein_like_2	protein-coding
AGBL2	P468_genome_merge_120_bw_nm_peak_100613	11	47738414	47738663	250	.	47738540	17	4.94328	2.86188	1.68027	0.41261	1.09267	16.8254	intron_(NM_001318339,_intron_8_of_16)	NM_024783	ENSG00000165923	AGBL2	CCP2	ATP/GTP_binding_protein_like_2	protein-coding
FNBP4	P468_genome_merge_120_bw_nm_peak_100614	11	47742134	47742493	360	.	47742259	20	4.32788	2.44018	1.68027	0.607943	1.13222	13.8871	intron_(NM_001318339,_intron_8_of_16)	NM_015308	ENSG00000109920	FNBP4	FBP30	formin_binding_protein_4	protein-coding
FNBP4	P468_genome_merge_120_bw_nm_peak_100617	11	47751842	47752100	259	.	47751967	19	5.60417	2.9831	1.68027	0.584447	1.41242	25.7063	intron_(NM_001318339,_intron_4_of_16)	NM_015308	ENSG00000109920	FNBP4	FBP30	formin_binding_protein_4	protein-coding
FNBP4	P468_genome_merge_120_bw_nm_peak_100618	11	47752813	47753289	477	.	47753047	23	5.17027	2.58138	1.68027	0.892306	13.9752	29.0926	exon_(NM_015308,_exon_4_of_17)	NM_015308	ENSG00000109920	FNBP4	FBP30	formin_binding_protein_4	protein-coding
FNBP4	P468_genome_merge_120_bw_nm_peak_100619	11	47754185	47754490	306	.	47754373	20	4.91609	2.65337	1.68027	0.494672	9.03305	17.5088	intron_(NM_001318339,_intron_3_of_16)	NM_015308	ENSG00000109920	FNBP4	FBP30	formin_binding_protein_4	protein-coding
FNBP4	P468_genome_merge_120_bw_nm_peak_100621	11	47761812	47762412	601	.	47762057	21	7.10767	3.41342	1.68027	0.788611	2.90859	21.8591	intron_(NM_001318339,_intron_2_of_16)	NM_015308	ENSG00000109920	FNBP4	FBP30	formin_binding_protein_4	protein-coding
FNBP4	P468_genome_merge_120_bw_nm_peak_100625	11	47785572	47785823	252	.	47785697	19	5.56576	2.9678	1.68027	0.998638	3.77678	18.5856	intron_(NR_134636,_intron_32_of_35)	NM_015308	ENSG00000109920	FNBP4	FBP30	formin_binding_protein_4	protein-coding
FNBP4	P468_genome_merge_120_bw_nm_peak_100628	11	47800444	47800820	377	.	47800579	24	7.48162	3.30306	1.68027	0.685654	10.2113	32.6886	intron_(NR_134636,_intron_23_of_35)	NM_015308	ENSG00000109920	FNBP4	FBP30	formin_binding_protein_4	protein-coding
NUP160	P468_genome_merge_120_bw_nm_peak_100632	11	47815095	47815568	474	.	47815327	23	7.77002	3.48974	1.68027	0.844557	1.86598	18.1452	intron_(NR_134636,_intron_13_of_35)	NM_015231	ENSG00000030066	NUP160	-	nucleoporin_160	protein-coding
NUP160	P468_genome_merge_120_bw_nm_peak_100634	11	47822533	47822782	250	.	47822658	16	4.31772	2.66625	1.68027	0.584458	1.07034	15.0134	intron_(NR_134636,_intron_7_of_35)	NM_015231	ENSG00000030066	NUP160	-	nucleoporin_160	protein-coding
NUP160	P468_genome_merge_120_bw_nm_peak_100635	11	47823613	47823862	250	.	47823728	20	4.91609	2.65337	1.68027	0.560753	3.60682	38.1049	intron_(NR_134636,_intron_7_of_35)	NM_015231	ENSG00000030066	NUP160	-	nucleoporin_160	protein-coding
NUP160	P468_genome_merge_120_bw_nm_peak_100636	11	47827920	47828169	250	.	47828045	21	4.24843	2.36626	1.68027	0.434025	2.30717	23.7307	intron_(NR_134636,_intron_7_of_35)	NM_015231	ENSG00000030066	NUP160	-	nucleoporin_160	protein-coding
NUP160	P468_genome_merge_120_bw_nm_peak_100642	11	47856135	47856611	477	.	47856377	23	5.17027	2.58138	1.68027	0.846024	4.88703	57.9145	Intergenic	NM_015231	ENSG00000030066	NUP160	-	nucleoporin_160	protein-coding
NUP160	P468_genome_merge_120_bw_nm_peak_100644	11	47859134	47859490	357	.	47859366	20	6.26006	3.16489	1.68027	0.986353	6.37857	23.5521	Intergenic	NM_015231	ENSG00000030066	NUP160	-	nucleoporin_160	protein-coding
NUP160	P468_genome_merge_120_bw_nm_peak_100645	11	47862002	47862610	609	.	47862376	20	6.67341	3.32971	1.68027	0.421924	3.73119	13.3102	Intergenic	NM_015231	ENSG00000030066	NUP160	-	nucleoporin_160	protein-coding
NUP160	P468_genome_merge_120_bw_nm_peak_100647	11	47870774	47871491	718	.	47871004	24	9.02697	3.86851	1.68027	0.420673	1.29333	16.7821	Intergenic	NM_015231	ENSG00000030066	NUP160	-	nucleoporin_160	protein-coding
NUP160	P468_genome_merge_120_bw_nm_peak_100651	11	47880373	47880731	359	.	47880606	19	5.23374	2.83681	1.68027	0.474051	1.02412	18.4305	Intergenic	NM_015231	ENSG00000030066	NUP160	-	nucleoporin_160	protein-coding
NUP160	P468_genome_merge_120_bw_nm_peak_100652	11	47882774	47883023	250	.	47882898	17	4.69131	2.75584	1.68027	0.575536	2.3655	36.325	Intergenic	NM_015231	ENSG00000030066	NUP160	-	nucleoporin_160	protein-coding
NUP160	P468_genome_merge_120_bw_nm_peak_100655	11	47889854	47890103	250	.	47890083	16	4.57844	2.77927	1.68027	0.707917	1.33424	13.7946	Intergenic	NM_015231	ENSG00000030066	NUP160	-	nucleoporin_160	protein-coding
NUP160	P468_genome_merge_120_bw_nm_peak_100658	11	47898731	47899211	481	.	47899087	19	4.42473	2.52702	1.68027	0.996526	1.16742	14.5867	Intergenic	NM_015231	ENSG00000030066	NUP160	-	nucleoporin_160	protein-coding
NUP160	P468_genome_merge_120_bw_nm_peak_100663	11	47908134	47908701	568	.	47908565	25	8.55176	3.5996	1.68027	0.356631	10.639	92.2936	Intergenic	NM_015231	ENSG00000030066	NUP160	-	nucleoporin_160	protein-coding
PTPRJ	P468_genome_merge_120_bw_nm_peak_100667	11	47917323	47917940	618	.	47917686	25	8.0843	3.43518	1.68027	0.664809	7.89953	32.1557	Intergenic	NM_002843	ENSG00000149177	PTPRJ	CD148|DEP1|HPTPeta|R-PTP-ETA|SCC1	protein_tyrosine_phosphatase,_receptor_type_J	protein-coding
PTPRJ	P468_genome_merge_120_bw_nm_peak_100671	11	47938212	47938461	250	.	47938337	24	5.07175	2.5028	1.68027	0.922801	4.19684	45.5992	Intergenic	NM_002843	ENSG00000149177	PTPRJ	CD148|DEP1|HPTPeta|R-PTP-ETA|SCC1	protein_tyrosine_phosphatase,_receptor_type_J	protein-coding
PTPRJ	P468_genome_merge_120_bw_nm_peak_100675	11	47949621	47950092	472	.	47949967	22	7.15362	3.34434	1.68027	0.327559	2.96223	17.2558	Intergenic	NM_002843	ENSG00000149177	PTPRJ	CD148|DEP1|HPTPeta|R-PTP-ETA|SCC1	protein_tyrosine_phosphatase,_receptor_type_J	protein-coding
PTPRJ	P468_genome_merge_120_bw_nm_peak_100676	11	47955735	47956209	475	.	47955976	17	4.94328	2.86188	1.68027	0.436918	38.034	15.0836	Intergenic	NM_002843	ENSG00000149177	PTPRJ	CD148|DEP1|HPTPeta|R-PTP-ETA|SCC1	protein_tyrosine_phosphatase,_receptor_type_J	protein-coding
PTPRJ	P468_genome_merge_120_bw_nm_peak_100679	11	47961374	47961731	358	.	47961607	24	5.65697	2.68893	1.68027	0.675233	1.41789	25.1171	Intergenic	NM_002843	ENSG00000149177	PTPRJ	CD148|DEP1|HPTPeta|R-PTP-ETA|SCC1	protein_tyrosine_phosphatase,_receptor_type_J	protein-coding
PTPRJ	P468_genome_merge_120_bw_nm_peak_100680	11	47962922	47963302	381	.	47963047	23	7.53913	3.40418	1.68027	0.434164	1.11812	21.4316	Intergenic	NM_002843	ENSG00000149177	PTPRJ	CD148|DEP1|HPTPeta|R-PTP-ETA|SCC1	protein_tyrosine_phosphatase,_receptor_type_J	protein-coding
PTPRJ	P468_genome_merge_120_bw_nm_peak_100683	11	47969894	47970370	477	.	47970017	20	5.24311	2.77457	1.68027	0.729615	7.0189	18.1829	Intergenic	NM_002843	ENSG00000149177	PTPRJ	CD148|DEP1|HPTPeta|R-PTP-ETA|SCC1	protein_tyrosine_phosphatase,_receptor_type_J	protein-coding
PTPRJ	P468_genome_merge_120_bw_nm_peak_100684	11	47971452	47972052	601	.	47971805	23	5.7937	2.78878	1.68027	0.435375	1.32535	68.004	Intergenic	NM_002843	ENSG00000149177	PTPRJ	CD148|DEP1|HPTPeta|R-PTP-ETA|SCC1	protein_tyrosine_phosphatase,_receptor_type_J	protein-coding
PTPRJ	P468_genome_merge_120_bw_nm_peak_100688	11	47977453	47978063	611	.	47977819	25	9.62348	3.99123	1.68027	0.713329	4.26546	48.8325	Intergenic	NM_002843	ENSG00000149177	PTPRJ	CD148|DEP1|HPTPeta|R-PTP-ETA|SCC1	protein_tyrosine_phosphatase,_receptor_type_J	protein-coding
PTPRJ	P468_genome_merge_120_bw_nm_peak_100690	11	47979962	47980212	251	.	47980085	21	4.79829	2.55638	1.68027	0.963214	35.0123	36.6166	promoter-TSS_(NM_001098503)	NM_002843	ENSG00000149177	PTPRJ	CD148|DEP1|HPTPeta|R-PTP-ETA|SCC1	protein_tyrosine_phosphatase,_receptor_type_J	protein-coding
PTPRJ	P468_genome_merge_120_bw_nm_peak_100691	11	47981054	47981772	719	.	47981298	22	7.31167	3.40423	1.68027	0.41317	1.44159	22.4465	intron_(NM_002843,_intron_1_of_24)	NM_002843	ENSG00000149177	PTPRJ	CD148|DEP1|HPTPeta|R-PTP-ETA|SCC1	protein_tyrosine_phosphatase,_receptor_type_J	protein-coding
PTPRJ	P468_genome_merge_120_bw_nm_peak_100692	11	47985853	47986210	358	.	47986097	24	6.49578	2.96452	1.68027	0.740077	1.09947	21.0517	intron_(NM_002843,_intron_1_of_24)	NM_002843	ENSG00000149177	PTPRJ	CD148|DEP1|HPTPeta|R-PTP-ETA|SCC1	protein_tyrosine_phosphatase,_receptor_type_J	protein-coding
PTPRJ	P468_genome_merge_120_bw_nm_peak_100696	11	47995575	47996172	598	.	47995937	23	6.99799	3.20756	1.68027	0.614011	38.834	21.8079	intron_(NM_002843,_intron_1_of_24)	NM_002843	ENSG00000149177	PTPRJ	CD148|DEP1|HPTPeta|R-PTP-ETA|SCC1	protein_tyrosine_phosphatase,_receptor_type_J	protein-coding
PTPRJ	P468_genome_merge_120_bw_nm_peak_100698	11	48005774	48006367	594	.	48006133	23	5.17027	2.58138	1.68027	0.725356	1.35207	61.5517	intron_(NM_002843,_intron_1_of_24)	NM_002843	ENSG00000149177	PTPRJ	CD148|DEP1|HPTPeta|R-PTP-ETA|SCC1	protein_tyrosine_phosphatase,_receptor_type_J	protein-coding
PTPRJ	P468_genome_merge_120_bw_nm_peak_100699	11	48007803	48008169	367	.	48007940	19	3.87666	2.32398	1.68027	0.577944	4.81679	14.7667	intron_(NM_002843,_intron_1_of_24)	NM_002843	ENSG00000149177	PTPRJ	CD148|DEP1|HPTPeta|R-PTP-ETA|SCC1	protein_tyrosine_phosphatase,_receptor_type_J	protein-coding
PTPRJ	P468_genome_merge_120_bw_nm_peak_100707	11	48031571	48032784	1214	.	48031808	25	4.98823	2.4344	1.68027	0.440481	1.19707	78.8984	intron_(NM_002843,_intron_1_of_24)	NM_002843	ENSG00000149177	PTPRJ	CD148|DEP1|HPTPeta|R-PTP-ETA|SCC1	protein_tyrosine_phosphatase,_receptor_type_J	protein-coding
PTPRJ	P468_genome_merge_120_bw_nm_peak_100708	11	48036122	48036613	492	.	48036365	23	7.31672	3.32271	1.68027	0.796786	5.04311	20.3328	intron_(NM_002843,_intron_1_of_24)	NM_002843	ENSG00000149177	PTPRJ	CD148|DEP1|HPTPeta|R-PTP-ETA|SCC1	protein_tyrosine_phosphatase,_receptor_type_J	protein-coding
MIR3161	P468_genome_merge_120_bw_nm_peak_100713	11	48060733	48061449	717	.	48061206	22	4.70054	2.47382	1.68027	0.661049	1.31875	25.1951	intron_(NM_002843,_intron_1_of_24)	X	ENSG00000263693	MIR3161	-	microRNA_3161	ncRNA
MIR3161	P468_genome_merge_120_bw_nm_peak_100714	11	48063013	48063370	358	.	48063138	18	4.48044	2.60554	1.68027	0.96174	1.1988	26.3828	intron_(NM_002843,_intron_1_of_24)	X	ENSG00000263693	MIR3161	-	microRNA_3161	ncRNA
MIR3161	P468_genome_merge_120_bw_nm_peak_100715	11	48077163	48077424	262	.	48077299	24	5.65697	2.68893	1.68027	0.950708	8.33161	34.3691	intron_(NM_002843,_intron_1_of_24)	X	ENSG00000263693	MIR3161	-	microRNA_3161	ncRNA
MIR3161	P468_genome_merge_120_bw_nm_peak_100717	11	48080163	48080421	259	.	48080291	20	5.50472	2.87299	1.68027	0.84997	3.70974	38.4319	intron_(NM_002843,_intron_1_of_24)	X	ENSG00000263693	MIR3161	-	microRNA_3161	ncRNA
MIR3161	P468_genome_merge_120_bw_nm_peak_100723	11	48101292	48101542	251	.	48101418	23	6.50309	3.03242	1.68027	0.366957	8.01194	21.79	intron_(NM_002843,_intron_1_of_24)	X	ENSG00000263693	MIR3161	-	microRNA_3161	ncRNA
MIR3161	P468_genome_merge_120_bw_nm_peak_100727	11	48109561	48110053	493	.	48109819	24	7.92594	3.46115	1.68027	0.660488	2.79189	37.9528	intron_(NM_002843,_intron_1_of_24)	X	ENSG00000263693	MIR3161	-	microRNA_3161	ncRNA
MIR3161	P468_genome_merge_120_bw_nm_peak_100729	11	48122534	48123142	609	.	48122900	21	4.24843	2.36626	1.68027	0.591443	1.98885	35.0082	intron_(NM_002843,_intron_4_of_24)	X	ENSG00000263693	MIR3161	-	microRNA_3161	ncRNA
MIR3161	P468_genome_merge_120_bw_nm_peak_100732	11	48131283	48131781	499	.	48131527	25	8.55176	3.5996	1.68027	0.592383	7.80106	52.7858	3'_UTR_(NM_001098503,_exon_9_of_9)	X	ENSG00000263693	MIR3161	-	microRNA_3161	ncRNA
MIR3161	P468_genome_merge_120_bw_nm_peak_100733	11	48137172	48137532	361	.	48137178	18	3.95352	2.40067	1.68027	0.796905	2.04525	11.0071	intron_(NM_002843,_intron_10_of_24)	X	ENSG00000263693	MIR3161	-	microRNA_3161	ncRNA
MIR3161	P468_genome_merge_120_bw_nm_peak_100735	11	48141973	48142222	250	.	48142096	19	5.41522	2.90812	1.68027	0.999771	3.81246	25.1664	intron_(NM_002843,_intron_11_of_24)	X	ENSG00000263693	MIR3161	-	microRNA_3161	ncRNA
OR4B1	P468_genome_merge_120_bw_nm_peak_100742	11	48162243	48162504	262	.	48162378	22	7.38074	3.43056	1.68027	0.952271	1.60608	36.9196	intron_(NM_002843,_intron_22_of_24)	NM_001005470	ENSG00000175619	OR4B1	OR11-106|OST208	olfactory_receptor_family_4_subfamily_B_member_1	protein-coding
OR4B1	P468_genome_merge_120_bw_nm_peak_100743	11	48162973	48163452	480	.	48163218	21	7.56726	3.59671	1.68027	0.317375	11.8944	33.3449	intron_(NM_002843,_intron_22_of_24)	NM_001005470	ENSG00000175619	OR4B1	OR11-106|OST208	olfactory_receptor_family_4_subfamily_B_member_1	protein-coding
OR4B1	P468_genome_merge_120_bw_nm_peak_100744	11	48164164	48164900	737	.	48164656	21	6.99267	3.36825	1.68027	0.57281	1.07605	17.7508	intron_(NM_002843,_intron_24_of_24)	NM_001005470	ENSG00000175619	OR4B1	OR11-106|OST208	olfactory_receptor_family_4_subfamily_B_member_1	protein-coding
OR4B1	P468_genome_merge_120_bw_nm_peak_100746	11	48167655	48168126	472	.	48167778	21	7.46741	3.5565	1.68027	0.839065	3.83221	16.6328	3'_UTR_(NM_002843,_exon_25_of_25)	NM_001005470	ENSG00000175619	OR4B1	OR11-106|OST208	olfactory_receptor_family_4_subfamily_B_member_1	protein-coding
OR4B1	P468_genome_merge_120_bw_nm_peak_100751	11	48178323	48178704	382	.	48178458	20	5.59527	2.90737	1.68027	0.809927	2.30398	21.2068	Intergenic	NM_001005470	ENSG00000175619	OR4B1	OR11-106|OST208	olfactory_receptor_family_4_subfamily_B_member_1	protein-coding
OR4B1	P468_genome_merge_120_bw_nm_peak_100753	11	48180735	48181330	596	.	48181205	20	6.83426	3.39484	1.68027	0.779549	16.3938	17.4702	Intergenic	NM_001005470	ENSG00000175619	OR4B1	OR11-106|OST208	olfactory_receptor_family_4_subfamily_B_member_1	protein-coding
OR4B1	P468_genome_merge_120_bw_nm_peak_100755	11	48188164	48188541	378	.	48188406	25	7.64806	3.28512	1.68027	0.799232	6.24001	23.9982	Intergenic	NM_001005470	ENSG00000175619	OR4B1	OR11-106|OST208	olfactory_receptor_family_4_subfamily_B_member_1	protein-coding
OR4B1	P468_genome_merge_120_bw_nm_peak_100756	11	48188881	48189140	260	.	48188896	22	5.95602	2.90607	1.68027	0.50716	2.2172	21.2516	Intergenic	NM_001005470	ENSG00000175619	OR4B1	OR11-106|OST208	olfactory_receptor_family_4_subfamily_B_member_1	protein-coding
OR4B1	P468_genome_merge_120_bw_nm_peak_100757	11	48189842	48191293	1452	.	48190580	25	10.4918	4.32397	1.68027	0.656432	3.72457	34.3959	Intergenic	NM_001005470	ENSG00000175619	OR4B1	OR11-106|OST208	olfactory_receptor_family_4_subfamily_B_member_1	protein-coding
OR4B1	P468_genome_merge_120_bw_nm_peak_100758	11	48201495	48202569	1075	.	48201967	25	7.64806	3.28512	1.68027	0.870866	4.04815	39.1979	Intergenic	NM_001005470	ENSG00000175619	OR4B1	OR11-106|OST208	olfactory_receptor_family_4_subfamily_B_member_1	protein-coding
OR4B1	P468_genome_merge_120_bw_nm_peak_100759	11	48212055	48212412	358	.	48212178	23	5.17027	2.58138	1.68027	0.81811	3.78124	46.4728	Intergenic	NM_001005470	ENSG00000175619	OR4B1	OR11-106|OST208	olfactory_receptor_family_4_subfamily_B_member_1	protein-coding
OR4B1	P468_genome_merge_120_bw_nm_peak_100761	11	48218044	48218293	250	.	48218169	16	4.97558	2.95462	1.68027	0.840696	1.1279	16.8336	TTS_(NM_001005470)	NM_001005470	ENSG00000175619	OR4B1	OR11-106|OST208	olfactory_receptor_family_4_subfamily_B_member_1	protein-coding
OR4B1	P468_genome_merge_120_bw_nm_peak_100763	11	48223574	48223930	357	.	48223698	21	6.99267	3.36825	1.68027	0.302792	12.7287	18.7383	Intergenic	NM_001005470	ENSG00000175619	OR4B1	OR11-106|OST208	olfactory_receptor_family_4_subfamily_B_member_1	protein-coding
OR4X2	P468_genome_merge_120_bw_nm_peak_100766	11	48231492	48232089	598	.	48231740	25	10.8163	4.45196	1.68027	0.322022	3.16779	54.0977	Intergenic	NM_001004727	ENSG00000172208	OR4X2	OR11-105	olfactory_receptor_family_4_subfamily_X_member_2_(gene/pseudogene)	protein-coding
OR4X2	P468_genome_merge_120_bw_nm_peak_100771	11	48242163	48242901	739	.	48242658	23	9.36565	4.1095	1.68027	0.35343	1.24821	15.7289	Intergenic	NM_001004727	ENSG00000172208	OR4X2	OR11-105	olfactory_receptor_family_4_subfamily_X_member_2_(gene/pseudogene)	protein-coding
OR4X2	P468_genome_merge_120_bw_nm_peak_100773	11	48249014	48249364	351	.	48249134	17	5.45562	3.08212	1.68027	0.917868	1.32937	13.4214	Intergenic	NM_001004727	ENSG00000172208	OR4X2	OR11-105	olfactory_receptor_family_4_subfamily_X_member_2_(gene/pseudogene)	protein-coding
OR4X2	P468_genome_merge_120_bw_nm_peak_100775	11	48252723	48253333	611	.	48252966	21	7.72032	3.65875	1.68027	0.853386	11.4456	51.0345	Intergenic	NM_001004727	ENSG00000172208	OR4X2	OR11-105	olfactory_receptor_family_4_subfamily_X_member_2_(gene/pseudogene)	protein-coding
OR4X1	P468_genome_merge_120_bw_nm_peak_100784	11	48280095	48280703	609	.	48280567	24	10.4198	4.41697	1.68027	0.474149	2.03807	19.7875	Intergenic	NM_001004726	ENSG00000176567	OR4X1	OR11-104	olfactory_receptor_family_4_subfamily_X_member_1_(gene/pseudogene)	protein-coding
OR4X1	P468_genome_merge_120_bw_nm_peak_100786	11	48284160	48285020	861	.	48284419	25	10.8163	4.45196	1.68027	0.636976	1.47881	34.6757	Intergenic	NM_001004726	ENSG00000176567	OR4X1	OR11-104	olfactory_receptor_family_4_subfamily_X_member_1_(gene/pseudogene)	protein-coding
OR4S1	P468_genome_merge_120_bw_nm_peak_100787	11	48287160	48287530	371	.	48287289	20	7.594	3.71026	1.68027	0.983469	3.51871	95.1977	Intergenic	NM_001004725	ENSG00000176555	OR4S1	OR11-100	olfactory_receptor_family_4_subfamily_S_member_1	protein-coding
OR4S1	P468_genome_merge_120_bw_nm_peak_100791	11	48299640	48300012	373	.	48299886	23	8.51893	3.77435	1.68027	0.396435	1.2057	48.0464	Intergenic	NM_001004725	ENSG00000176555	OR4S1	OR11-100	olfactory_receptor_family_4_subfamily_S_member_1	protein-coding
OR4C3	P468_genome_merge_120_bw_nm_peak_100802	11	48331934	48332533	600	.	48332293	22	8.66607	3.93827	1.68027	0.57804	1.20974	19.2191	Intergenic	NM_001004702	ENSG00000176547	OR4C3	OR11-98	olfactory_receptor_family_4_subfamily_C_member_3	protein-coding
OR4C3	P468_genome_merge_120_bw_nm_peak_100803	11	48334080	48334464	385	.	48334218	24	10.4198	4.41697	1.68027	0.891454	1.37477	34.3578	Intergenic	NM_001004702	ENSG00000176547	OR4C3	OR11-98	olfactory_receptor_family_4_subfamily_C_member_3	protein-coding
OR4C3	P468_genome_merge_120_bw_nm_peak_100811	11	48354134	48355220	1087	.	48354738	25	10.8163	4.45196	1.68027	0.388411	13.7048	27.981	Intergenic	NM_001004702	ENSG00000176547	OR4C3	OR11-98	olfactory_receptor_family_4_subfamily_C_member_3	protein-coding
OR4C3	P468_genome_merge_120_bw_nm_peak_100814	11	48365412	48365781	370	.	48365647	17	5.67916	3.18022	1.68027	0.385334	1.80571	11.4098	Intergenic	NM_001004702	ENSG00000176547	OR4C3	OR11-98	olfactory_receptor_family_4_subfamily_C_member_3	protein-coding
OR4C3	P468_genome_merge_120_bw_nm_peak_100815	11	48371535	48371904	370	.	48371764	20	5.59527	2.90737	1.68027	0.939335	5.34488	21.9069	Intergenic	NM_001004702	ENSG00000176547	OR4C3	OR11-98	olfactory_receptor_family_4_subfamily_C_member_3	protein-coding
OR4C3	P468_genome_merge_120_bw_nm_peak_100818	11	48378193	48378500	308	.	48378365	16	4.16958	2.60274	1.68027	1	1.19904	12.617	Intergenic	NM_001004702	ENSG00000176547	OR4C3	OR11-98	olfactory_receptor_family_4_subfamily_C_member_3	protein-coding
OR4C3	P468_genome_merge_120_bw_nm_peak_100824	11	48399252	48399731	480	.	48399607	22	7.617	3.52136	1.68027	0.791752	1.34051	17.1097	Intergenic	NM_001004702	ENSG00000176547	OR4C3	OR11-98	olfactory_receptor_family_4_subfamily_C_member_3	protein-coding
OR4C3	P468_genome_merge_120_bw_nm_peak_100825	11	48402253	48402729	477	.	48402489	20	6.38708	3.21515	1.68027	0.517627	1.4916	19.1623	Intergenic	NM_001004702	ENSG00000176547	OR4C3	OR11-98	olfactory_receptor_family_4_subfamily_C_member_3	protein-coding
OR4C3	P468_genome_merge_120_bw_nm_peak_100827	11	48406443	48406703	261	.	48406574	17	4.86969	2.83076	1.68027	0.975005	1.65228	28.2904	Intergenic	NM_001004702	ENSG00000176547	OR4C3	OR11-98	olfactory_receptor_family_4_subfamily_C_member_3	protein-coding
OR4A47	P468_genome_merge_120_bw_nm_peak_100831	11	48415804	48416660	857	.	48416166	25	11.1698	4.59365	1.68027	0.798647	1.27385	45.935	Intergenic	NM_001005512	ENSG00000237388	OR4A47	OR11-113	olfactory_receptor_family_4_subfamily_A_member_47	protein-coding
OR4A47	P468_genome_merge_120_bw_nm_peak_100832	11	48417011	48417500	490	.	48417260	23	9.68653	4.24029	1.68027	0.314189	1.65833	21.0709	Intergenic	NM_001005512	ENSG00000237388	OR4A47	OR11-113	olfactory_receptor_family_4_subfamily_A_member_47	protein-coding
OR4A47	P468_genome_merge_120_bw_nm_peak_100838	11	48443282	48443532	251	.	48443411	17	4.04925	2.49203	1.68027	0.812844	1.81158	25.3471	Intergenic	NM_001005512	ENSG00000237388	OR4A47	OR11-113	olfactory_receptor_family_4_subfamily_A_member_47	protein-coding
OR4A47	P468_genome_merge_120_bw_nm_peak_100839	11	48451691	48452291	601	.	48452058	21	6.15067	3.04582	1.68027	0.468705	4.00445	16.5103	Intergenic	NM_001005512	ENSG00000237388	OR4A47	OR11-113	olfactory_receptor_family_4_subfamily_A_member_47	protein-coding
OR4A47	P468_genome_merge_120_bw_nm_peak_100843	11	48473760	48474023	264	.	48473780	19	5.80106	3.06205	1.68027	0.883913	1.8857	32.1973	Intergenic	NM_001005512	ENSG00000237388	OR4A47	OR11-113	olfactory_receptor_family_4_subfamily_A_member_47	protein-coding
OR4A47	P468_genome_merge_120_bw_nm_peak_100846	11	48486013	48486263	251	.	48486134	16	5.0848	3.00354	1.68027	0.934775	2.26217	18.8009	Intergenic	NM_001005512	ENSG00000237388	OR4A47	OR11-113	olfactory_receptor_family_4_subfamily_A_member_47	protein-coding
OR4A47	P468_genome_merge_120_bw_nm_peak_100847	11	48487684	48488064	381	.	48487927	23	9.68653	4.24029	1.68027	0.802316	3.42932	40.343	promoter-TSS_(NM_001005512)	NM_001005512	ENSG00000237388	OR4A47	OR11-113	olfactory_receptor_family_4_subfamily_A_member_47	protein-coding
OR4A47	P468_genome_merge_120_bw_nm_peak_100849	11	48493214	48493463	250	.	48493332	18	3.95352	2.40067	1.68027	0.992299	3.41922	39.528	Intergenic	NM_001005512	ENSG00000237388	OR4A47	OR11-113	olfactory_receptor_family_4_subfamily_A_member_47	protein-coding
OR4A47	P468_genome_merge_120_bw_nm_peak_100850	11	48493922	48494892	971	.	48494420	25	11.1698	4.59365	1.68027	0.307334	5.44241	26.6541	Intergenic	NM_001005512	ENSG00000237388	OR4A47	OR11-113	olfactory_receptor_family_4_subfamily_A_member_47	protein-coding
OR4A47	P468_genome_merge_120_bw_nm_peak_100851	11	48495960	48496460	501	.	48496206	25	10.8163	4.45196	1.68027	0.353376	4.53868	54.0253	Intergenic	NM_001005512	ENSG00000237388	OR4A47	OR11-113	olfactory_receptor_family_4_subfamily_A_member_47	protein-coding
OR4A47	P468_genome_merge_120_bw_nm_peak_100854	11	48515041	48515301	261	.	48515167	19	6.93479	3.53358	1.68027	0.310278	6.07977	19.0254	Intergenic	NM_001005512	ENSG00000237388	OR4A47	OR11-113	olfactory_receptor_family_4_subfamily_A_member_47	protein-coding
OR4A47	P468_genome_merge_120_bw_nm_peak_100855	11	48516842	48518300	1459	.	48517332	23	9.07131	3.99136	1.68027	0.644946	12.2345	16.2097	Intergenic	NM_001005512	ENSG00000237388	OR4A47	OR11-113	olfactory_receptor_family_4_subfamily_A_member_47	protein-coding
OR4A47	P468_genome_merge_120_bw_nm_peak_100856	11	48520565	48521300	736	.	48520700	23	9.36565	4.1095	1.68027	0.697529	5.5883	20.7491	Intergenic	NM_001005512	ENSG00000237388	OR4A47	OR11-113	olfactory_receptor_family_4_subfamily_A_member_47	protein-coding
OR4A47	P468_genome_merge_120_bw_nm_peak_100861	11	48536773	48537490	718	.	48537017	19	6.93479	3.53358	1.68027	0.680643	1.39986	23.2319	Intergenic	NM_001005512	ENSG00000237388	OR4A47	OR11-113	olfactory_receptor_family_4_subfamily_A_member_47	protein-coding
OR4A47	P468_genome_merge_120_bw_nm_peak_100869	11	48566284	48566540	257	.	48566527	19	4.42473	2.52702	1.68027	0.702281	14.8375	14.3933	Intergenic	NM_001005512	ENSG00000237388	OR4A47	OR11-113	olfactory_receptor_family_4_subfamily_A_member_47	protein-coding
OR4A47	P468_genome_merge_120_bw_nm_peak_100875	11	48597374	48597849	476	.	48597605	20	3.81462	2.2587	1.68027	0.679374	9.23027	20.9713	Intergenic	NM_001005512	ENSG00000237388	OR4A47	OR11-113	olfactory_receptor_family_4_subfamily_A_member_47	protein-coding
OR4A47	P468_genome_merge_120_bw_nm_peak_100878	11	48616320	48617529	1210	.	48616805	25	8.79829	3.68786	1.68027	0.485579	12.536	52.2998	Intergenic	NM_001005512	ENSG00000237388	OR4A47	OR11-113	olfactory_receptor_family_4_subfamily_A_member_47	protein-coding
OR4A47	P468_genome_merge_120_bw_nm_peak_100883	11	48642121	48642613	493	.	48642257	19	6.93479	3.53358	1.68027	0.718377	8.68625	21.8121	Intergenic	NM_001005512	ENSG00000237388	OR4A47	OR11-113	olfactory_receptor_family_4_subfamily_A_member_47	protein-coding
OR4A47	P468_genome_merge_120_bw_nm_peak_100885	11	48645000	48645264	265	.	48645125	19	6.67892	3.42458	1.68027	0.70996	1.26989	56.7224	Intergenic	NM_001005512	ENSG00000237388	OR4A47	OR11-113	olfactory_receptor_family_4_subfamily_A_member_47	protein-coding
OR4A47	P468_genome_merge_120_bw_nm_peak_100886	11	48647295	48648021	727	.	48647527	21	8.2729	3.88693	1.68027	0.583957	1.4801	15.6452	Intergenic	NM_001005512	ENSG00000237388	OR4A47	OR11-113	olfactory_receptor_family_4_subfamily_A_member_47	protein-coding
OR4A47	P468_genome_merge_120_bw_nm_peak_100892	11	48664800	48665171	372	.	48665045	17	5.67916	3.18022	1.68027	0.5825	1.02429	22.1238	Intergenic	NM_001005512	ENSG00000237388	OR4A47	OR11-113	olfactory_receptor_family_4_subfamily_A_member_47	protein-coding
OR4A47	P468_genome_merge_120_bw_nm_peak_100895	11	48670812	48671182	371	.	48671046	20	7.594	3.71026	1.68027	0.358026	24.9592	10.3607	Intergenic	NM_001005512	ENSG00000237388	OR4A47	OR11-113	olfactory_receptor_family_4_subfamily_A_member_47	protein-coding
OR4A47	P468_genome_merge_120_bw_nm_peak_100898	11	48676203	48676582	380	.	48676447	23	9.68653	4.24029	1.68027	0.676935	6.29557	27.7803	Intergenic	NM_001005512	ENSG00000237388	OR4A47	OR11-113	olfactory_receptor_family_4_subfamily_A_member_47	protein-coding
OR4A47	P468_genome_merge_120_bw_nm_peak_100900	11	48679801	48680542	742	.	48680178	23	8.25934	3.67446	1.68027	0.415413	7.91915	23.2246	Intergenic	NM_001005512	ENSG00000237388	OR4A47	OR11-113	olfactory_receptor_family_4_subfamily_A_member_47	protein-coding
OR4A47	P468_genome_merge_120_bw_nm_peak_100902	11	48684240	48684620	381	.	48684376	19	6.93479	3.53358	1.68027	0.893136	2.52226	22.7524	Intergenic	NM_001005512	ENSG00000237388	OR4A47	OR11-113	olfactory_receptor_family_4_subfamily_A_member_47	protein-coding
OR4A47	P468_genome_merge_120_bw_nm_peak_100903	11	48685212	48686410	1199	.	48685807	25	6.85743	3.02118	1.68027	0.760342	20.834	42.2891	Intergenic	NM_001005512	ENSG00000237388	OR4A47	OR11-113	olfactory_receptor_family_4_subfamily_A_member_47	protein-coding
OR4A47	P468_genome_merge_120_bw_nm_peak_100905	11	48689412	48689663	252	.	48689537	16	5.0848	3.00354	1.68027	0.973174	5.47504	20.0813	Intergenic	NM_001005512	ENSG00000237388	OR4A47	OR11-113	olfactory_receptor_family_4_subfamily_A_member_47	protein-coding
OR4A47	P468_genome_merge_120_bw_nm_peak_100914	11	48752413	48752773	361	.	48752647	21	6.99267	3.36825	1.68027	0.500343	36.9299	22.1314	Intergenic	NM_001005512	ENSG00000237388	OR4A47	OR11-113	olfactory_receptor_family_4_subfamily_A_member_47	protein-coding
OR4A47	P468_genome_merge_120_bw_nm_peak_100916	11	48758280	48758531	252	.	48758300	16	5.0848	3.00354	1.68027	0.568524	1.40588	18.4064	Intergenic	NM_001005512	ENSG00000237388	OR4A47	OR11-113	olfactory_receptor_family_4_subfamily_A_member_47	protein-coding
TRIM49B	P468_genome_merge_120_bw_nm_peak_100917	11	48761412	48761904	493	.	48761768	24	10.0826	4.28073	1.68027	0.719285	57.7117	16.9247	Intergenic	NM_001206626	ENSG00000182053	TRIM49B	-	tripartite_motif_containing_49B	protein-coding
TRIM49B	P468_genome_merge_120_bw_nm_peak_100918	11	48762492	48762982	491	.	48762735	22	8.97066	4.06361	1.68027	0.54678	3.19032	17.6695	Intergenic	NM_001206626	ENSG00000182053	TRIM49B	-	tripartite_motif_containing_49B	protein-coding
TRIM49B	P468_genome_merge_120_bw_nm_peak_100920	11	48776054	48776409	356	.	48776179	20	7.594	3.71026	1.68027	0.431371	3.22725	14.2422	Intergenic	NM_001206626	ENSG00000182053	TRIM49B	-	tripartite_motif_containing_49B	protein-coding
TRIM49B	P468_genome_merge_120_bw_nm_peak_100922	11	48792974	48793223	250	.	48793210	14	3.96892	2.65018	1.68027	0.998587	2.45343	18.3475	Intergenic	NM_001206626	ENSG00000182053	TRIM49B	-	tripartite_motif_containing_49B	protein-coding
TRIM49B	P468_genome_merge_120_bw_nm_peak_100925	11	48804251	48804740	490	.	48804604	24	8.91899	3.82756	1.68027	0.945501	1.11226	150.698	Intergenic	NM_001206626	ENSG00000182053	TRIM49B	-	tripartite_motif_containing_49B	protein-coding
TRIM49B	P468_genome_merge_120_bw_nm_peak_100927	11	48842654	48843023	370	.	48842887	18	6.29618	3.3569	1.68027	0.486164	10.1806	12.6506	Intergenic	NM_001206626	ENSG00000182053	TRIM49B	-	tripartite_motif_containing_49B	protein-coding
TRIM49B	P468_genome_merge_120_bw_nm_peak_100934	11	48871332	48871583	252	.	48871458	16	5.0848	3.00354	1.68027	0.544229	1.55756	12.8825	Intergenic	NM_001206626	ENSG00000182053	TRIM49B	-	tripartite_motif_containing_49B	protein-coding
TRIM49B	P468_genome_merge_120_bw_nm_peak_100940	11	48906135	48906849	715	.	48906377	23	9.68653	4.24029	1.68027	0.73143	28.065	25.8295	Intergenic	NM_001206626	ENSG00000182053	TRIM49B	-	tripartite_motif_containing_49B	protein-coding
TRIM49B	P468_genome_merge_120_bw_nm_peak_100945	11	48927853	48928343	491	.	48928098	24	10.4198	4.41697	1.68027	0.937544	14.4077	34.0944	Intergenic	NM_001206626	ENSG00000182053	TRIM49B	-	tripartite_motif_containing_49B	protein-coding
TRIM49B	P468_genome_merge_120_bw_nm_peak_100950	11	48937093	48937455	363	.	48937326	19	6.93479	3.53358	1.68027	0.75227	3.10143	16.3163	Intergenic	NM_001206626	ENSG00000182053	TRIM49B	-	tripartite_motif_containing_49B	protein-coding
TRIM49B	P468_genome_merge_120_bw_nm_peak_100952	11	48947414	48948010	597	.	48947647	19	6.93479	3.53358	1.68027	0.312747	9.68994	14.5375	Intergenic	NM_001206626	ENSG00000182053	TRIM49B	-	tripartite_motif_containing_49B	protein-coding
TRIM49B	P468_genome_merge_120_bw_nm_peak_100953	11	48951243	48951860	618	.	48951620	22	8.66607	3.93827	1.68027	0.440714	1.22527	28.0983	Intergenic	NM_001206626	ENSG00000182053	TRIM49B	-	tripartite_motif_containing_49B	protein-coding
TRIM49B	P468_genome_merge_120_bw_nm_peak_100957	11	48966972	48967464	493	.	48967327	22	8.97066	4.06361	1.68027	0.515153	1.24635	37.4326	Intergenic	NM_001206626	ENSG00000182053	TRIM49B	-	tripartite_motif_containing_49B	protein-coding
TRIM49B	P468_genome_merge_120_bw_nm_peak_100960	11	48979335	48979823	489	.	48979577	22	7.617	3.52136	1.68027	0.717551	2.03212	50.1066	Intergenic	NM_001206626	ENSG00000182053	TRIM49B	-	tripartite_motif_containing_49B	protein-coding
TRIM49B	P468_genome_merge_120_bw_nm_peak_100963	11	48987612	48987982	371	.	48987847	15	4.51429	2.82686	1.68027	0.983969	1.33257	9.09167	Intergenic	NM_001206626	ENSG00000182053	TRIM49B	-	tripartite_motif_containing_49B	protein-coding
TRIM49B	P468_genome_merge_120_bw_nm_peak_100968	11	48998894	48999261	368	.	48999126	16	5.0848	3.00354	1.68027	0.87682	4.13222	19.6231	Intergenic	NM_001206626	ENSG00000182053	TRIM49B	-	tripartite_motif_containing_49B	protein-coding
TRIM49B	P468_genome_merge_120_bw_nm_peak_100970	11	49015201	49015464	264	.	49015337	19	6.93479	3.53358	1.68027	0.825282	12.4083	42.2074	Intergenic	NM_001206626	ENSG00000182053	TRIM49B	-	tripartite_motif_containing_49B	protein-coding
TRIM49B	P468_genome_merge_120_bw_nm_peak_100971	11	49019411	49020129	719	.	49019777	24	10.0826	4.28073	1.68027	0.38179	1.07527	44.4253	Intergenic	NM_001206626	ENSG00000182053	TRIM49B	-	tripartite_motif_containing_49B	protein-coding
TRIM49B	P468_genome_merge_120_bw_nm_peak_100972	11	49027444	49028061	618	.	49027698	22	8.97066	4.06361	1.68027	0.657633	4.50351	28.3148	Intergenic	NM_001206626	ENSG00000182053	TRIM49B	-	tripartite_motif_containing_49B	protein-coding
TRIM64C	P468_genome_merge_120_bw_nm_peak_100977	11	49058520	49058781	262	.	49058655	24	10.4198	4.41697	1.68027	0.47239	2.13536	24.0785	intron_(NM_001206631,_intron_1_of_5)	NM_001206631	ENSG00000214891	TRIM64C	-	tripartite_motif_containing_64C	protein-coding
TRIM64C	P468_genome_merge_120_bw_nm_peak_100980	11	49068003	49068972	970	.	49068500	23	9.68653	4.24029	1.68027	0.367144	29.2156	28.4696	Intergenic	NM_001206631	ENSG00000214891	TRIM64C	-	tripartite_motif_containing_64C	protein-coding
TRIM64C	P468_genome_merge_120_bw_nm_peak_100981	11	49070763	49071608	846	.	49071131	23	9.67327	4.23485	1.68027	0.639437	39.2381	31.7626	Intergenic	NM_001206631	ENSG00000214891	TRIM64C	-	tripartite_motif_containing_64C	protein-coding
TRIM64C	P468_genome_merge_120_bw_nm_peak_100988	11	49105092	49105344	253	.	49105212	17	3.50337	2.27432	1.68027	0.725451	10.7697	30.7271	Intergenic	NM_001206631	ENSG00000214891	TRIM64C	-	tripartite_motif_containing_64C	protein-coding
TRIM64C	P468_genome_merge_120_bw_nm_peak_100992	11	49129091	49130771	1681	.	49129447	25	6.16006	2.79649	1.68027	0.701513	1.29723	45.549	Intergenic	NM_001206631	ENSG00000214891	TRIM64C	-	tripartite_motif_containing_64C	protein-coding
TRIM64C	P468_genome_merge_120_bw_nm_peak_100993	11	49132444	49132807	364	.	49132687	17	3.03506	2.09158	1.68027	0.722033	1.47411	12.3548	Intergenic	NM_001206631	ENSG00000214891	TRIM64C	-	tripartite_motif_containing_64C	protein-coding
FOLH1	P468_genome_merge_120_bw_nm_peak_100996	11	49161004	49161260	257	.	49161140	18	6.0565	3.25335	1.68027	0.911258	9.33201	40.8743	intron_(NM_001014986,_intron_13_of_17)	NM_004476	ENSG00000086205	FOLH1	FGCP|FOLH|GCP2|GCPII|NAALAD1|NAALAdase|PSM|PSMA|mGCP	folate_hydrolase_1	protein-coding
FOLH1	P468_genome_merge_120_bw_nm_peak_100997	11	49167242	49167492	251	.	49167367	17	5.67916	3.18022	1.68027	0.425245	1.10926	27.8748	intron_(NM_001014986,_intron_12_of_17)	NM_004476	ENSG00000086205	FOLH1	FGCP|FOLH|GCP2|GCPII|NAALAD1|NAALAdase|PSM|PSMA|mGCP	folate_hydrolase_1	protein-coding
FOLH1	P468_genome_merge_120_bw_nm_peak_101002	11	49225574	49225943	370	.	49225807	18	5.23549	2.90895	1.68027	0.993761	1.43027	9.65219	Intergenic	NM_004476	ENSG00000086205	FOLH1	FGCP|FOLH|GCP2|GCPII|NAALAD1|NAALAdase|PSM|PSMA|mGCP	folate_hydrolase_1	protein-coding
FOLH1	P468_genome_merge_120_bw_nm_peak_101003	11	49226402	49226782	381	.	49226647	23	9.68653	4.24029	1.68027	0.655133	6.4161	33.6015	Intergenic	NM_004476	ENSG00000086205	FOLH1	FGCP|FOLH|GCP2|GCPII|NAALAD1|NAALAdase|PSM|PSMA|mGCP	folate_hydrolase_1	protein-coding
FOLH1	P468_genome_merge_120_bw_nm_peak_101004	11	49234215	49234691	477	.	49234580	18	5.62771	3.07153	1.68027	0.416091	2.24459	10.9197	Intergenic	NM_004476	ENSG00000086205	FOLH1	FGCP|FOLH|GCP2|GCPII|NAALAD1|NAALAdase|PSM|PSMA|mGCP	folate_hydrolase_1	protein-coding
FOLH1	P468_genome_merge_120_bw_nm_peak_101005	11	49235281	49235649	369	.	49235417	21	8.2729	3.88693	1.68027	0.838183	1.61805	51.6745	Intergenic	NM_004476	ENSG00000086205	FOLH1	FGCP|FOLH|GCP2|GCPII|NAALAD1|NAALAdase|PSM|PSMA|mGCP	folate_hydrolase_1	protein-coding
FOLH1	P468_genome_merge_120_bw_nm_peak_101012	11	49272371	49272741	371	.	49272606	18	6.0565	3.25335	1.68027	0.749714	1.30773	13.2812	Intergenic	NM_004476	ENSG00000086205	FOLH1	FGCP|FOLH|GCP2|GCPII|NAALAD1|NAALAdase|PSM|PSMA|mGCP	folate_hydrolase_1	protein-coding
FOLH1	P468_genome_merge_120_bw_nm_peak_101013	11	49273202	49273703	502	.	49273459	23	8.00991	3.57972	1.68027	0.742316	4.37518	18.6903	Intergenic	NM_004476	ENSG00000086205	FOLH1	FGCP|FOLH|GCP2|GCPII|NAALAD1|NAALAdase|PSM|PSMA|mGCP	folate_hydrolase_1	protein-coding
FOLH1	P468_genome_merge_120_bw_nm_peak_101014	11	49278613	49279210	598	.	49278965	19	6.93479	3.53358	1.68027	0.455831	4.94202	19.3497	Intergenic	NM_004476	ENSG00000086205	FOLH1	FGCP|FOLH|GCP2|GCPII|NAALAD1|NAALAdase|PSM|PSMA|mGCP	folate_hydrolase_1	protein-coding
FOLH1	P468_genome_merge_120_bw_nm_peak_101017	11	49296013	49296492	480	.	49296257	17	5.67916	3.18022	1.68027	0.510971	1.06141	9.50812	Intergenic	NM_004476	ENSG00000086205	FOLH1	FGCP|FOLH|GCP2|GCPII|NAALAD1|NAALAdase|PSM|PSMA|mGCP	folate_hydrolase_1	protein-coding
FOLH1	P468_genome_merge_120_bw_nm_peak_101018	11	49297441	49297700	260	.	49297565	19	6.93479	3.53358	1.68027	0.862252	1.18283	25.0349	Intergenic	NM_004476	ENSG00000086205	FOLH1	FGCP|FOLH|GCP2|GCPII|NAALAD1|NAALAdase|PSM|PSMA|mGCP	folate_hydrolase_1	protein-coding
FOLH1	P468_genome_merge_120_bw_nm_peak_101023	11	49310295	49310663	369	.	49310527	19	6.93479	3.53358	1.68027	0.435457	11.2903	14.6479	Intergenic	NM_004476	ENSG00000086205	FOLH1	FGCP|FOLH|GCP2|GCPII|NAALAD1|NAALAdase|PSM|PSMA|mGCP	folate_hydrolase_1	protein-coding
FOLH1	P468_genome_merge_120_bw_nm_peak_101025	11	49321202	49321571	370	.	49321337	16	4.16958	2.60274	1.68027	0.359964	2.1939	9.98594	Intergenic	NM_004476	ENSG00000086205	FOLH1	FGCP|FOLH|GCP2|GCPII|NAALAD1|NAALAdase|PSM|PSMA|mGCP	folate_hydrolase_1	protein-coding
FOLH1	P468_genome_merge_120_bw_nm_peak_101026	11	49323360	49323982	623	.	49323852	16	5.0848	3.00354	1.68027	0.552489	1.83157	11.3101	Intergenic	NM_004476	ENSG00000086205	FOLH1	FGCP|FOLH|GCP2|GCPII|NAALAD1|NAALAdase|PSM|PSMA|mGCP	folate_hydrolase_1	protein-coding
FOLH1	P468_genome_merge_120_bw_nm_peak_101029	11	49338722	49339104	383	.	49338964	21	7.98457	3.76704	1.68027	0.941257	2.98776	35.3651	Intergenic	NM_004476	ENSG00000086205	FOLH1	FGCP|FOLH|GCP2|GCPII|NAALAD1|NAALAdase|PSM|PSMA|mGCP	folate_hydrolase_1	protein-coding
FOLH1	P468_genome_merge_120_bw_nm_peak_101032	11	49361404	49361662	259	.	49361531	17	5.67916	3.18022	1.68027	0.987324	1.12294	21.8536	Intergenic	NM_004476	ENSG00000086205	FOLH1	FGCP|FOLH|GCP2|GCPII|NAALAD1|NAALAdase|PSM|PSMA|mGCP	folate_hydrolase_1	protein-coding
LOC440040	P468_genome_merge_120_bw_nm_peak_101039	11	49422603	49423449	847	.	49422978	25	9.59531	3.98066	1.68027	0.388565	16.0338	20.9769	Intergenic	NR_027044	ENSG00000205035	LOC440040	-	glutamate_metabotropic_receptor_5_pseudogene	pseudo
LOC440040	P468_genome_merge_120_bw_nm_peak_101040	11	49423935	49424289	355	.	49424059	20	7.32191	3.59581	1.68027	0.418527	1.17294	23.8689	Intergenic	NR_027044	ENSG00000205035	LOC440040	-	glutamate_metabotropic_receptor_5_pseudogene	pseudo
LOC440040	P468_genome_merge_120_bw_nm_peak_101046	11	49450562	49450812	251	.	49450699	16	5.0848	3.00354	1.68027	0.847121	1.85025	22.1309	Intergenic	NR_027044	ENSG00000205035	LOC440040	-	glutamate_metabotropic_receptor_5_pseudogene	pseudo
LOC440040	P468_genome_merge_120_bw_nm_peak_101047	11	49453214	49453582	369	.	49453338	21	8.2729	3.88693	1.68027	0.794339	25.896	15.937	Intergenic	NR_027044	ENSG00000205035	LOC440040	-	glutamate_metabotropic_receptor_5_pseudogene	pseudo
LOC440040	P468_genome_merge_120_bw_nm_peak_101048	11	49458842	49459332	491	.	49459096	17	4.69131	2.75584	1.68027	0.343985	1.16678	15.1641	Intergenic	NR_027044	ENSG00000205035	LOC440040	-	glutamate_metabotropic_receptor_5_pseudogene	pseudo
LOC440040	P468_genome_merge_120_bw_nm_peak_101049	11	49461362	49461618	257	.	49461493	17	5.67916	3.18022	1.68027	0.599435	5.30176	22.463	Intergenic	NR_027044	ENSG00000205035	LOC440040	-	glutamate_metabotropic_receptor_5_pseudogene	pseudo
LOC440040	P468_genome_merge_120_bw_nm_peak_101050	11	49464122	49464373	252	.	49464251	17	5.05616	2.90987	1.68027	0.751346	1.56506	25.0518	Intergenic	NR_027044	ENSG00000205035	LOC440040	-	glutamate_metabotropic_receptor_5_pseudogene	pseudo
LOC440040	P468_genome_merge_120_bw_nm_peak_101052	11	49472280	49472531	252	.	49472296	15	4.51429	2.82686	1.68027	0.351877	1.21639	16.6316	Intergenic	NR_027044	ENSG00000205035	LOC440040	-	glutamate_metabotropic_receptor_5_pseudogene	pseudo
LOC440040	P468_genome_merge_120_bw_nm_peak_101054	11	49477366	49477700	335	.	49477569	14	3.96892	2.65018	1.68027	0.585985	1.50821	10.904	Intergenic	NR_027044	ENSG00000205035	LOC440040	-	glutamate_metabotropic_receptor_5_pseudogene	pseudo
LOC440040	P468_genome_merge_120_bw_nm_peak_101055	11	49481282	49482253	972	.	49481778	25	11.1698	4.59365	1.68027	0.610529	8.11646	232.896	Intergenic	NR_027044	ENSG00000205035	LOC440040	-	glutamate_metabotropic_receptor_5_pseudogene	pseudo
LOC440040	P468_genome_merge_120_bw_nm_peak_101056	11	49482734	49483461	728	.	49483327	21	8.2729	3.88693	1.68027	0.734885	1.18757	10.4277	Intergenic	NR_027044	ENSG00000205035	LOC440040	-	glutamate_metabotropic_receptor_5_pseudogene	pseudo
LOC440040	P468_genome_merge_120_bw_nm_peak_101057	11	49484119	49484661	543	.	49484526	19	6.93479	3.53358	1.68027	0.568071	2.61413	11.0543	Intergenic	NR_027044	ENSG00000205035	LOC440040	-	glutamate_metabotropic_receptor_5_pseudogene	pseudo
LOC440040	P468_genome_merge_120_bw_nm_peak_101061	11	49506371	49507220	850	.	49506738	25	7.64806	3.28512	1.68027	0.489628	5.32922	36.2268	Intergenic	NR_027044	ENSG00000205035	LOC440040	-	glutamate_metabotropic_receptor_5_pseudogene	pseudo
LOC440040	P468_genome_merge_120_bw_nm_peak_101063	11	49519321	49519703	383	.	49519457	23	9.68653	4.24029	1.68027	0.79328	20.5783	51.2516	Intergenic	NR_027044	ENSG00000205035	LOC440040	-	glutamate_metabotropic_receptor_5_pseudogene	pseudo
LOC440040	P468_genome_merge_120_bw_nm_peak_101064	11	49524121	49524490	370	.	49524256	20	7.594	3.71026	1.68027	0.668704	1.47661	25.4111	Intergenic	NR_027044	ENSG00000205035	LOC440040	-	glutamate_metabotropic_receptor_5_pseudogene	pseudo
LOC440040	P468_genome_merge_120_bw_nm_peak_101065	11	49528201	49528463	263	.	49528324	18	6.29618	3.3569	1.68027	0.385954	5.9354	22.4967	Intergenic	NR_027044	ENSG00000205035	LOC440040	-	glutamate_metabotropic_receptor_5_pseudogene	pseudo
LOC440040	P468_genome_merge_120_bw_nm_peak_101068	11	49557974	49558223	250	.	49558204	14	3.96892	2.65018	1.68027	0.402472	1.69398	16.5181	promoter-TSS_(NR_027044)	NR_027044	ENSG00000205035	LOC440040	-	glutamate_metabotropic_receptor_5_pseudogene	pseudo
LOC440040	P468_genome_merge_120_bw_nm_peak_101075	11	49586174	49586530	357	.	49586414	18	6.29618	3.3569	1.68027	0.822558	1.33959	22.6103	intron_(NR_027044,_intron_2_of_6)	NR_027044	ENSG00000205035	LOC440040	-	glutamate_metabotropic_receptor_5_pseudogene	pseudo
LOC440040	P468_genome_merge_120_bw_nm_peak_101076	11	49587724	49587973	250	.	49587849	15	4.51429	2.82686	1.68027	0.803967	1.64457	19.9146	intron_(NR_027044,_intron_2_of_6)	NR_027044	ENSG00000205035	LOC440040	-	glutamate_metabotropic_receptor_5_pseudogene	pseudo
LOC440040	P468_genome_merge_120_bw_nm_peak_101077	11	49591081	49591569	489	.	49591219	23	9.68653	4.24029	1.68027	0.749671	14.7844	39.2612	intron_(NR_027044,_intron_2_of_6)	NR_027044	ENSG00000205035	LOC440040	-	glutamate_metabotropic_receptor_5_pseudogene	pseudo
LOC440040	P468_genome_merge_120_bw_nm_peak_101078	11	49595523	49596851	1329	.	49596136	25	11.1698	4.59365	1.68027	0.735363	2.4122	95.6571	intron_(NR_027044,_intron_2_of_6)	NR_027044	ENSG00000205035	LOC440040	-	glutamate_metabotropic_receptor_5_pseudogene	pseudo
LOC440040	P468_genome_merge_120_bw_nm_peak_101085	11	49625771	49626261	491	.	49625897	24	10.4059	4.4113	1.68027	0.820518	27.086	24.3933	intron_(NR_027044,_intron_2_of_6)	NR_027044	ENSG00000205035	LOC440040	-	glutamate_metabotropic_receptor_5_pseudogene	pseudo
LOC440040	P468_genome_merge_120_bw_nm_peak_101091	11	49671000	49671610	611	.	49671140	25	10.8163	4.45196	1.68027	0.534793	1.34998	42.5955	intron_(NR_027044,_intron_2_of_6)	NR_027044	ENSG00000205035	LOC440040	-	glutamate_metabotropic_receptor_5_pseudogene	pseudo
LOC440040	P468_genome_merge_120_bw_nm_peak_101092	11	49677851	49678104	254	.	49677975	17	3.50337	2.27432	1.68027	0.952796	1.04499	18.3942	intron_(NR_027044,_intron_2_of_6)	NR_027044	ENSG00000205035	LOC440040	-	glutamate_metabotropic_receptor_5_pseudogene	pseudo
LOC440040	P468_genome_merge_120_bw_nm_peak_101097	11	49709773	49710129	357	.	49709898	17	5.67916	3.18022	1.68027	0.522009	1.91205	15.0954	intron_(NR_027044,_intron_2_of_6)	NR_027044	ENSG00000205035	LOC440040	-	glutamate_metabotropic_receptor_5_pseudogene	pseudo
LOC440040	P468_genome_merge_120_bw_nm_peak_101099	11	49712413	49712662	250	.	49712540	15	4.51429	2.82686	1.68027	0.542282	1.172	15.3859	intron_(NR_027044,_intron_2_of_6)	NR_027044	ENSG00000205035	LOC440040	-	glutamate_metabotropic_receptor_5_pseudogene	pseudo
LOC440040	P468_genome_merge_120_bw_nm_peak_101101	11	49719734	49720092	359	.	49719860	18	4.54366	2.63048	1.68027	0.304639	38.179	22.3723	intron_(NR_027044,_intron_2_of_6)	NR_027044	ENSG00000205035	LOC440040	-	glutamate_metabotropic_receptor_5_pseudogene	pseudo
LOC440040	P468_genome_merge_120_bw_nm_peak_101103	11	49722971	49723572	602	.	49723218	23	9.68653	4.24029	1.68027	0.396954	1.00888	51.2757	intron_(NR_027044,_intron_2_of_6)	NR_027044	ENSG00000205035	LOC440040	-	glutamate_metabotropic_receptor_5_pseudogene	pseudo
LOC440040	P468_genome_merge_120_bw_nm_peak_101108	11	49743120	49743493	374	.	49743258	18	6.29618	3.3569	1.68027	0.901995	1.66256	9.48096	intron_(NR_027044,_intron_2_of_6)	NR_027044	ENSG00000205035	LOC440040	-	glutamate_metabotropic_receptor_5_pseudogene	pseudo
OR4C13	P468_genome_merge_120_bw_nm_peak_101112	11	49764603	49764852	250	.	49764732	16	5.07621	2.99968	1.68027	0.805817	1.45928	19.626	intron_(NR_027044,_intron_2_of_6)	NM_001001955	ENSG00000258817	OR4C13	-	olfactory_receptor_family_4_subfamily_C_member_13	protein-coding
OR4C13	P468_genome_merge_120_bw_nm_peak_101116	11	49777693	49778412	720	.	49777929	21	8.2729	3.88693	1.68027	0.740218	2.95207	14.1039	intron_(NR_027044,_intron_2_of_6)	NM_001001955	ENSG00000258817	OR4C13	-	olfactory_receptor_family_4_subfamily_C_member_13	protein-coding
OR4C13	P468_genome_merge_120_bw_nm_peak_101117	11	49792082	49792344	263	.	49792327	18	6.29618	3.3569	1.68027	0.31089	4.37645	25.5156	intron_(NR_027044,_intron_4_of_6)	NM_001001955	ENSG00000258817	OR4C13	-	olfactory_receptor_family_4_subfamily_C_member_13	protein-coding
OR4C13	P468_genome_merge_120_bw_nm_peak_101120	11	49798801	49799053	253	.	49798924	16	5.0848	3.00354	1.68027	0.763105	2.7279	21.1582	intron_(NR_027044,_intron_4_of_6)	NM_001001955	ENSG00000258817	OR4C13	-	olfactory_receptor_family_4_subfamily_C_member_13	protein-coding
OR4C13	P468_genome_merge_120_bw_nm_peak_101123	11	49811413	49811902	490	.	49811657	22	8.97066	4.06361	1.68027	0.307792	1.26986	32.0016	Intergenic	NM_001001955	ENSG00000258817	OR4C13	-	olfactory_receptor_family_4_subfamily_C_member_13	protein-coding
OR4C13	P468_genome_merge_120_bw_nm_peak_101125	11	49820763	49821140	378	.	49820893	16	4.95574	2.94577	1.68027	0.822062	3.30683	10.5607	Intergenic	NM_001001955	ENSG00000258817	OR4C13	-	olfactory_receptor_family_4_subfamily_C_member_13	protein-coding
OR4C13	P468_genome_merge_120_bw_nm_peak_101126	11	49823162	49823420	259	.	49823180	23	6.50309	3.03242	1.68027	0.991727	1.41531	59.057	Intergenic	NM_001001955	ENSG00000258817	OR4C13	-	olfactory_receptor_family_4_subfamily_C_member_13	protein-coding
OR4C13	P468_genome_merge_120_bw_nm_peak_101129	11	49857011	49857491	481	.	49857245	24	8.4037	3.63515	1.68027	0.5716	3.07598	36.3504	Intergenic	NM_001001955	ENSG00000258817	OR4C13	-	olfactory_receptor_family_4_subfamily_C_member_13	protein-coding
OR4C13	P468_genome_merge_120_bw_nm_peak_101130	11	49866600	49866849	250	.	49866619	15	4.51429	2.82686	1.68027	0.452157	1.28855	23.4156	Intergenic	NM_001001955	ENSG00000258817	OR4C13	-	olfactory_receptor_family_4_subfamily_C_member_13	protein-coding
OR4C13	P468_genome_merge_120_bw_nm_peak_101131	11	49871653	49872144	492	.	49871898	24	10.4198	4.41697	1.68027	0.760551	2.85457	38.0263	Intergenic	NM_001001955	ENSG00000258817	OR4C13	-	olfactory_receptor_family_4_subfamily_C_member_13	protein-coding
OR4C13	P468_genome_merge_120_bw_nm_peak_101139	11	49895295	49895664	370	.	49895527	22	8.97066	4.06361	1.68027	0.904157	49.3111	22.8233	Intergenic	NM_001001955	ENSG00000258817	OR4C13	-	olfactory_receptor_family_4_subfamily_C_member_13	protein-coding
OR4C13	P468_genome_merge_120_bw_nm_peak_101143	11	49921935	49922184	250	.	49922165	16	5.0848	3.00354	1.68027	0.875394	1.57549	22.1213	Intergenic	NM_001001955	ENSG00000258817	OR4C13	-	olfactory_receptor_family_4_subfamily_C_member_13	protein-coding
OR4C13	P468_genome_merge_120_bw_nm_peak_101145	11	49928644	49929010	367	.	49928778	19	6.67892	3.42458	1.68027	0.686089	1.80843	15.7453	Intergenic	NM_001001955	ENSG00000258817	OR4C13	-	olfactory_receptor_family_4_subfamily_C_member_13	protein-coding
OR4C13	P468_genome_merge_120_bw_nm_peak_101146	11	49929491	49930341	851	.	49930093	19	6.92421	3.52904	1.68027	0.306271	8.55584	15.7353	Intergenic	NM_001001955	ENSG00000258817	OR4C13	-	olfactory_receptor_family_4_subfamily_C_member_13	protein-coding
OR4C13	P468_genome_merge_120_bw_nm_peak_101149	11	49940654	49941242	589	.	49941016	18	6.29618	3.3569	1.68027	0.572115	1.58085	15.4783	Intergenic	NM_001001955	ENSG00000258817	OR4C13	-	olfactory_receptor_family_4_subfamily_C_member_13	protein-coding
OR4C13	P468_genome_merge_120_bw_nm_peak_101155	11	49961412	49961773	362	.	49961646	22	7.617	3.52136	1.68027	0.485424	2.16531	21.99	Intergenic	NM_001001955	ENSG00000258817	OR4C13	-	olfactory_receptor_family_4_subfamily_C_member_13	protein-coding
OR4C13	P468_genome_merge_120_bw_nm_peak_101156	11	49962971	49963704	734	.	49963566	20	4.91609	2.65337	1.68027	0.332714	1.38977	20.5842	Intergenic	NM_001001955	ENSG00000258817	OR4C13	-	olfactory_receptor_family_4_subfamily_C_member_13	protein-coding
OR4C13	P468_genome_merge_120_bw_nm_peak_101158	11	49966083	49966572	490	.	49966328	22	8.97066	4.06361	1.68027	0.733948	4.12854	18.5606	Intergenic	NM_001001955	ENSG00000258817	OR4C13	-	olfactory_receptor_family_4_subfamily_C_member_13	protein-coding
OR4C12	P468_genome_merge_120_bw_nm_peak_101161	11	49976884	49977383	500	.	49977140	24	8.65637	3.72887	1.68027	0.824371	3.22481	115.218	Intergenic	NM_001005270	ENSG00000221954	OR4C12	OR11-259	olfactory_receptor_family_4_subfamily_C_member_12	protein-coding
OR4C12	P468_genome_merge_120_bw_nm_peak_101162	11	49977668	49978222	555	.	49977979	22	8.95808	4.05839	1.68027	0.876158	20.1448	19.3628	Intergenic	NM_001005270	ENSG00000221954	OR4C12	OR11-259	olfactory_receptor_family_4_subfamily_C_member_12	protein-coding
OR4C12	P468_genome_merge_120_bw_nm_peak_101165	11	49993926	49994183	258	.	49994047	17	5.67916	3.18022	1.68027	0.66164	6.03051	21.8876	Intergenic	NM_001005270	ENSG00000221954	OR4C12	OR11-259	olfactory_receptor_family_4_subfamily_C_member_12	protein-coding
OR4C12	P468_genome_merge_120_bw_nm_peak_101166	11	49994767	49995131	365	.	49994898	22	7.15362	3.34434	1.68027	0.434442	5.96568	12.7838	Intergenic	NM_001005270	ENSG00000221954	OR4C12	OR11-259	olfactory_receptor_family_4_subfamily_C_member_12	protein-coding
OR4C12	P468_genome_merge_120_bw_nm_peak_101167	11	50001840	50002451	612	.	50002095	22	8.97066	4.06361	1.68027	0.81679	4.40205	44.7073	Intergenic	NM_001005270	ENSG00000221954	OR4C12	OR11-259	olfactory_receptor_family_4_subfamily_C_member_12	protein-coding
OR4C12	P468_genome_merge_120_bw_nm_peak_101168	11	50003280	50003531	252	.	50003406	16	4.16958	2.60274	1.68027	0.791294	1.81304	20.9556	Intergenic	NM_001005270	ENSG00000221954	OR4C12	OR11-259	olfactory_receptor_family_4_subfamily_C_member_12	protein-coding
OR4C12	P468_genome_merge_120_bw_nm_peak_101170	11	50005933	50006532	600	.	50006167	22	8.66607	3.93827	1.68027	0.685861	3.34377	72.9603	Intergenic	NM_001005270	ENSG00000221954	OR4C12	OR11-259	olfactory_receptor_family_4_subfamily_C_member_12	protein-coding
LOC441601	P468_genome_merge_120_bw_nm_peak_101222	11	50193973	50194692	720	.	50194219	21	7.98457	3.76704	1.68027	0.4553	2.08673	19.3066	Intergenic	NR_003034	ENSG00000255042	LOC441601	-	septin_7_pseudogene	pseudo
LOC441601	P468_genome_merge_120_bw_nm_peak_101223	11	50197934	50198893	960	.	50198540	25	11.1698	4.59365	1.68027	0.770737	1.71899	23.8375	Intergenic	NR_003034	ENSG00000255042	LOC441601	-	septin_7_pseudogene	pseudo
LOC441601	P468_genome_merge_120_bw_nm_peak_101225	11	50200931	50201184	254	.	50201167	16	5.0848	3.00354	1.68027	0.556515	2.5862	17.2692	Intergenic	NR_003034	ENSG00000255042	LOC441601	-	septin_7_pseudogene	pseudo
LOC441601	P468_genome_merge_120_bw_nm_peak_101226	11	50206692	50207424	733	.	50207178	22	8.97066	4.06361	1.68027	0.66131	4.60296	37.5032	Intergenic	NR_003034	ENSG00000255042	LOC441601	-	septin_7_pseudogene	pseudo
LOC441601	P468_genome_merge_120_bw_nm_peak_101230	11	50223492	50223850	359	.	50223619	21	4.79829	2.55638	1.68027	0.62317	1.00416	23.1143	Intergenic	NR_003034	ENSG00000255042	LOC441601	-	septin_7_pseudogene	pseudo
LOC441601	P468_genome_merge_120_bw_nm_peak_101231	11	50227320	50227584	265	.	50227453	18	6.29618	3.3569	1.68027	0.454121	1.56122	40.882	Intergenic	NR_003034	ENSG00000255042	LOC441601	-	septin_7_pseudogene	pseudo
LOC441601	P468_genome_merge_120_bw_nm_peak_101240	11	50253974	50254343	370	.	50254205	18	6.29618	3.3569	1.68027	0.885642	1.12376	30.0157	Intergenic	NR_003034	ENSG00000255042	LOC441601	-	septin_7_pseudogene	pseudo
LOC441601	P468_genome_merge_120_bw_nm_peak_101242	11	50258293	50258781	489	.	50258538	20	7.594	3.71026	1.68027	0.968451	1.42873	9.16645	Intergenic	NR_003034	ENSG00000255042	LOC441601	-	septin_7_pseudogene	pseudo
LOC441601	P468_genome_merge_120_bw_nm_peak_101244	11	50274364	50274620	257	.	50274496	18	6.0565	3.25335	1.68027	0.609548	1.4281	22.9148	Intergenic	NR_003034	ENSG00000255042	LOC441601	-	septin_7_pseudogene	pseudo
LOC441601	P468_genome_merge_120_bw_nm_peak_101245	11	50281215	50281569	355	.	50281337	15	4.51429	2.82686	1.68027	0.749478	28.9797	20.1595	intron_(NR_003034,_intron_5_of_5)	NR_003034	ENSG00000255042	LOC441601	-	septin_7_pseudogene	pseudo
LOC441601	P468_genome_merge_120_bw_nm_peak_101247	11	50289012	50289733	722	.	50289487	23	9.68653	4.24029	1.68027	0.515336	16.8854	32.2761	intron_(NR_003034,_intron_3_of_5)	NR_003034	ENSG00000255042	LOC441601	-	septin_7_pseudogene	pseudo
LOC441601	P468_genome_merge_120_bw_nm_peak_101250	11	50298362	50298624	263	.	50298607	19	6.67892	3.42458	1.68027	0.577457	1.16102	20.4786	promoter-TSS_(NR_003034)	NR_003034	ENSG00000255042	LOC441601	-	septin_7_pseudogene	pseudo
LOC441601	P468_genome_merge_120_bw_nm_peak_101251	11	50301253	50301849	597	.	50301498	24	10.4198	4.41697	1.68027	0.810854	1.07525	38.489	Intergenic	NR_003034	ENSG00000255042	LOC441601	-	septin_7_pseudogene	pseudo
LOC441601	P468_genome_merge_120_bw_nm_peak_101254	11	50308923	50309184	262	.	50309052	17	5.67916	3.18022	1.68027	0.876277	1.08978	17.1485	Intergenic	NR_003034	ENSG00000255042	LOC441601	-	septin_7_pseudogene	pseudo
LOC441601	P468_genome_merge_120_bw_nm_peak_101257	11	50315642	50316021	380	.	50315885	21	8.2729	3.88693	1.68027	0.527653	11.9165	16.3386	Intergenic	NR_003034	ENSG00000255042	LOC441601	-	septin_7_pseudogene	pseudo
LOC441601	P468_genome_merge_120_bw_nm_peak_101260	11	50328243	50328862	620	.	50328499	23	9.68653	4.24029	1.68027	0.613789	2.02038	23.2404	Intergenic	NR_003034	ENSG00000255042	LOC441601	-	septin_7_pseudogene	pseudo
LOC441601	P468_genome_merge_120_bw_nm_peak_101263	11	50334851	50335330	480	.	50334976	21	6.15067	3.04582	1.68027	0.933371	2.42361	18.0695	Intergenic	NR_003034	ENSG00000255042	LOC441601	-	septin_7_pseudogene	pseudo
OR4C46	P468_genome_merge_120_bw_nm_peak_101374	11	52650000	52650262	263	.	52650018	19	6.93479	3.53358	1.68027	0.972482	2.00226	38.641	Intergenic	NM_001004703	ENSG00000185926	OR4C46	-	olfactory_receptor_family_4_subfamily_C_member_46	protein-coding
OR4C46	P468_genome_merge_120_bw_nm_peak_101375	11	52884733	52884983	251	.	52884852	17	5.67916	3.18022	1.68027	0.907385	9.85535	17.4213	Intergenic	NM_001004703	ENSG00000185926	OR4C46	-	olfactory_receptor_family_4_subfamily_C_member_46	protein-coding
OR4C46	P468_genome_merge_120_bw_nm_peak_101376	11	54211443	54211700	258	.	54211570	19	5.05931	2.76892	1.68027	0.927866	26.1696	26.119	Intergenic	NM_001004703	ENSG00000185926	OR4C46	-	olfactory_receptor_family_4_subfamily_C_member_46	protein-coding
OR4C46	P468_genome_merge_120_bw_nm_peak_101378	11	54543364	54543742	379	.	54543605	21	6.15067	3.04582	1.68027	0.524265	2.00985	15.4096	Intergenic	NM_001004703	ENSG00000185926	OR4C46	-	olfactory_receptor_family_4_subfamily_C_member_46	protein-coding
OR4C46	P468_genome_merge_120_bw_nm_peak_101380	11	54552614	54553944	1331	.	54553578	25	10.8163	4.45196	1.68027	0.97707	1.3388	205.557	Intergenic	NM_001004703	ENSG00000185926	OR4C46	-	olfactory_receptor_family_4_subfamily_C_member_46	protein-coding
OR4C46	P468_genome_merge_120_bw_nm_peak_101382	11	54564131	54565343	1213	.	54564969	25	7.64806	3.28512	1.68027	0.696218	1.83144	65.9872	Intergenic	NM_001004703	ENSG00000185926	OR4C46	-	olfactory_receptor_family_4_subfamily_C_member_46	protein-coding
OR4C46	P468_genome_merge_120_bw_nm_peak_101386	11	54576132	54576852	721	.	54576498	22	8.66607	3.93827	1.68027	0.327831	7.21206	29.6576	Intergenic	NM_001004703	ENSG00000185926	OR4C46	-	olfactory_receptor_family_4_subfamily_C_member_46	protein-coding
OR4C46	P468_genome_merge_120_bw_nm_peak_101390	11	54585843	54587420	1578	.	54586207	25	10.1807	4.20314	1.68027	0.600345	2.14766	35.6879	Intergenic	NM_001004703	ENSG00000185926	OR4C46	-	olfactory_receptor_family_4_subfamily_C_member_46	protein-coding
OR4C46	P468_genome_merge_120_bw_nm_peak_101392	11	54593171	54593544	374	.	54593407	23	7.31672	3.32271	1.68027	0.884659	4.63269	22.245	Intergenic	NM_001004703	ENSG00000185926	OR4C46	-	olfactory_receptor_family_4_subfamily_C_member_46	protein-coding
OR4C46	P468_genome_merge_120_bw_nm_peak_101395	11	54606251	54606503	253	.	54606372	16	5.0848	3.00354	1.68027	0.997674	2.30399	23.4524	Intergenic	NM_001004703	ENSG00000185926	OR4C46	-	olfactory_receptor_family_4_subfamily_C_member_46	protein-coding
OR4C46	P468_genome_merge_120_bw_nm_peak_101401	11	54630251	54630613	363	.	54630486	21	8.23276	3.87014	1.68027	0.984918	4.89986	72.9485	Intergenic	NM_001004703	ENSG00000185926	OR4C46	-	olfactory_receptor_family_4_subfamily_C_member_46	protein-coding
OR4C46	P468_genome_merge_120_bw_nm_peak_101402	11	54631814	54632181	368	.	54631938	23	7.31672	3.32271	1.68027	0.829161	1.21062	20.2678	Intergenic	NM_001004703	ENSG00000185926	OR4C46	-	olfactory_receptor_family_4_subfamily_C_member_46	protein-coding
OR4C46	P468_genome_merge_120_bw_nm_peak_101404	11	54637335	54637813	479	.	54637455	20	7.32191	3.59581	1.68027	0.517007	1.07285	13.6757	Intergenic	NM_001004703	ENSG00000185926	OR4C46	-	olfactory_receptor_family_4_subfamily_C_member_46	protein-coding
OR4C46	P468_genome_merge_120_bw_nm_peak_101409	11	54647040	54647900	861	.	54647298	25	10.8163	4.45196	1.68027	0.388972	15.0837	49.1876	Intergenic	NM_001004703	ENSG00000185926	OR4C46	-	olfactory_receptor_family_4_subfamily_C_member_46	protein-coding
OR4A5	P468_genome_merge_120_bw_nm_peak_101414	11	54666961	54667583	623	.	54667215	24	10.4198	4.41697	1.68027	0.780901	2.27263	64.5538	Intergenic	NM_001005272	ENSG00000221840	OR4A5	OR11-111	olfactory_receptor_family_4_subfamily_A_member_5	protein-coding
OR4A5	P468_genome_merge_120_bw_nm_peak_101419	11	54677280	54677532	253	.	54677410	16	5.0848	3.00354	1.68027	0.683203	1.30877	54.2958	Intergenic	NM_001005272	ENSG00000221840	OR4A5	OR11-111	olfactory_receptor_family_4_subfamily_A_member_5	protein-coding
OR4A5	P468_genome_merge_120_bw_nm_peak_101420	11	54682451	54682944	494	.	54682576	18	6.29618	3.3569	1.68027	0.689999	10.209	13.3737	Intergenic	NM_001005272	ENSG00000221840	OR4A5	OR11-111	olfactory_receptor_family_4_subfamily_A_member_5	protein-coding
OR4A5	P468_genome_merge_120_bw_nm_peak_101425	11	54705853	54706210	358	.	54705978	19	6.93479	3.53358	1.68027	0.637309	1.22411	15.5457	promoter-TSS_(NM_001005272)	NM_001005272	ENSG00000221840	OR4A5	OR11-111	olfactory_receptor_family_4_subfamily_A_member_5	protein-coding
OR4A5	P468_genome_merge_120_bw_nm_peak_101426	11	54709440	54710051	612	.	54709685	23	8.25934	3.67446	1.68027	0.465908	5.29054	34.6651	Intergenic	NM_001005272	ENSG00000221840	OR4A5	OR11-111	olfactory_receptor_family_4_subfamily_A_member_5	protein-coding
OR4A5	P468_genome_merge_120_bw_nm_peak_101430	11	54726615	54727573	959	.	54726972	24	7.92594	3.46115	1.68027	0.831933	14.7591	30.5287	Intergenic	NM_001005272	ENSG00000221840	OR4A5	OR11-111	olfactory_receptor_family_4_subfamily_A_member_5	protein-coding
OR4A5	P468_genome_merge_120_bw_nm_peak_101431	11	54731771	54732373	603	.	54732125	24	7.92594	3.46115	1.68027	0.877477	12.3045	78.9055	Intergenic	NM_001005272	ENSG00000221840	OR4A5	OR11-111	olfactory_receptor_family_4_subfamily_A_member_5	protein-coding
OR4A5	P468_genome_merge_120_bw_nm_peak_101438	11	54756843	54757092	250	.	54756974	16	5.0848	3.00354	1.68027	0.636347	1.28033	27.3117	Intergenic	NM_001005272	ENSG00000221840	OR4A5	OR11-111	olfactory_receptor_family_4_subfamily_A_member_5	protein-coding
OR4A5	P468_genome_merge_120_bw_nm_peak_101440	11	54758653	54759491	839	.	54758886	21	8.2729	3.88693	1.68027	0.634271	9.4804	15.9806	Intergenic	NM_001005272	ENSG00000221840	OR4A5	OR11-111	olfactory_receptor_family_4_subfamily_A_member_5	protein-coding
OR4A5	P468_genome_merge_120_bw_nm_peak_101441	11	54762003	54762343	341	.	54762131	17	5.45562	3.08212	1.68027	0.418709	4.98673	20.198	Intergenic	NM_001005272	ENSG00000221840	OR4A5	OR11-111	olfactory_receptor_family_4_subfamily_A_member_5	protein-coding
OR4A5	P468_genome_merge_120_bw_nm_peak_101443	11	54765735	54766572	838	.	54765977	19	6.44467	3.32613	1.68027	0.443939	31.0041	28.3347	Intergenic	NM_001005272	ENSG00000221840	OR4A5	OR11-111	olfactory_receptor_family_4_subfamily_A_member_5	protein-coding
OR4A5	P468_genome_merge_120_bw_nm_peak_101444	11	54769694	54770292	599	.	54769935	22	8.11935	3.71816	1.68027	0.424609	3.88042	16.1435	Intergenic	NM_001005272	ENSG00000221840	OR4A5	OR11-111	olfactory_receptor_family_4_subfamily_A_member_5	protein-coding
OR4A5	P468_genome_merge_120_bw_nm_peak_101445	11	54773053	54773424	372	.	54773288	17	5.67916	3.18022	1.68027	0.782978	3.93854	14.9268	Intergenic	NM_001005272	ENSG00000221840	OR4A5	OR11-111	olfactory_receptor_family_4_subfamily_A_member_5	protein-coding
OR4A5	P468_genome_merge_120_bw_nm_peak_101447	11	54776761	54777020	260	.	54776897	21	5.42678	2.77972	1.68027	0.957701	1.35942	55.1254	Intergenic	NM_001005272	ENSG00000221840	OR4A5	OR11-111	olfactory_receptor_family_4_subfamily_A_member_5	protein-coding
OR4A5	P468_genome_merge_120_bw_nm_peak_101450	11	54781803	54783011	1209	.	54782765	25	11.1698	4.59365	1.68027	0.541771	7.57886	29.8937	Intergenic	NM_001005272	ENSG00000221840	OR4A5	OR11-111	olfactory_receptor_family_4_subfamily_A_member_5	protein-coding
OR4A5	P468_genome_merge_120_bw_nm_peak_101451	11	54784453	54785053	601	.	54784694	24	9.7732	4.15766	1.68027	0.80657	12.1471	22.9729	Intergenic	NM_001005272	ENSG00000221840	OR4A5	OR11-111	olfactory_receptor_family_4_subfamily_A_member_5	protein-coding
OR4A5	P468_genome_merge_120_bw_nm_peak_101452	11	54786132	54786502	371	.	54786258	21	4.24843	2.36626	1.68027	0.940146	2.42264	20.9551	Intergenic	NM_001005272	ENSG00000221840	OR4A5	OR11-111	olfactory_receptor_family_4_subfamily_A_member_5	protein-coding
OR4A5	P468_genome_merge_120_bw_nm_peak_101454	11	54791652	54792132	481	.	54791887	16	4.87737	2.91089	1.68027	0.875174	2.16087	13.7929	Intergenic	NM_001005272	ENSG00000221840	OR4A5	OR11-111	olfactory_receptor_family_4_subfamily_A_member_5	protein-coding
OR4A5	P468_genome_merge_120_bw_nm_peak_101455	11	54794054	54794649	596	.	54794298	24	10.4198	4.41697	1.68027	0.857328	3.08431	26.5709	Intergenic	NM_001005272	ENSG00000221840	OR4A5	OR11-111	olfactory_receptor_family_4_subfamily_A_member_5	protein-coding
OR4A5	P468_genome_merge_120_bw_nm_peak_101457	11	54800044	54800651	608	.	54800298	23	9.68653	4.24029	1.68027	0.521541	17.375	34.3029	Intergenic	NM_001005272	ENSG00000221840	OR4A5	OR11-111	olfactory_receptor_family_4_subfamily_A_member_5	protein-coding
OR4A5	P468_genome_merge_120_bw_nm_peak_101465	11	54831255	54831861	607	.	54831498	25	9.59531	3.98066	1.68027	0.573639	7.65395	34.2	Intergenic	NM_001005272	ENSG00000221840	OR4A5	OR11-111	olfactory_receptor_family_4_subfamily_A_member_5	protein-coding
OR4A5	P468_genome_merge_120_bw_nm_peak_101466	11	54832814	54833540	727	.	54833286	25	11.1698	4.59365	1.68027	0.656038	2.94171	30.0637	Intergenic	NM_001005272	ENSG00000221840	OR4A5	OR11-111	olfactory_receptor_family_4_subfamily_A_member_5	protein-coding
OR4A5	P468_genome_merge_120_bw_nm_peak_101467	11	54833761	54834129	369	.	54833899	24	10.4059	4.4113	1.68027	0.951178	1.25889	41.0759	Intergenic	NM_001005272	ENSG00000221840	OR4A5	OR11-111	olfactory_receptor_family_4_subfamily_A_member_5	protein-coding
OR4A5	P468_genome_merge_120_bw_nm_peak_101471	11	54845895	54846622	728	.	54846247	24	10.0826	4.28073	1.68027	0.516915	4.09346	31.4938	Intergenic	NM_001005272	ENSG00000221840	OR4A5	OR11-111	olfactory_receptor_family_4_subfamily_A_member_5	protein-coding
OR4A5	P468_genome_merge_120_bw_nm_peak_101475	11	54866655	54867122	468	.	54866897	19	5.05931	2.76892	1.68027	0.943297	1.64608	16.4764	Intergenic	NM_001005272	ENSG00000221840	OR4A5	OR11-111	olfactory_receptor_family_4_subfamily_A_member_5	protein-coding
OR4A5	P468_genome_merge_120_bw_nm_peak_101477	11	54870963	54871812	850	.	54871684	24	6.31734	2.90498	1.68027	0.647747	1.44251	26.0069	Intergenic	NM_001005272	ENSG00000221840	OR4A5	OR11-111	olfactory_receptor_family_4_subfamily_A_member_5	protein-coding
OR4A5	P468_genome_merge_120_bw_nm_peak_101480	11	54883922	54884293	372	.	54884059	22	8.97066	4.06361	1.68027	0.839719	3.8339	43.6151	Intergenic	NM_001005272	ENSG00000221840	OR4A5	OR11-111	olfactory_receptor_family_4_subfamily_A_member_5	protein-coding
OR4A5	P468_genome_merge_120_bw_nm_peak_101484	11	54890299	54891502	1204	.	54891258	25	11.1698	4.59365	1.68027	0.722739	4.08287	31.9244	Intergenic	NM_001005272	ENSG00000221840	OR4A5	OR11-111	olfactory_receptor_family_4_subfamily_A_member_5	protein-coding
OR4A5	P468_genome_merge_120_bw_nm_peak_101485	11	54895084	54895464	381	.	54895322	18	5.62771	3.07153	1.68027	0.529432	2.99751	10.4778	Intergenic	NM_001005272	ENSG00000221840	OR4A5	OR11-111	olfactory_receptor_family_4_subfamily_A_member_5	protein-coding
OR4A5	P468_genome_merge_120_bw_nm_peak_101487	11	54907801	54908062	262	.	54907925	19	6.67892	3.42458	1.68027	0.951098	2.44656	22.5096	Intergenic	NM_001005272	ENSG00000221840	OR4A5	OR11-111	olfactory_receptor_family_4_subfamily_A_member_5	protein-coding
OR4A5	P468_genome_merge_120_bw_nm_peak_101492	11	54915360	54915740	381	.	54915498	23	9.68653	4.24029	1.68027	0.411361	1.0231	31.4778	Intergenic	NM_001005272	ENSG00000221840	OR4A5	OR11-111	olfactory_receptor_family_4_subfamily_A_member_5	protein-coding
OR4A5	P468_genome_merge_120_bw_nm_peak_101494	11	54922082	54922332	251	.	54922097	17	5.05616	2.90987	1.68027	0.944475	3.56	41.0264	Intergenic	NM_001005272	ENSG00000221840	OR4A5	OR11-111	olfactory_receptor_family_4_subfamily_A_member_5	protein-coding
OR4A5	P468_genome_merge_120_bw_nm_peak_101496	11	54927121	54927381	261	.	54927249	16	5.0848	3.00354	1.68027	0.748295	2.97178	18.9088	Intergenic	NM_001005272	ENSG00000221840	OR4A5	OR11-111	olfactory_receptor_family_4_subfamily_A_member_5	protein-coding
OR4A5	P468_genome_merge_120_bw_nm_peak_101499	11	54939372	54940100	729	.	54939607	23	5.7937	2.78878	1.68027	0.725476	11.5816	17.9927	Intergenic	NM_001005272	ENSG00000221840	OR4A5	OR11-111	olfactory_receptor_family_4_subfamily_A_member_5	protein-coding
OR4A5	P468_genome_merge_120_bw_nm_peak_101502	11	54945481	54945862	382	.	54945618	24	10.4198	4.41697	1.68027	0.849903	1.96835	27.5649	Intergenic	NM_001005272	ENSG00000221840	OR4A5	OR11-111	olfactory_receptor_family_4_subfamily_A_member_5	protein-coding
OR4A5	P468_genome_merge_120_bw_nm_peak_101504	11	54949334	54950290	957	.	54949698	24	10.0826	4.28073	1.68027	0.717128	3.96358	62.7183	Intergenic	NM_001005272	ENSG00000221840	OR4A5	OR11-111	olfactory_receptor_family_4_subfamily_A_member_5	protein-coding
OR4A5	P468_genome_merge_120_bw_nm_peak_101511	11	54970334	54970584	251	.	54970567	20	5.97545	3.05352	1.68027	0.377191	1.91955	13.5359	Intergenic	NM_001005272	ENSG00000221840	OR4A5	OR11-111	olfactory_receptor_family_4_subfamily_A_member_5	protein-coding
OR4A5	P468_genome_merge_120_bw_nm_peak_101513	11	54979562	54979821	260	.	54979695	20	6.83426	3.39484	1.68027	0.994928	1.23187	25.4761	Intergenic	NM_001005272	ENSG00000221840	OR4A5	OR11-111	olfactory_receptor_family_4_subfamily_A_member_5	protein-coding
TRIM48	P468_genome_merge_120_bw_nm_peak_101524	11	55017600	55017864	265	.	55017738	20	7.594	3.71026	1.68027	0.786911	2.58471	69.1277	Intergenic	NM_024114	ENSG00000150244	TRIM48	RNF101	tripartite_motif_containing_48	protein-coding
TRIM48	P468_genome_merge_120_bw_nm_peak_101529	11	55038255	55038623	369	.	55038487	17	5.67916	3.18022	1.68027	0.68485	1.05326	10.8527	Intergenic	NM_024114	ENSG00000150244	TRIM48	RNF101	tripartite_motif_containing_48	protein-coding
TRIM48	P468_genome_merge_120_bw_nm_peak_101534	11	55056244	55056853	610	.	55056617	22	8.97066	4.06361	1.68027	0.906337	1.11559	28.4668	Intergenic	NM_024114	ENSG00000150244	TRIM48	RNF101	tripartite_motif_containing_48	protein-coding
TRIM48	P468_genome_merge_120_bw_nm_peak_101536	11	55062000	55062250	251	.	55062018	18	5.23549	2.90895	1.68027	0.520774	36.5143	13.1636	Intergenic	NM_024114	ENSG00000150244	TRIM48	RNF101	tripartite_motif_containing_48	protein-coding
TRIM48	P468_genome_merge_120_bw_nm_peak_101537	11	55063571	55064303	733	.	55063698	22	8.97066	4.06361	1.68027	0.767672	1.04335	21.2971	Intergenic	NM_024114	ENSG00000150244	TRIM48	RNF101	tripartite_motif_containing_48	protein-coding
TRIM48	P468_genome_merge_120_bw_nm_peak_101540	11	55079763	55080012	250	.	55079888	14	3.96165	2.64678	1.68027	0.639939	4.1045	15.6399	Intergenic	NM_024114	ENSG00000150244	TRIM48	RNF101	tripartite_motif_containing_48	protein-coding
TRIM48	P468_genome_merge_120_bw_nm_peak_101541	11	55083482	55083850	369	.	55083618	21	8.2729	3.88693	1.68027	0.995358	7.8077	92.1603	Intergenic	NM_024114	ENSG00000150244	TRIM48	RNF101	tripartite_motif_containing_48	protein-coding
TRIM48	P468_genome_merge_120_bw_nm_peak_101545	11	55096814	55097172	359	.	55096938	17	5.67916	3.18022	1.68027	0.60238	2.30473	29.9801	Intergenic	NM_024114	ENSG00000150244	TRIM48	RNF101	tripartite_motif_containing_48	protein-coding
TRIM48	P468_genome_merge_120_bw_nm_peak_101547	11	55100294	55100891	598	.	55100526	21	8.2729	3.88693	1.68027	0.844896	8.34175	20.5123	Intergenic	NM_024114	ENSG00000150244	TRIM48	RNF101	tripartite_motif_containing_48	protein-coding
TRIM48	P468_genome_merge_120_bw_nm_peak_101548	11	55104361	55104862	502	.	55104725	21	8.2729	3.88693	1.68027	0.693923	5.12672	17.6258	Intergenic	NM_024114	ENSG00000150244	TRIM48	RNF101	tripartite_motif_containing_48	protein-coding
TRIM48	P468_genome_merge_120_bw_nm_peak_101553	11	55128851	55129379	529	.	55129099	23	6.50309	3.03242	1.68027	0.850605	3.58105	21.5903	Intergenic	NM_024114	ENSG00000150244	TRIM48	RNF101	tripartite_motif_containing_48	protein-coding
TRIM48	P468_genome_merge_120_bw_nm_peak_101557	11	55142044	55143372	1329	.	55142526	25	9.59531	3.98066	1.68027	0.61781	1.58973	23.9365	Intergenic	NM_024114	ENSG00000150244	TRIM48	RNF101	tripartite_motif_containing_48	protein-coding
TRIM48	P468_genome_merge_120_bw_nm_peak_101559	11	55158492	55158981	490	.	55158845	17	5.67916	3.18022	1.68027	0.795112	65.1974	12.7807	Intergenic	NM_024114	ENSG00000150244	TRIM48	RNF101	tripartite_motif_containing_48	protein-coding
TRIM48	P468_genome_merge_120_bw_nm_peak_101560	11	55163404	55163660	257	.	55163528	16	5.0848	3.00354	1.68027	0.434069	1.713	12.9697	Intergenic	NM_024114	ENSG00000150244	TRIM48	RNF101	tripartite_motif_containing_48	protein-coding
TRIM48	P468_genome_merge_120_bw_nm_peak_101563	11	55172051	55172424	374	.	55172179	19	6.93479	3.53358	1.68027	0.929263	4.04712	24.3413	Intergenic	NM_024114	ENSG00000150244	TRIM48	RNF101	tripartite_motif_containing_48	protein-coding
TRIM48	P468_genome_merge_120_bw_nm_peak_101565	11	55180692	55180943	252	.	55180811	15	4.32291	2.73967	1.68027	0.708408	1.78019	21.3749	Intergenic	NM_024114	ENSG00000150244	TRIM48	RNF101	tripartite_motif_containing_48	protein-coding
TRIM48	P468_genome_merge_120_bw_nm_peak_101569	11	55205402	55205780	379	.	55205537	22	7.617	3.52136	1.68027	0.470406	1.387	20.1795	Intergenic	NM_024114	ENSG00000150244	TRIM48	RNF101	tripartite_motif_containing_48	protein-coding
TRIM48	P468_genome_merge_120_bw_nm_peak_101570	11	55207084	55207820	737	.	55207567	22	8.97066	4.06361	1.68027	0.431088	6.09082	15.2719	Intergenic	NM_024114	ENSG00000150244	TRIM48	RNF101	tripartite_motif_containing_48	protein-coding
TRIM48	P468_genome_merge_120_bw_nm_peak_101574	11	55219335	55219702	368	.	55219567	15	4.51429	2.82686	1.68027	0.461066	2.58089	8.21547	Intergenic	NM_024114	ENSG00000150244	TRIM48	RNF101	tripartite_motif_containing_48	protein-coding
TRIM48	P468_genome_merge_120_bw_nm_peak_101575	11	55232282	55233020	739	.	55232779	19	5.80106	3.06205	1.68027	0.750096	1.10982	35.143	Intergenic	NM_024114	ENSG00000150244	TRIM48	RNF101	tripartite_motif_containing_48	protein-coding
TRIM48	P468_genome_merge_120_bw_nm_peak_101577	11	55238402	55238781	380	.	55238537	22	8.97066	4.06361	1.68027	0.403484	4.37638	21.9444	Intergenic	NM_024114	ENSG00000150244	TRIM48	RNF101	tripartite_motif_containing_48	protein-coding
TRIM48	P468_genome_merge_120_bw_nm_peak_101578	11	55264455	55264821	367	.	55264579	22	8.66607	3.93827	1.68027	0.636596	2.04942	27.434	intron_(NM_024114,_intron_1_of_5)	NM_024114	ENSG00000150244	TRIM48	RNF101	tripartite_motif_containing_48	protein-coding
TRIM48	P468_genome_merge_120_bw_nm_peak_101581	11	55274533	55274901	369	.	55274767	19	5.05931	2.76892	1.68027	0.841234	3.87785	27.3821	Intergenic	NM_024114	ENSG00000150244	TRIM48	RNF101	tripartite_motif_containing_48	protein-coding
OR4A16	P468_genome_merge_120_bw_nm_peak_101587	11	55324561	55325061	501	.	55324926	20	7.594	3.71026	1.68027	0.602529	2.07268	17.0024	Intergenic	NM_001005274	ENSG00000181961	OR4A16	OR11-117|OR4A16Q	olfactory_receptor_family_4_subfamily_A_member_16	protein-coding
OR4A16	P468_genome_merge_120_bw_nm_peak_101588	11	55327564	55328044	481	.	55327699	23	9.68653	4.24029	1.68027	0.468969	19.3864	70.477	Intergenic	NM_001005274	ENSG00000181961	OR4A16	OR11-117|OR4A16Q	olfactory_receptor_family_4_subfamily_A_member_16	protein-coding
OR4A16	P468_genome_merge_120_bw_nm_peak_101589	11	55330082	55330461	380	.	55330219	23	9.68653	4.24029	1.68027	0.601795	1.31502	67.6937	Intergenic	NM_001005274	ENSG00000181961	OR4A16	OR11-117|OR4A16Q	olfactory_receptor_family_4_subfamily_A_member_16	protein-coding
OR4A15	P468_genome_merge_120_bw_nm_peak_101603	11	55393567	55394302	736	.	55394169	21	6.76955	3.28141	1.68027	0.852263	1.14648	18.8834	Intergenic	NM_001005275	ENSG00000181958	OR4A15	OR11-118	olfactory_receptor_family_4_subfamily_A_member_15	protein-coding
OR4A15	P468_genome_merge_120_bw_nm_peak_101604	11	55395494	55396122	629	.	55395858	24	10.4198	4.41697	1.68027	0.71463	3.41779	23.8939	Intergenic	NM_001005275	ENSG00000181958	OR4A15	OR11-118	olfactory_receptor_family_4_subfamily_A_member_15	protein-coding
OR4A15	P468_genome_merge_120_bw_nm_peak_101607	11	55400044	55400304	261	.	55400286	19	6.67892	3.42458	1.68027	0.969313	1.35319	28.8365	Intergenic	NM_001005275	ENSG00000181958	OR4A15	OR11-118	olfactory_receptor_family_4_subfamily_A_member_15	protein-coding
OR4A15	P468_genome_merge_120_bw_nm_peak_101608	11	55408324	55408692	369	.	55408567	21	8.2729	3.88693	1.68027	0.766645	2.60106	23.3879	Intergenic	NM_001005275	ENSG00000181958	OR4A15	OR11-118	olfactory_receptor_family_4_subfamily_A_member_15	protein-coding
OR4A15	P468_genome_merge_120_bw_nm_peak_101609	11	55410530	55410850	321	.	55410618	17	4.86969	2.83076	1.68027	0.878407	1.69099	22.7331	Intergenic	NM_001005275	ENSG00000181958	OR4A15	OR11-118	olfactory_receptor_family_4_subfamily_A_member_15	protein-coding
OR4A15	P468_genome_merge_120_bw_nm_peak_101610	11	55412284	55412890	607	.	55412658	20	7.32191	3.59581	1.68027	0.767195	17.6712	35.9739	Intergenic	NM_001005275	ENSG00000181958	OR4A15	OR11-118	olfactory_receptor_family_4_subfamily_A_member_15	protein-coding
OR4A15	P468_genome_merge_120_bw_nm_peak_101611	11	55415400	55415890	491	.	55415645	24	10.4198	4.41697	1.68027	0.349217	2.04134	53.8691	Intergenic	NM_001005275	ENSG00000181958	OR4A15	OR11-118	olfactory_receptor_family_4_subfamily_A_member_15	protein-coding
OR4A15	P468_genome_merge_120_bw_nm_peak_101614	11	55433531	55433903	373	.	55433767	21	7.22508	3.45982	1.68027	0.695541	2.37379	188.987	Intergenic	NM_001005275	ENSG00000181958	OR4A15	OR11-118	olfactory_receptor_family_4_subfamily_A_member_15	protein-coding
OR4A15	P468_genome_merge_120_bw_nm_peak_101615	11	55441203	55441569	367	.	55441336	23	7.77002	3.48974	1.68027	0.875058	2.60601	84.1916	Intergenic	NM_001005275	ENSG00000181958	OR4A15	OR11-118	olfactory_receptor_family_4_subfamily_A_member_15	protein-coding
OR4A15	P468_genome_merge_120_bw_nm_peak_101619	11	55447695	55448180	486	.	55447938	23	9.68653	4.24029	1.68027	0.569132	3.39961	15.314	Intergenic	NM_001005275	ENSG00000181958	OR4A15	OR11-118	olfactory_receptor_family_4_subfamily_A_member_15	protein-coding
OR4A15	P468_genome_merge_120_bw_nm_peak_101620	11	55451162	55451531	370	.	55451296	17	4.69131	2.75584	1.68027	0.841738	2.13011	11.2744	Intergenic	NM_001005275	ENSG00000181958	OR4A15	OR11-118	olfactory_receptor_family_4_subfamily_A_member_15	protein-coding
OR4C15	P468_genome_merge_120_bw_nm_peak_101622	11	55461002	55461493	492	.	55461137	23	9.68653	4.24029	1.68027	0.530071	6.46051	15.8826	Intergenic	NM_001001920	ENSG00000181939	OR4C15	OR11-127|OR11-134	olfactory_receptor_family_4_subfamily_C_member_15	protein-coding
OR4C15	P468_genome_merge_120_bw_nm_peak_101623	11	55462324	55462822	499	.	55462578	25	11.1698	4.59365	1.68027	0.611545	1.55843	16.1533	Intergenic	NM_001001920	ENSG00000181939	OR4C15	OR11-127|OR11-134	olfactory_receptor_family_4_subfamily_C_member_15	protein-coding
OR4C15	P468_genome_merge_120_bw_nm_peak_101625	11	55476735	55477824	1090	.	55477685	25	11.1698	4.59365	1.68027	0.682454	1.68357	56.2959	Intergenic	NM_001001920	ENSG00000181939	OR4C15	OR11-127|OR11-134	olfactory_receptor_family_4_subfamily_C_member_15	protein-coding
OR4C15	P468_genome_merge_120_bw_nm_peak_101631	11	55497843	55498212	370	.	55497979	24	9.19219	3.93161	1.68027	0.630967	15.0203	17.4141	Intergenic	NM_001001920	ENSG00000181939	OR4C15	OR11-127|OR11-134	olfactory_receptor_family_4_subfamily_C_member_15	protein-coding
OR4C15	P468_genome_merge_120_bw_nm_peak_101632	11	55500721	55501940	1220	.	55501580	25	6.16006	2.79649	1.68027	0.587011	7.25602	59.5504	Intergenic	NM_001001920	ENSG00000181939	OR4C15	OR11-127|OR11-134	olfactory_receptor_family_4_subfamily_C_member_15	protein-coding
OR4C15	P468_genome_merge_120_bw_nm_peak_101633	11	55503014	55503742	729	.	55503500	22	6.72474	3.18426	1.68027	0.661115	2.64615	16.9599	Intergenic	NM_001001920	ENSG00000181939	OR4C15	OR11-127|OR11-134	olfactory_receptor_family_4_subfamily_C_member_15	protein-coding
OR4C15	P468_genome_merge_120_bw_nm_peak_101639	11	55526762	55527130	369	.	55526899	20	7.594	3.71026	1.68027	0.325164	1.45022	44.6006	Intergenic	NM_001001920	ENSG00000181939	OR4C15	OR11-127|OR11-134	olfactory_receptor_family_4_subfamily_C_member_15	protein-coding
OR4C15	P468_genome_merge_120_bw_nm_peak_101646	11	55543454	55543929	476	.	55543696	23	9.68653	4.24029	1.68027	0.978855	4.77185	20.0324	Intergenic	NM_001001920	ENSG00000181939	OR4C15	OR11-127|OR11-134	olfactory_receptor_family_4_subfamily_C_member_15	protein-coding
OR4C15	P468_genome_merge_120_bw_nm_peak_101649	11	55557721	55558333	613	.	55557965	25	10.3971	4.287	1.68027	0.638462	4.00066	71.5968	Intergenic	NM_001001920	ENSG00000181939	OR4C15	OR11-127|OR11-134	olfactory_receptor_family_4_subfamily_C_member_15	protein-coding
OR4C15	P468_genome_merge_120_bw_nm_peak_101651	11	55561931	55562663	733	.	55562057	25	7.44068	3.2149	1.68027	0.691686	2.26176	34.2283	Intergenic	NM_001001920	ENSG00000181939	OR4C15	OR11-127|OR11-134	olfactory_receptor_family_4_subfamily_C_member_15	protein-coding
OR4C16	P468_genome_merge_120_bw_nm_peak_101658	11	55583413	55583903	491	.	55583766	25	10.6199	4.37427	1.68027	0.649107	2.05533	27.6284	Intergenic	NM_001004701	ENSG00000279514	OR4C16	OR11-135	olfactory_receptor_family_4_subfamily_C_member_16_(gene/pseudogene)	protein-coding
OR4C16	P468_genome_merge_120_bw_nm_peak_101659	11	55587723	55587984	262	.	55587851	18	6.0565	3.25335	1.68027	0.534714	1.14213	17.8261	Intergenic	NM_001004701	ENSG00000279514	OR4C16	OR11-135	olfactory_receptor_family_4_subfamily_C_member_16_(gene/pseudogene)	protein-coding
OR4P4	P468_genome_merge_120_bw_nm_peak_101665	11	55628640	55629140	501	.	55628780	23	9.07131	3.99136	1.68027	0.444617	59.8622	23.0848	Intergenic	X	ENSG00000181927	OR4P4	OR4P3P	olfactory_receptor_family_4_subfamily_P_member_4	protein-coding
OR4P4	P468_genome_merge_120_bw_nm_peak_101667	11	55641602	55641862	261	.	55641616	17	4.69131	2.75584	1.68027	0.410558	2.14817	14.0987	Intergenic	X	ENSG00000181927	OR4P4	OR4P3P	olfactory_receptor_family_4_subfamily_P_member_4	protein-coding
OR4S2	P468_genome_merge_120_bw_nm_peak_101668	11	55653960	55654224	265	.	55654205	20	7.32191	3.59581	1.68027	0.944988	7.50473	46.7371	Intergenic	NM_001004059	ENSG00000174982	OR4S2	OR11-137|OR4S2P|OST725	olfactory_receptor_family_4_subfamily_S_member_2	protein-coding
OR4C6	P468_genome_merge_120_bw_nm_peak_101669	11	55659243	55659503	261	.	55659379	20	7.32191	3.59581	1.68027	0.966972	3.67827	51.9261	Intergenic	NM_001004704	ENSG00000181903	OR4C6	OR11-138	olfactory_receptor_family_4_subfamily_C_member_6	protein-coding
OR4C6	P468_genome_merge_120_bw_nm_peak_101672	11	55674493	55675702	1210	.	55675207	20	7.594	3.71026	1.68027	0.342515	1.20059	12.2504	Intergenic	NM_001004704	ENSG00000181903	OR4C6	OR11-138	olfactory_receptor_family_4_subfamily_C_member_6	protein-coding
OR4C6	P468_genome_merge_120_bw_nm_peak_101673	11	55681321	55681584	264	.	55681457	20	7.594	3.71026	1.68027	0.992383	25.5389	68.4408	Intergenic	NM_001004704	ENSG00000181903	OR4C6	OR11-138	olfactory_receptor_family_4_subfamily_C_member_6	protein-coding
OR4C6	P468_genome_merge_120_bw_nm_peak_101675	11	55686244	55686703	460	.	55686487	23	6.89551	3.17093	1.68027	0.720747	1.86382	21.8985	Intergenic	NM_001004704	ENSG00000181903	OR4C6	OR11-138	olfactory_receptor_family_4_subfamily_C_member_6	protein-coding
OR4C6	P468_genome_merge_120_bw_nm_peak_101677	11	55693202	55693463	262	.	55693332	18	6.0565	3.25335	1.68027	0.986464	18.3193	36.6293	Intergenic	NM_001004704	ENSG00000181903	OR4C6	OR11-138	olfactory_receptor_family_4_subfamily_C_member_6	protein-coding
OR4C6	P468_genome_merge_120_bw_nm_peak_101678	11	55693934	55694530	597	.	55694180	22	7.617	3.52136	1.68027	0.570606	2.21258	23.2545	Intergenic	NM_001004704	ENSG00000181903	OR4C6	OR11-138	olfactory_receptor_family_4_subfamily_C_member_6	protein-coding
OR4C6	P468_genome_merge_120_bw_nm_peak_101681	11	55700895	55701729	835	.	55701486	21	7.72032	3.65875	1.68027	0.315127	2.58537	18.8209	Intergenic	NM_001004704	ENSG00000181903	OR4C6	OR11-138	olfactory_receptor_family_4_subfamily_C_member_6	protein-coding
OR4C6	P468_genome_merge_120_bw_nm_peak_101683	11	55712291	55712544	254	.	55712525	18	6.29618	3.3569	1.68027	0.95647	1.23536	40.4244	Intergenic	NM_001004704	ENSG00000181903	OR4C6	OR11-138	olfactory_receptor_family_4_subfamily_C_member_6	protein-coding
OR5D13	P468_genome_merge_120_bw_nm_peak_101684	11	55736880	55737132	253	.	55737016	19	6.93479	3.53358	1.68027	0.910436	3.13283	37.078	Intergenic	NM_001001967	ENSG00000279761	OR5D13	-	olfactory_receptor_family_5_subfamily_D_member_13_(gene/pseudogene)	protein-coding
OR5D13	P468_genome_merge_120_bw_nm_peak_101685	11	55746363	55746620	258	.	55746378	19	3.39985	2.15115	1.68027	0.691138	24.1097	25.0083	Intergenic	NM_001001967	ENSG00000279761	OR5D13	-	olfactory_receptor_family_5_subfamily_D_member_13_(gene/pseudogene)	protein-coding
OR5D13	P468_genome_merge_120_bw_nm_peak_101686	11	55747442	55748300	859	.	55747698	25	11.1698	4.59365	1.68027	0.369558	2.52317	33.1565	Intergenic	NM_001001967	ENSG00000279761	OR5D13	-	olfactory_receptor_family_5_subfamily_D_member_13_(gene/pseudogene)	protein-coding
OR5D13	P468_genome_merge_120_bw_nm_peak_101690	11	55764853	55765584	732	.	55765328	25	11.1698	4.59365	1.68027	0.678928	1.19422	119.94	Intergenic	NM_001001967	ENSG00000279761	OR5D13	-	olfactory_receptor_family_5_subfamily_D_member_13_(gene/pseudogene)	protein-coding
OR5D13	P468_genome_merge_120_bw_nm_peak_101693	11	55773244	55773624	381	.	55773371	20	6.38708	3.21515	1.68027	0.586304	1.99016	23.165	promoter-TSS_(NM_001001967)	NM_001001967	ENSG00000279761	OR5D13	-	olfactory_receptor_family_5_subfamily_D_member_13_(gene/pseudogene)	protein-coding
OR5D14	P468_genome_merge_120_bw_nm_peak_101696	11	55786922	55787292	371	.	55787060	23	7.31672	3.32271	1.68027	0.360767	6.62535	34.3358	Intergenic	NM_001004735	ENSG00000186113	OR5D14	OR11-141|OR11-150	olfactory_receptor_family_5_subfamily_D_member_14	protein-coding
OR5D14	P468_genome_merge_120_bw_nm_peak_101698	11	55801451	55801702	252	.	55801456	17	5.45562	3.08212	1.68027	0.589447	1.18384	30.9514	Intergenic	NM_001004735	ENSG00000186113	OR5D14	OR11-141|OR11-150	olfactory_receptor_family_5_subfamily_D_member_14	protein-coding
OR5L1	P468_genome_merge_120_bw_nm_peak_101700	11	55812480	55812729	250	.	55812497	17	5.67916	3.18022	1.68027	0.759436	1.83898	14.2807	TTS_(NM_001004738)	NM_001004738	ENSG00000279395	OR5L1	OR11-151|OST262	olfactory_receptor_family_5_subfamily_L_member_1_(gene/pseudogene)	protein-coding
OR5D18	P468_genome_merge_120_bw_nm_peak_101701	11	55816802	55817051	250	.	55816932	18	5.83722	3.15983	1.68027	0.832832	7.43428	26.6591	Intergenic	NM_001001952	ENSG00000186119	OR5D18	OR11-143	olfactory_receptor_family_5_subfamily_D_member_18	protein-coding
OR5D18	P468_genome_merge_120_bw_nm_peak_101702	11	55819926	55820301	376	.	55820285	18	5.23549	2.90895	1.68027	0.718659	1.55614	18.2538	exon_(NM_001001952,_exon_1_of_1)	NM_001001952	ENSG00000186119	OR5D18	OR11-143	olfactory_receptor_family_5_subfamily_D_member_18	protein-coding
OR5L2	P468_genome_merge_120_bw_nm_peak_101704	11	55832042	55832421	380	.	55832180	23	9.68653	4.24029	1.68027	0.962206	12.4211	24.5785	Intergenic	NM_001004739	ENSG00000205030	OR5L2	HSHTPCRX16|HTPCRX16|OR11-153	olfactory_receptor_family_5_subfamily_L_member_2	protein-coding
OR5D16	P468_genome_merge_120_bw_nm_peak_101710	11	55854612	55855460	849	.	55854979	25	11.1698	4.59365	1.68027	0.855547	17.2969	28.5009	Intergenic	NM_001005496	ENSG00000205029	OR5D16	OR11-154	olfactory_receptor_family_5_subfamily_D_member_16	protein-coding
TRIM51	P468_genome_merge_120_bw_nm_peak_101712	11	55866963	55867572	610	.	55867447	21	5.42678	2.77972	1.68027	0.515967	6.83598	17.1984	Intergenic	NM_032681	ENSG00000124900	TRIM51	SPRYD5|TRIM51A	tripartite_motif-containing_51	protein-coding
TRIM51	P468_genome_merge_120_bw_nm_peak_101719	11	55890723	55891089	367	.	55890845	14	3.96892	2.65018	1.68027	0.680265	1.45577	15.6514	intron_(NM_032681,_intron_6_of_6)	NM_032681	ENSG00000124900	TRIM51	SPRYD5|TRIM51A	tripartite_motif-containing_51	protein-coding
TRIM51	P468_genome_merge_120_bw_nm_peak_101720	11	55895051	55896013	963	.	55895288	24	9.19219	3.93161	1.68027	0.656495	6.78864	36.7025	Intergenic	NM_032681	ENSG00000124900	TRIM51	SPRYD5|TRIM51A	tripartite_motif-containing_51	protein-coding
OR5W2	P468_genome_merge_120_bw_nm_peak_101722	11	55904040	55904290	251	.	55904169	17	5.67916	3.18022	1.68027	0.953255	2.81823	42.0012	Intergenic	NM_001001960	ENSG00000187612	OR5W2	OR5W2P|OR5W3P	olfactory_receptor_family_5_subfamily_W_member_2	protein-coding
OR5W2	P468_genome_merge_120_bw_nm_peak_101724	11	55909815	55910171	357	.	55910047	19	3.87666	2.32398	1.68027	0.715882	2.23037	22.5496	Intergenic	NM_001001960	ENSG00000187612	OR5W2	OR5W2P|OR5W3P	olfactory_receptor_family_5_subfamily_W_member_2	protein-coding
OR5W2	P468_genome_merge_120_bw_nm_peak_101725	11	55914000	55914384	385	.	55914138	25	10.9839	4.51883	1.68027	0.395613	4.77097	27.8262	exon_(NM_001001960,_exon_1_of_1)	NM_001001960	ENSG00000187612	OR5W2	OR5W2P|OR5W3P	olfactory_receptor_family_5_subfamily_W_member_2	protein-coding
OR5W2	P468_genome_merge_120_bw_nm_peak_101727	11	55918093	55918461	369	.	55918327	21	7.98457	3.76704	1.68027	0.435442	1.34697	11.8175	Intergenic	NM_001001960	ENSG00000187612	OR5W2	OR5W2P|OR5W3P	olfactory_receptor_family_5_subfamily_W_member_2	protein-coding
OR5W2	P468_genome_merge_120_bw_nm_peak_101728	11	55920132	55920504	373	.	55920364	18	6.26279	3.34239	1.68027	0.683187	1.80898	11.2212	Intergenic	NM_001001960	ENSG00000187612	OR5W2	OR5W2P|OR5W3P	olfactory_receptor_family_5_subfamily_W_member_2	protein-coding
OR5W2	P468_genome_merge_120_bw_nm_peak_101729	11	55923615	55924343	729	.	55924099	25	11.1698	4.59365	1.68027	0.767584	25.9512	41.0194	Intergenic	NM_001001960	ENSG00000187612	OR5W2	OR5W2P|OR5W3P	olfactory_receptor_family_5_subfamily_W_member_2	protein-coding
OR5I1	P468_genome_merge_120_bw_nm_peak_101732	11	55935362	55935622	261	.	55935498	21	7.98457	3.76704	1.68027	0.956772	1.56586	37.2739	TTS_(NM_006637)	NM_006637	ENSG00000167825	OR5I1	HSOlf1|OLF1	olfactory_receptor_family_5_subfamily_I_member_1	protein-coding
OR5I1	P468_genome_merge_120_bw_nm_peak_101733	11	55944843	55945211	369	.	55945084	18	4.54366	2.63048	1.68027	0.30183	2.01429	12.2082	Intergenic	NM_006637	ENSG00000167825	OR5I1	HSOlf1|OLF1	olfactory_receptor_family_5_subfamily_I_member_1	protein-coding
OR5I1	P468_genome_merge_120_bw_nm_peak_101734	11	55946644	55946900	257	.	55946770	17	4.69131	2.75584	1.68027	0.530728	3.97905	16.9	Intergenic	NM_006637	ENSG00000167825	OR5I1	HSOlf1|OLF1	olfactory_receptor_family_5_subfamily_I_member_1	protein-coding
OR10AG1	P468_genome_merge_120_bw_nm_peak_101737	11	55956483	55956863	381	.	55956724	21	7.72032	3.65875	1.68027	0.749162	3.50924	52.6078	Intergenic	NM_001005491	ENSG00000174970	OR10AG1	OR11-160	olfactory_receptor_family_10_subfamily_AG_member_1	protein-coding
OR10AG1	P468_genome_merge_120_bw_nm_peak_101738	11	55960682	55960942	261	.	55960924	16	4.87737	2.91089	1.68027	0.581953	3.18436	16.5701	Intergenic	NM_001005491	ENSG00000174970	OR10AG1	OR11-160	olfactory_receptor_family_10_subfamily_AG_member_1	protein-coding
OR10AG1	P468_genome_merge_120_bw_nm_peak_101739	11	55966575	55967170	596	.	55966817	23	9.68653	4.24029	1.68027	0.486562	12.5012	55.7734	TTS_(NM_001005491)	NM_001005491	ENSG00000174970	OR10AG1	OR11-160	olfactory_receptor_family_10_subfamily_AG_member_1	protein-coding
OR10AG1	P468_genome_merge_120_bw_nm_peak_101741	11	55974011	55974504	494	.	55974139	20	7.594	3.71026	1.68027	0.792965	5.36467	17.9474	Intergenic	NM_001005491	ENSG00000174970	OR10AG1	OR11-160	olfactory_receptor_family_10_subfamily_AG_member_1	protein-coding
OR5F1	P468_genome_merge_120_bw_nm_peak_101746	11	56001123	56001732	610	.	56001378	25	10.8163	4.45196	1.68027	0.538168	7.45922	64.1832	Intergenic	NM_003697	ENSG00000149133	OR5F1	OR11-10	olfactory_receptor_family_5_subfamily_F_member_1	protein-coding
OR5F1	P468_genome_merge_120_bw_nm_peak_101747	11	56004373	56004622	250	.	56004605	19	3.87666	2.32398	1.68027	0.953231	8.90268	30.1296	Intergenic	NM_003697	ENSG00000149133	OR5F1	OR11-10	olfactory_receptor_family_5_subfamily_F_member_1	protein-coding
OR5F1	P468_genome_merge_120_bw_nm_peak_101748	11	56006283	56006544	262	.	56006420	18	6.29618	3.3569	1.68027	0.717549	1.37848	18.4192	Intergenic	NM_003697	ENSG00000149133	OR5F1	OR11-10	olfactory_receptor_family_5_subfamily_F_member_1	protein-coding
OR5AS1	P468_genome_merge_120_bw_nm_peak_101754	11	56028003	56028624	622	.	56028138	23	9.68653	4.24029	1.68027	0.781752	16.3983	25.5916	Intergenic	NM_001001921	ENSG00000181785	OR5AS1	OR11-168	olfactory_receptor_family_5_subfamily_AS_member_1	protein-coding
OR5AS1	P468_genome_merge_120_bw_nm_peak_101756	11	56033524	56033778	255	.	56033655	17	5.66991	3.17613	1.68027	0.386367	2.42401	13.9764	Intergenic	NM_001001921	ENSG00000181785	OR5AS1	OR11-168	olfactory_receptor_family_5_subfamily_AS_member_1	protein-coding
OR5AS1	P468_genome_merge_120_bw_nm_peak_101757	11	56037972	56038332	361	.	56038099	20	6.38708	3.21515	1.68027	0.814988	2.3019	34.6924	Intergenic	NM_001001921	ENSG00000181785	OR5AS1	OR11-168	olfactory_receptor_family_5_subfamily_AS_member_1	protein-coding
OR5AS1	P468_genome_merge_120_bw_nm_peak_101761	11	56053333	56053809	477	.	56053686	22	5.95602	2.90607	1.68027	0.833006	12.7878	22.8793	Intergenic	NM_001001921	ENSG00000181785	OR5AS1	OR11-168	olfactory_receptor_family_5_subfamily_AS_member_1	protein-coding
OR5AS1	P468_genome_merge_120_bw_nm_peak_101763	11	56061120	56061380	261	.	56061260	19	3.87666	2.32398	1.68027	0.99341	6.74745	35.4682	Intergenic	NM_001001921	ENSG00000181785	OR5AS1	OR11-168	olfactory_receptor_family_5_subfamily_AS_member_1	protein-coding
OR8I2	P468_genome_merge_120_bw_nm_peak_101768	11	56077441	56078048	608	.	56077685	24	10.4198	4.41697	1.68027	0.732971	2.95	80.8416	Intergenic	NM_001003750	ENSG00000172154	OR8I2	OR11-170	olfactory_receptor_family_8_subfamily_I_member_2	protein-coding
OR8I2	P468_genome_merge_120_bw_nm_peak_101769	11	56078894	56079373	480	.	56079245	17	4.04925	2.49203	1.68027	0.301961	1.02381	11.7404	Intergenic	NM_001003750	ENSG00000172154	OR8I2	OR11-170	olfactory_receptor_family_8_subfamily_I_member_2	protein-coding
OR8I2	P468_genome_merge_120_bw_nm_peak_101770	11	56083084	56083450	367	.	56083326	23	5.7937	2.78878	1.68027	0.964256	1.90976	42.385	Intergenic	NM_001003750	ENSG00000172154	OR8I2	OR11-170	olfactory_receptor_family_8_subfamily_I_member_2	protein-coding
OR8I2	P468_genome_merge_120_bw_nm_peak_101771	11	56095082	56095341	260	.	56095206	17	5.45562	3.08212	1.68027	0.937605	3.51514	25.7483	TTS_(NM_001003750)	NM_001003750	ENSG00000172154	OR8I2	OR11-170	olfactory_receptor_family_8_subfamily_I_member_2	protein-coding
OR8I2	P468_genome_merge_120_bw_nm_peak_101772	11	56098692	56099171	480	.	56099045	25	9.59531	3.98066	1.68027	0.518204	1.4894	27.74	Intergenic	NM_001003750	ENSG00000172154	OR8I2	OR11-170	olfactory_receptor_family_8_subfamily_I_member_2	protein-coding
OR8H2	P468_genome_merge_120_bw_nm_peak_101775	11	56105163	56105433	271	.	56105297	16	5.0848	3.00354	1.68027	0.568607	1.86082	13.0478	exon_(NM_001005200,_exon_1_of_1)	NM_001005200	ENSG00000181767	OR8H2	OR11-171	olfactory_receptor_family_8_subfamily_H_member_2	protein-coding
OR8K5	P468_genome_merge_120_bw_nm_peak_101783	11	56155572	56156182	611	.	56155926	24	10.4198	4.41697	1.68027	0.64448	1.05546	23.1649	Intergenic	NM_001004058	ENSG00000181752	OR8K5	OR11-174	olfactory_receptor_family_8_subfamily_K_member_5	protein-coding
OR8K5	P468_genome_merge_120_bw_nm_peak_101784	11	56159283	56159783	501	.	56159420	20	7.32191	3.59581	1.68027	0.382211	42.0479	16.2748	exon_(NM_001004058,_exon_1_of_1)	NM_001004058	ENSG00000181752	OR8K5	OR11-174	olfactory_receptor_family_8_subfamily_K_member_5	protein-coding
OR5J2	P468_genome_merge_120_bw_nm_peak_101786	11	56170441	56170813	373	.	56170686	18	6.29618	3.3569	1.68027	0.907959	5.29119	22.2565	Intergenic	NM_001005492	ENSG00000174957	OR5J2	OR11-266	olfactory_receptor_family_5_subfamily_J_member_2	protein-coding
OR5J2	P468_genome_merge_120_bw_nm_peak_101789	11	56190375	56190983	609	.	56190847	22	5.28713	2.67258	1.68027	0.572055	2.42014	14.5538	Intergenic	NM_001005492	ENSG00000174957	OR5J2	OR11-266	olfactory_receptor_family_5_subfamily_J_member_2	protein-coding
OR5T2	P468_genome_merge_120_bw_nm_peak_101795	11	56221083	56222652	1570	.	56221220	25	9.88214	4.08888	1.68027	0.625506	1.17902	46.3128	Intergenic	NM_001004746	ENSG00000181718	OR5T2	OR11-177	olfactory_receptor_family_5_subfamily_T_member_2	protein-coding
OR5T2	P468_genome_merge_120_bw_nm_peak_101800	11	56235123	56235382	260	.	56235248	15	4.32291	2.73967	1.68027	0.650456	12.312	20.7785	Intergenic	NM_001004746	ENSG00000181718	OR5T2	OR11-177	olfactory_receptor_family_5_subfamily_T_member_2	protein-coding
OR5T2	P468_genome_merge_120_bw_nm_peak_101801	11	56236094	56236581	488	.	56236338	23	9.36565	4.1095	1.68027	0.714883	1.32375	38.0114	Intergenic	NM_001004746	ENSG00000181718	OR5T2	OR11-177	olfactory_receptor_family_5_subfamily_T_member_2	protein-coding
OR5T2	P468_genome_merge_120_bw_nm_peak_101802	11	56238493	56238742	250	.	56238614	17	5.45562	3.08212	1.68027	0.788286	3.80361	32.4523	Intergenic	NM_001004746	ENSG00000181718	OR5T2	OR11-177	olfactory_receptor_family_5_subfamily_T_member_2	protein-coding
OR5T2	P468_genome_merge_120_bw_nm_peak_101803	11	56241480	56241744	265	.	56241613	20	7.594	3.71026	1.68027	0.990015	2.26417	54.4575	Intergenic	NM_001004746	ENSG00000181718	OR5T2	OR11-177	olfactory_receptor_family_5_subfamily_T_member_2	protein-coding
OR5T3	P468_genome_merge_120_bw_nm_peak_101804	11	56244026	56244503	478	.	56244380	14	3.33643	2.35897	1.68027	0.938841	1.02759	7.12554	Intergenic	NM_001004747	ENSG00000172489	OR5T3	OR11-178|OR5T3Q	olfactory_receptor_family_5_subfamily_T_member_3	protein-coding
OR5T3	P468_genome_merge_120_bw_nm_peak_101805	11	56255892	56257103	1212	.	56256978	20	7.32191	3.59581	1.68027	0.650791	1.42395	11.6954	Intergenic	NM_001004747	ENSG00000172489	OR5T3	OR11-178|OR5T3Q	olfactory_receptor_family_5_subfamily_T_member_3	protein-coding
OR5T1	P468_genome_merge_120_bw_nm_peak_101808	11	56264412	56265021	610	.	56264778	22	6.72474	3.18426	1.68027	0.520319	5.67313	25.7911	Intergenic	NM_001004745	ENSG00000181698	OR5T1	OR11-179|OR5T1P	olfactory_receptor_family_5_subfamily_T_member_1	protein-coding
OR5T1	P468_genome_merge_120_bw_nm_peak_101810	11	56272802	56273172	371	.	56272937	17	5.67916	3.18022	1.68027	0.866894	50.3331	8.64024	Intergenic	NM_001004745	ENSG00000181698	OR5T1	OR11-179|OR5T1P	olfactory_receptor_family_5_subfamily_T_member_1	protein-coding
OR5T1	P468_genome_merge_120_bw_nm_peak_101811	11	56274852	56275101	250	.	56274977	16	5.0848	3.00354	1.68027	0.912204	1.904	15.0158	promoter-TSS_(NM_001004745)	NM_001004745	ENSG00000181698	OR5T1	OR11-179|OR5T1P	olfactory_receptor_family_5_subfamily_T_member_1	protein-coding
OR8H1	P468_genome_merge_120_bw_nm_peak_101813	11	56285893	56286612	720	.	56286367	23	8.25934	3.67446	1.68027	0.933583	1.6201	37.0272	Intergenic	NM_001005199	ENSG00000181693	OR8H1	OR11-180	olfactory_receptor_family_8_subfamily_H_member_1	protein-coding
OR8H1	P468_genome_merge_120_bw_nm_peak_101816	11	56296756	56297533	778	.	56297058	25	9.59531	3.98066	1.68027	0.376763	7.31085	54.0118	Intergenic	NM_001005199	ENSG00000181693	OR8H1	OR11-180	olfactory_receptor_family_8_subfamily_H_member_1	protein-coding
OR8H1	P468_genome_merge_120_bw_nm_peak_101817	11	56303401	56304021	621	.	56303536	23	9.36565	4.1095	1.68027	0.449522	6.91997	21.4786	Intergenic	NM_001005199	ENSG00000181693	OR8H1	OR11-180	olfactory_receptor_family_8_subfamily_H_member_1	protein-coding
OR8K3	P468_genome_merge_120_bw_nm_peak_101818	11	56305455	56306411	957	.	56305929	24	7.06731	3.15877	1.68027	0.525271	7.83478	25.7961	Intergenic	NM_001005202	ENSG00000280314	OR8K3	OR11-181	olfactory_receptor_family_8_subfamily_K_member_3_(gene/pseudogene)	protein-coding
OR8K3	P468_genome_merge_120_bw_nm_peak_101819	11	56307972	56308451	480	.	56308098	22	4.18291	2.30258	1.68027	0.592847	1.4076	26.4971	Intergenic	NM_001005202	ENSG00000280314	OR8K3	OR11-181	olfactory_receptor_family_8_subfamily_K_member_3_(gene/pseudogene)	protein-coding
OR8K3	P468_genome_merge_120_bw_nm_peak_101820	11	56310495	56310862	368	.	56310726	18	4.70617	2.69497	1.68027	0.751674	24.3508	16.3406	Intergenic	NM_001005202	ENSG00000280314	OR8K3	OR11-181	olfactory_receptor_family_8_subfamily_K_member_3_(gene/pseudogene)	protein-coding
OR8K3	P468_genome_merge_120_bw_nm_peak_101822	11	56319601	56319969	369	.	56319735	22	8.95808	4.05839	1.68027	0.625679	1.60356	23.0745	TTS_(NM_001005202).2	NM_001005202	ENSG00000280314	OR8K3	OR11-181	olfactory_receptor_family_8_subfamily_K_member_3_(gene/pseudogene)	protein-coding
OR8K1	P468_genome_merge_120_bw_nm_peak_101828	11	56335564	56336181	618	.	56335925	25	7.64806	3.28512	1.68027	0.542601	13.4419	60.7756	Intergenic	NM_001002907	ENSG00000150261	OR8K1	OR11-182|OR8N1P	olfactory_receptor_family_8_subfamily_K_member_1	protein-coding
OR8K1	P468_genome_merge_120_bw_nm_peak_101829	11	56338081	56338449	369	.	56338216	23	9.36565	4.1095	1.68027	0.56891	1.86259	21.4834	Intergenic	NM_001002907	ENSG00000150261	OR8K1	OR11-182|OR8N1P	olfactory_receptor_family_8_subfamily_K_member_1	protein-coding
OR8K1	P468_genome_merge_120_bw_nm_peak_101830	11	56348164	56348542	379	.	56348297	22	8.66607	3.93827	1.68027	0.957629	1.88975	19.5398	Intergenic	NM_001002907	ENSG00000150261	OR8K1	OR11-182|OR8N1P	olfactory_receptor_family_8_subfamily_K_member_1	protein-coding
OR8K1	P468_genome_merge_120_bw_nm_peak_101831	11	56352251	56352502	252	.	56352376	21	7.98457	3.76704	1.68027	0.981745	4.32053	25.8536	Intergenic	NM_001002907	ENSG00000150261	OR8K1	OR11-182|OR8N1P	olfactory_receptor_family_8_subfamily_K_member_1	protein-coding
OR8J1	P468_genome_merge_120_bw_nm_peak_101832	11	56357522	56358500	979	.	56357776	25	11.1698	4.59365	1.68027	0.840542	10.3115	117.71	Intergenic	NM_001005205	ENSG00000172487	OR8J1	OR11-183	olfactory_receptor_family_8_subfamily_J_member_1	protein-coding
OR5R1	P468_genome_merge_120_bw_nm_peak_101840	11	56396761	56397261	501	.	56397006	24	9.98838	4.24305	1.68027	0.395762	2.28623	32.8128	Intergenic	NM_001004744	ENSG00000279961	OR5R1	OR11-185|OR5R1P	olfactory_receptor_family_5_subfamily_R_member_1_(gene/pseudogene)	protein-coding
OR5R1	P468_genome_merge_120_bw_nm_peak_101843	11	56404691	56404940	250	.	56404811	19	4.42473	2.52702	1.68027	0.922405	2.10841	38.5515	Intergenic	NM_001004744	ENSG00000279961	OR5R1	OR11-185|OR5R1P	olfactory_receptor_family_5_subfamily_R_member_1_(gene/pseudogene)	protein-coding
OR5R1	P468_genome_merge_120_bw_nm_peak_101845	11	56409254	56409743	490	.	56409607	21	8.06617	3.80079	1.68027	0.525006	2.03029	12.7935	Intergenic	NM_001004744	ENSG00000279961	OR5R1	OR11-185|OR5R1P	olfactory_receptor_family_5_subfamily_R_member_1_(gene/pseudogene)	protein-coding
OR5R1	P468_genome_merge_120_bw_nm_peak_101846	11	56410330	56410820	491	.	56410686	19	6.44467	3.32613	1.68027	0.307602	6.65662	15.0738	Intergenic	NM_001004744	ENSG00000279961	OR5R1	OR11-185|OR5R1P	olfactory_receptor_family_5_subfamily_R_member_1_(gene/pseudogene)	protein-coding
OR5R1	P468_genome_merge_120_bw_nm_peak_101847	11	56411521	56412249	729	.	56411776	23	9.51775	4.17123	1.68027	0.792869	2.84576	102.602	Intergenic	NM_001004744	ENSG00000279961	OR5R1	OR11-185|OR5R1P	olfactory_receptor_family_5_subfamily_R_member_1_(gene/pseudogene)	protein-coding
OR5R1	P468_genome_merge_120_bw_nm_peak_101851	11	56434682	56435053	372	.	56434820	23	8.78934	3.87982	1.68027	0.76631	8.75828	42.7593	Intergenic	NM_001004744	ENSG00000279961	OR5R1	OR11-185|OR5R1P	olfactory_receptor_family_5_subfamily_R_member_1_(gene/pseudogene)	protein-coding
OR5R1	P468_genome_merge_120_bw_nm_peak_101852	11	56436372	56436621	250	.	56436493	16	4.97558	2.95462	1.68027	0.994503	1.46589	43.6342	Intergenic	NM_001004744	ENSG00000279961	OR5R1	OR11-185|OR5R1P	olfactory_receptor_family_5_subfamily_R_member_1_(gene/pseudogene)	protein-coding
OR5M9	P468_genome_merge_120_bw_nm_peak_101854	11	56442120	56442384	265	.	56442245	20	7.594	3.71026	1.68027	0.866555	6.18511	69.1952	Intergenic	NM_001004743	ENSG00000150269	OR5M9	OR11-190	olfactory_receptor_family_5_subfamily_M_member_9	protein-coding
OR5M9	P468_genome_merge_120_bw_nm_peak_101860	11	56458562	56458941	380	.	56458700	23	8.92883	3.9348	1.68027	0.97977	8.21491	17.9455	Intergenic	NM_001004743	ENSG00000150269	OR5M9	OR11-190	olfactory_receptor_family_5_subfamily_M_member_9	protein-coding
OR5M9	P468_genome_merge_120_bw_nm_peak_101861	11	56459760	56460384	625	.	56460245	25	8.79829	3.68786	1.68027	0.875232	1.72153	75.4726	Intergenic	NM_001004743	ENSG00000150269	OR5M9	OR11-190	olfactory_receptor_family_5_subfamily_M_member_9	protein-coding
OR5M9	P468_genome_merge_120_bw_nm_peak_101862	11	56462892	56463370	479	.	56463015	19	5.05931	2.76892	1.68027	0.477651	3.5752	37.3781	exon_(NM_001004743,_exon_1_of_1)	NM_001004743	ENSG00000150269	OR5M9	OR11-190	olfactory_receptor_family_5_subfamily_M_member_9	protein-coding
OR5M3	P468_genome_merge_120_bw_nm_peak_101867	11	56479923	56480410	488	.	56480058	24	6.31734	2.90498	1.68027	0.895679	8.43105	28.1015	Intergenic	NM_001004742	ENSG00000174937	OR5M3	OR11-191	olfactory_receptor_family_5_subfamily_M_member_3	protein-coding
OR5M11	P468_genome_merge_120_bw_nm_peak_101874	11	56521923	56522172	250	.	56522051	14	3.1981	2.29654	1.68027	0.5	1.54167	13.9299	Intergenic	NM_001005245	ENSG00000255223	OR5M11	OR11-199	olfactory_receptor_family_5_subfamily_M_member_11	protein-coding
OR5M11	P468_genome_merge_120_bw_nm_peak_101875	11	56527214	56527581	368	.	56527445	15	3.67143	2.44964	1.68027	0.745892	1.9664	14.4529	Intergenic	NM_001005245	ENSG00000255223	OR5M11	OR11-199	olfactory_receptor_family_5_subfamily_M_member_11	protein-coding
OR5M11	P468_genome_merge_120_bw_nm_peak_101878	11	56536454	56536812	359	.	56536684	19	3.39985	2.15115	1.68027	0.69735	6.68302	55.8145	Intergenic	NM_001005245	ENSG00000255223	OR5M11	OR11-199	olfactory_receptor_family_5_subfamily_M_member_11	protein-coding
OR5M11	P468_genome_merge_120_bw_nm_peak_101879	11	56539564	56540049	486	.	56539813	19	5.05931	2.76892	1.68027	0.38745	2.17711	62.4679	Intergenic	NM_001005245	ENSG00000255223	OR5M11	OR11-199	olfactory_receptor_family_5_subfamily_M_member_11	protein-coding
OR5M11	P468_genome_merge_120_bw_nm_peak_101881	11	56550259	56550849	591	.	56550484	23	9.36565	4.1095	1.68027	0.793209	8.78715	30.3066	Intergenic	NM_001005245	ENSG00000255223	OR5M11	OR11-199	olfactory_receptor_family_5_subfamily_M_member_11	protein-coding
OR5M11	P468_genome_merge_120_bw_nm_peak_101883	11	56557572	56557821	250	.	56557692	16	3.57708	2.35359	1.68027	0.992169	1.09509	19.5003	Intergenic	NM_001005245	ENSG00000255223	OR5M11	OR11-199	olfactory_receptor_family_5_subfamily_M_member_11	protein-coding
OR5M10	P468_genome_merge_120_bw_nm_peak_101886	11	56576403	56576769	367	.	56576536	18	4.54366	2.63048	1.68027	0.869949	1.523	15.7507	TTS_(NM_001004741)	NM_001004741	ENSG00000254834	OR5M10	OR11-207	olfactory_receptor_family_5_subfamily_M_member_10	protein-coding
OR5M10	P468_genome_merge_120_bw_nm_peak_101888	11	56579523	56580010	488	.	56579778	24	7.92594	3.46115	1.68027	0.852983	1.4477	44.6366	Intergenic	NM_001004741	ENSG00000254834	OR5M10	OR11-207	olfactory_receptor_family_5_subfamily_M_member_10	protein-coding
OR5M10	P468_genome_merge_120_bw_nm_peak_101892	11	56589731	56590102	372	.	56589966	24	8.91899	3.82756	1.68027	0.52043	4.78611	28.1558	Intergenic	NM_001004741	ENSG00000254834	OR5M10	OR11-207	olfactory_receptor_family_5_subfamily_M_member_10	protein-coding
OR5M1	P468_genome_merge_120_bw_nm_peak_101894	11	56596324	56596573	250	.	56596457	19	6.06972	3.17115	1.68027	0.821582	10.6765	14.7742	Intergenic	NM_001004740	ENSG00000255012	OR5M1	OR11-208|OST050	olfactory_receptor_family_5_subfamily_M_member_1	protein-coding
OR5M1	P468_genome_merge_120_bw_nm_peak_101896	11	56610614	56611341	728	.	56610979	25	9.88214	4.08888	1.68027	0.630578	9.27235	66.6734	Intergenic	NM_001004740	ENSG00000255012	OR5M1	OR11-208|OST050	olfactory_receptor_family_5_subfamily_M_member_1	protein-coding
OR5AP2	P468_genome_merge_120_bw_nm_peak_101902	11	56634601	56634851	251	.	56634725	19	5.80106	3.06205	1.68027	0.985827	8.06266	37.9962	Intergenic	NM_001002925	ENSG00000172464	OR5AP2	OR9J1	olfactory_receptor_family_5_subfamily_AP_member_2	protein-coding
OR5AR1	P468_genome_merge_120_bw_nm_peak_101908	11	56653920	56654423	504	.	56654060	24	9.47668	4.04148	1.68027	0.87162	1.68598	53.2137	Intergenic	NM_001004730	ENSG00000172459	OR5AR1	OR11-209	olfactory_receptor_family_5_subfamily_AR_member_1_(gene/pseudogene)	protein-coding
OR5AR1	P468_genome_merge_120_bw_nm_peak_101909	11	56656084	56656452	369	.	56656217	22	8.46929	3.85833	1.68027	0.91244	1.70157	28.153	Intergenic	NM_001004730	ENSG00000172459	OR5AR1	OR11-209	olfactory_receptor_family_5_subfamily_AR_member_1_(gene/pseudogene)	protein-coding
OR5AR1	P468_genome_merge_120_bw_nm_peak_101913	11	56661601	56662332	732	.	56662084	24	6.31734	2.90498	1.68027	0.439866	8.21334	21.8965	Intergenic	NM_001004730	ENSG00000172459	OR5AR1	OR11-209	olfactory_receptor_family_5_subfamily_AR_member_1_(gene/pseudogene)	protein-coding
OR5AR1	P468_genome_merge_120_bw_nm_peak_101917	11	56674443	56674693	251	.	56674576	16	5.0848	3.00354	1.68027	1	1.19796	20.9989	Intergenic	NM_001004730	ENSG00000172459	OR5AR1	OR11-209	olfactory_receptor_family_5_subfamily_AR_member_1_(gene/pseudogene)	protein-coding
OR9G1	P468_genome_merge_120_bw_nm_peak_101929	11	56709480	56709973	494	.	56709617	25	7.64806	3.28512	1.68027	0.738205	3.6943	48.0561	Intergenic	NM_001005213	ENSG00000174914	OR9G1	OR9G5	olfactory_receptor_family_9_subfamily_G_member_1	protein-coding
OR9G1	P468_genome_merge_120_bw_nm_peak_101935	11	56719934	56721021	1088	.	56720419	25	9.59531	3.98066	1.68027	0.412881	3.81015	48.7558	Intergenic	NM_001005213	ENSG00000174914	OR9G1	OR9G5	olfactory_receptor_family_9_subfamily_G_member_1	protein-coding
OR9G4	P468_genome_merge_120_bw_nm_peak_101937	11	56723760	56724251	492	.	56723895	19	6.93479	3.53358	1.68027	0.482207	23.5393	16.925	Intergenic	NM_001005284	ENSG00000172457	OR9G4	OR11-216	olfactory_receptor_family_9_subfamily_G_member_4	protein-coding
MIR6128	P468_genome_merge_120_bw_nm_peak_101946	11	56747642	56748490	849	.	56747898	25	7.64806	3.28512	1.68027	0.768468	8.27942	41.8069	Intergenic	X	ENSG00000274770	MIR6128	hsa-mir-6128	microRNA_6128	ncRNA
MIR6128	P468_genome_merge_120_bw_nm_peak_101947	11	56752211	56752810	600	.	56752447	20	7.594	3.71026	1.68027	0.747116	2.26305	20.2254	Intergenic	X	ENSG00000274770	MIR6128	hsa-mir-6128	microRNA_6128	ncRNA
MIR6128	P468_genome_merge_120_bw_nm_peak_101949	11	56755691	56756052	362	.	56755818	23	8.78934	3.87982	1.68027	0.806337	1.61629	19.7545	Intergenic	X	ENSG00000274770	MIR6128	hsa-mir-6128	microRNA_6128	ncRNA
MIR6128	P468_genome_merge_120_bw_nm_peak_101951	11	56760853	56761329	477	.	56761099	24	5.65697	2.68893	1.68027	0.75265	1.21569	18.4333	Intergenic	X	ENSG00000274770	MIR6128	hsa-mir-6128	microRNA_6128	ncRNA
MIR6128	P468_genome_merge_120_bw_nm_peak_101953	11	56769491	56769742	252	.	56769618	17	4.69131	2.75584	1.68027	0.765996	2.24601	24.6639	Intergenic	X	ENSG00000274770	MIR6128	hsa-mir-6128	microRNA_6128	ncRNA
MIR6128	P468_genome_merge_120_bw_nm_peak_101954	11	56772371	56772620	250	.	56772604	21	4.24843	2.36626	1.68027	0.488635	1.32524	46.7457	Intergenic	X	ENSG00000274770	MIR6128	hsa-mir-6128	microRNA_6128	ncRNA
MIR6128	P468_genome_merge_120_bw_nm_peak_101957	11	56782211	56782702	492	.	56782458	19	3.87666	2.32398	1.68027	0.671334	1.32703	18.7417	Intergenic	X	ENSG00000274770	MIR6128	hsa-mir-6128	microRNA_6128	ncRNA
MIR6128	P468_genome_merge_120_bw_nm_peak_101962	11	56794804	56796143	1340	.	56795296	25	10.3036	4.25065	1.68027	0.407147	9.34114	50.5705	Intergenic	X	ENSG00000274770	MIR6128	hsa-mir-6128	microRNA_6128	ncRNA
LOC101927120	P468_genome_merge_120_bw_nm_peak_101963	11	56804781	56805250	470	.	56805015	22	4.18291	2.30258	1.68027	0.479855	4.3386	23.6743	Intergenic	NR_110136	ENSG00000255433	LOC101927120	-	uncharacterized_LOC101927120	ncRNA
LOC101927120	P468_genome_merge_120_bw_nm_peak_101967	11	56827452	56827822	371	.	56827685	24	7.27091	3.2293	1.68027	0.913722	1.03912	163.363	Intergenic	NR_110136	ENSG00000255433	LOC101927120	-	uncharacterized_LOC101927120	ncRNA
LOC101927120	P468_genome_merge_120_bw_nm_peak_101973	11	56848443	56848809	367	.	56848577	22	7.3346	3.41296	1.68027	0.556445	1.47241	48.9024	intron_(NR_110137,_intron_1_of_2)	NR_110136	ENSG00000255433	LOC101927120	-	uncharacterized_LOC101927120	ncRNA
LOC101927120	P468_genome_merge_120_bw_nm_peak_101975	11	56858283	56858540	258	.	56858417	20	5.24311	2.77457	1.68027	0.988702	1.14169	58.1526	intron_(NR_110137,_intron_1_of_2)	NR_110136	ENSG00000255433	LOC101927120	-	uncharacterized_LOC101927120	ncRNA
LOC101927120	P468_genome_merge_120_bw_nm_peak_101979	11	56875092	56875581	490	.	56875336	22	6.32659	3.03881	1.68027	0.798752	5.27897	39.3562	intron_(NR_110136,_intron_3_of_3)	NR_110136	ENSG00000255433	LOC101927120	-	uncharacterized_LOC101927120	ncRNA
LOC101927120	P468_genome_merge_120_bw_nm_peak_101980	11	56877972	56878344	373	.	56878100	23	7.63044	3.43789	1.68027	0.890757	12.7432	25.9499	TTS_(NR_110136)	NR_110136	ENSG00000255433	LOC101927120	-	uncharacterized_LOC101927120	ncRNA
LOC101927120	P468_genome_merge_120_bw_nm_peak_101983	11	56890452	56891171	720	.	56890578	23	6.31677	2.9676	1.68027	0.747031	23.4425	21.3247	Intergenic	NR_110136	ENSG00000255433	LOC101927120	-	uncharacterized_LOC101927120	ncRNA
LOC101927120	P468_genome_merge_120_bw_nm_peak_101985	11	56903172	56903540	369	.	56903407	22	4.18291	2.30258	1.68027	0.656027	1.3662	17.7679	Intergenic	NR_110136	ENSG00000255433	LOC101927120	-	uncharacterized_LOC101927120	ncRNA
OR5AK2	P468_genome_merge_120_bw_nm_peak_101990	11	56921531	56921780	250	.	56921658	19	4.42473	2.52702	1.68027	0.652098	1.67048	35.6859	Intergenic	NM_001005323	ENSG00000181273	OR5AK2	-	olfactory_receptor_family_5_subfamily_AK_member_2	protein-coding
OR5AK2	P468_genome_merge_120_bw_nm_peak_101993	11	56934120	56935220	1101	.	56934969	25	5.54089	2.60291	1.68027	0.835174	3.93695	86.1967	Intergenic	NM_001005323	ENSG00000181273	OR5AK2	-	olfactory_receptor_family_5_subfamily_AK_member_2	protein-coding
OR5AK2	P468_genome_merge_120_bw_nm_peak_101998	11	56950323	56950929	607	.	56950578	24	7.92594	3.46115	1.68027	0.654132	8.61009	49.461	Intergenic	NM_001005323	ENSG00000181273	OR5AK2	-	olfactory_receptor_family_5_subfamily_AK_member_2	protein-coding
OR5AK2	P468_genome_merge_120_bw_nm_peak_101999	11	56959563	56960183	621	.	56960060	20	6.38708	3.21515	1.68027	0.331808	14.549	38.1016	Intergenic	NM_001005323	ENSG00000181273	OR5AK2	-	olfactory_receptor_family_5_subfamily_AK_member_2	protein-coding
OR5AK2	P468_genome_merge_120_bw_nm_peak_102001	11	56964615	56965332	718	.	56965095	24	5.65697	2.68893	1.68027	0.730413	5.72658	34.2848	Intergenic	NM_001005323	ENSG00000181273	OR5AK2	-	olfactory_receptor_family_5_subfamily_AK_member_2	protein-coding
OR5AK2	P468_genome_merge_120_bw_nm_peak_102002	11	56972523	56972900	378	.	56972658	20	6.38708	3.21515	1.68027	0.682612	2.3545	14.7941	Intergenic	NM_001005323	ENSG00000181273	OR5AK2	-	olfactory_receptor_family_5_subfamily_AK_member_2	protein-coding
OR5AK2	P468_genome_merge_120_bw_nm_peak_102008	11	56997975	56998330	356	.	56998207	22	6.52203	3.10984	1.68027	0.859031	5.83598	16.7579	Intergenic	NM_001005323	ENSG00000181273	OR5AK2	-	olfactory_receptor_family_5_subfamily_AK_member_2	protein-coding
OR5AK2	P468_genome_merge_120_bw_nm_peak_102012	11	57008893	57009373	481	.	57009137	19	5.6235	2.99081	1.68027	0.669879	1.73752	12.4885	Intergenic	NM_001005323	ENSG00000181273	OR5AK2	-	olfactory_receptor_family_5_subfamily_AK_member_2	protein-coding
OR5AK4P	P468_genome_merge_120_bw_nm_peak_102013	11	57019202	57019451	250	.	57019331	18	4.73946	2.70825	1.68027	0.63234	1.12882	38.1349	Intergenic	NR_036445	ENSG00000283307	OR5AK4P	PJCG3	olfactory_receptor_family_5_subfamily_AK_member_4_pseudogene	pseudo
OR5AK4P	P468_genome_merge_120_bw_nm_peak_102014	11	57020291	57020540	250	.	57020298	21	4.79829	2.55638	1.68027	0.474455	21.1667	19.083	Intergenic	NR_036445	ENSG00000283307	OR5AK4P	PJCG3	olfactory_receptor_family_5_subfamily_AK_member_4_pseudogene	pseudo
OR5AK4P	P468_genome_merge_120_bw_nm_peak_102015	11	57021362	57023061	1700	.	57021726	25	7.86248	3.35848	1.68027	0.751062	10.7436	87.6345	Intergenic	NR_036445	ENSG00000283307	OR5AK4P	PJCG3	olfactory_receptor_family_5_subfamily_AK_member_4_pseudogene	pseudo
OR5AK4P	P468_genome_merge_120_bw_nm_peak_102016	11	57025441	57025701	261	.	57025459	18	5.31123	2.94007	1.68027	0.418665	1.80188	24.1548	Intergenic	NR_036445	ENSG00000283307	OR5AK4P	PJCG3	olfactory_receptor_family_5_subfamily_AK_member_4_pseudogene	pseudo
OR5AK4P	P468_genome_merge_120_bw_nm_peak_102017	11	57026403	57026783	381	.	57026644	23	8.25934	3.67446	1.68027	0.838482	1.69111	27.9218	Intergenic	NR_036445	ENSG00000283307	OR5AK4P	PJCG3	olfactory_receptor_family_5_subfamily_AK_member_4_pseudogene	pseudo
OR5AK4P	P468_genome_merge_120_bw_nm_peak_102023	11	57053523	57054261	739	.	57053900	25	9.59531	3.98066	1.68027	0.330119	9.44639	25.26	Intergenic	NR_036445	ENSG00000283307	OR5AK4P	PJCG3	olfactory_receptor_family_5_subfamily_AK_member_4_pseudogene	pseudo
OR5AK4P	P468_genome_merge_120_bw_nm_peak_102025	11	57063495	57064091	597	.	57063846	25	6.32655	2.84947	1.68027	0.794895	1.63562	52.459	Intergenic	NR_036445	ENSG00000283307	OR5AK4P	PJCG3	olfactory_receptor_family_5_subfamily_AK_member_4_pseudogene	pseudo
OR5AK4P	P468_genome_merge_120_bw_nm_peak_102026	11	57065413	57065770	358	.	57065540	21	4.79829	2.55638	1.68027	0.319549	1.88598	40.9685	Intergenic	NR_036445	ENSG00000283307	OR5AK4P	PJCG3	olfactory_receptor_family_5_subfamily_AK_member_4_pseudogene	pseudo
OR5AK4P	P468_genome_merge_120_bw_nm_peak_102030	11	57082921	57083172	252	.	57083045	21	4.24843	2.36626	1.68027	0.862377	2.56487	51.7622	Intergenic	NR_036445	ENSG00000283307	OR5AK4P	PJCG3	olfactory_receptor_family_5_subfamily_AK_member_4_pseudogene	pseudo
OR5AK4P	P468_genome_merge_120_bw_nm_peak_102032	11	57087964	57088691	728	.	57088565	20	4.32788	2.44018	1.68027	0.448151	6.58988	22.2556	Intergenic	NR_036445	ENSG00000283307	OR5AK4P	PJCG3	olfactory_receptor_family_5_subfamily_AK_member_4_pseudogene	pseudo
OR5AK4P	P468_genome_merge_120_bw_nm_peak_102036	11	57105960	57106331	372	.	57105975	21	5.77555	2.90669	1.68027	0.911974	3.29939	17.7867	Intergenic	NR_036445	ENSG00000283307	OR5AK4P	PJCG3	olfactory_receptor_family_5_subfamily_AK_member_4_pseudogene	pseudo
LRRC55	P468_genome_merge_120_bw_nm_peak_102037	11	57109444	57109931	488	.	57109565	23	4.61889	2.40269	1.68027	0.656954	5.13442	19.6337	Intergenic	NM_001005210	ENSG00000183908	LRRC55	-	leucine_rich_repeat_containing_55	protein-coding
LRRC55	P468_genome_merge_120_bw_nm_peak_102042	11	57147001	57147372	372	.	57147245	24	6.64272	3.01395	1.68027	0.550574	2.13727	117.435	Intergenic	NM_001005210	ENSG00000183908	LRRC55	-	leucine_rich_repeat_containing_55	protein-coding
LRRC55	P468_genome_merge_120_bw_nm_peak_102045	11	57158054	57158412	359	.	57158287	22	6.72474	3.18426	1.68027	0.701596	1.45837	15.0116	Intergenic	NM_001005210	ENSG00000183908	LRRC55	-	leucine_rich_repeat_containing_55	protein-coding
LRRC55	P468_genome_merge_120_bw_nm_peak_102046	11	57162004	57162609	606	.	57162139	23	7.69984	3.46362	1.68027	0.598375	3.35459	22.3132	Intergenic	NM_001005210	ENSG00000183908	LRRC55	-	leucine_rich_repeat_containing_55	protein-coding
LRRC55	P468_genome_merge_120_bw_nm_peak_102047	11	57162842	57163330	489	.	57163205	23	3.6913	2.1105	1.68027	0.960837	4.06649	29.7716	Intergenic	NM_001005210	ENSG00000183908	LRRC55	-	leucine_rich_repeat_containing_55	protein-coding
LRRC55	P468_genome_merge_120_bw_nm_peak_102048	11	57163682	57163941	260	.	57163927	18	4.54366	2.63048	1.68027	0.385302	12.0458	18.2597	Intergenic	NM_001005210	ENSG00000183908	LRRC55	-	leucine_rich_repeat_containing_55	protein-coding
LRRC55	P468_genome_merge_120_bw_nm_peak_102053	11	57170764	57171129	366	.	57170896	18	4.54366	2.63048	1.68027	0.64184	3.29994	17.3584	Intergenic	NM_001005210	ENSG00000183908	LRRC55	-	leucine_rich_repeat_containing_55	protein-coding
LRRC55	P468_genome_merge_120_bw_nm_peak_102054	11	57171845	57172464	620	.	57172097	24	6.31734	2.90498	1.68027	0.727891	1.70814	24.0613	Intergenic	NM_001005210	ENSG00000183908	LRRC55	-	leucine_rich_repeat_containing_55	protein-coding
LRRC55	P468_genome_merge_120_bw_nm_peak_102055	11	57174371	57175211	841	.	57174967	25	8.31391	3.51547	1.68027	0.613516	2.18481	34.1847	Intergenic	NM_001005210	ENSG00000183908	LRRC55	-	leucine_rich_repeat_containing_55	protein-coding
LRRC55	P468_genome_merge_120_bw_nm_peak_102058	11	57182402	57182661	260	.	57182534	19	5.74113	3.03793	1.68027	0.795609	1.0601	87.0034	exon_(NM_001005210,_exon_1_of_2)	NM_001005210	ENSG00000183908	LRRC55	-	leucine_rich_repeat_containing_55	protein-coding
LRRC55	P468_genome_merge_120_bw_nm_peak_102060	11	57186373	57186731	359	.	57186617	24	6.31734	2.90498	1.68027	0.579882	1.57619	43.715	intron_(NM_001005210,_intron_1_of_1)	NM_001005210	ENSG00000183908	LRRC55	-	leucine_rich_repeat_containing_55	protein-coding
LRRC55	P468_genome_merge_120_bw_nm_peak_102063	11	57193811	57194422	612	.	57194057	25	7.64806	3.28512	1.68027	0.916104	5.83475	101.872	Intergenic	NM_001005210	ENSG00000183908	LRRC55	-	leucine_rich_repeat_containing_55	protein-coding
LRRC55	P468_genome_merge_120_bw_nm_peak_102064	11	57200283	57200661	379	.	57200418	24	7.06731	3.15877	1.68027	0.39128	1.4078	26.3166	Intergenic	NM_001005210	ENSG00000183908	LRRC55	-	leucine_rich_repeat_containing_55	protein-coding
LRRC55	P468_genome_merge_120_bw_nm_peak_102065	11	57202095	57202398	304	.	57202336	19	4.42473	2.52702	1.68027	0.338956	2.01514	16.567	Intergenic	NM_001005210	ENSG00000183908	LRRC55	-	leucine_rich_repeat_containing_55	protein-coding
LRRC55	P468_genome_merge_120_bw_nm_peak_102068	11	57205694	57206193	500	.	57206047	23	6.69589	3.10013	1.68027	0.851089	13.9321	23.3126	Intergenic	NM_001005210	ENSG00000183908	LRRC55	-	leucine_rich_repeat_containing_55	protein-coding
LRRC55	P468_genome_merge_120_bw_nm_peak_102069	11	57206771	57207024	254	.	57206885	18	3.95352	2.40067	1.68027	0.873275	2.22156	28.3465	Intergenic	NM_001005210	ENSG00000183908	LRRC55	-	leucine_rich_repeat_containing_55	protein-coding
LRRC55	P468_genome_merge_120_bw_nm_peak_102070	11	57207156	57207732	577	.	57207379	24	7.06731	3.15877	1.68027	0.840592	2.55227	44.7637	Intergenic	NM_001005210	ENSG00000183908	LRRC55	-	leucine_rich_repeat_containing_55	protein-coding
APLNR	P468_genome_merge_120_bw_nm_peak_102071	11	57210015	57210372	358	.	57210139	20	5.19252	2.75569	1.68027	0.471936	1.35435	20.2805	Intergenic	NM_005161	ENSG00000134817	APLNR	AGTRL1|APJ|APJR|HG11	apelin_receptor	protein-coding
APLNR	P468_genome_merge_120_bw_nm_peak_102073	11	57216854	57217333	480	.	57217206	23	5.96236	2.84594	1.68027	0.819903	4.12865	22.154	Intergenic	NM_005161	ENSG00000134817	APLNR	AGTRL1|APJ|APJR|HG11	apelin_receptor	protein-coding
APLNR	P468_genome_merge_120_bw_nm_peak_102077	11	57237371	57238223	853	.	57237847	25	7.90624	3.37354	1.68027	0.847439	1.59877	257.904	promoter-TSS_(NM_005161)	NM_005161	ENSG00000134817	APLNR	AGTRL1|APJ|APJR|HG11	apelin_receptor	protein-coding
APLNR	P468_genome_merge_120_bw_nm_peak_102078	11	57239884	57240251	368	.	57240019	21	5.92228	2.96079	1.68027	0.502699	1.38734	35.8652	Intergenic	NM_005161	ENSG00000134817	APLNR	AGTRL1|APJ|APJR|HG11	apelin_receptor	protein-coding
APLNR	P468_genome_merge_120_bw_nm_peak_102082	11	57251524	57251781	258	.	57251647	20	4.91609	2.65337	1.68027	0.903897	1.7174	36.3274	Intergenic	NM_005161	ENSG00000134817	APLNR	AGTRL1|APJ|APJR|HG11	apelin_receptor	protein-coding
APLNR	P468_genome_merge_120_bw_nm_peak_102086	11	57262683	57262940	258	.	57262818	19	4.49895	2.55492	1.68027	0.824656	1.74637	41.6671	Intergenic	NM_005161	ENSG00000134817	APLNR	AGTRL1|APJ|APJR|HG11	apelin_receptor	protein-coding
APLNR	P468_genome_merge_120_bw_nm_peak_102087	11	57273132	57273971	840	.	57273609	25	5.68904	2.64875	1.68027	0.584196	2.43961	137.17	Intergenic	NM_005161	ENSG00000134817	APLNR	AGTRL1|APJ|APJR|HG11	apelin_receptor	protein-coding
APLNR	P468_genome_merge_120_bw_nm_peak_102089	11	57279721	57280450	730	.	57280097	25	6.675	2.96169	1.68027	0.899202	9.96849	218.654	Intergenic	NM_005161	ENSG00000134817	APLNR	AGTRL1|APJ|APJR|HG11	apelin_receptor	protein-coding
TNKS1BP1	P468_genome_merge_120_bw_nm_peak_102090	11	57281764	57282611	848	.	57282005	25	6.65707	2.95587	1.68027	0.895161	23.094	54.751	Intergenic	NM_033396	ENSG00000149115	TNKS1BP1	TAB182	tankyrase_1_binding_protein_1	protein-coding
TNKS1BP1	P468_genome_merge_120_bw_nm_peak_102093	11	57296413	57296892	480	.	57296656	24	5.31207	2.57866	1.68027	0.876115	36.2921	30.6277	Intergenic	NM_033396	ENSG00000149115	TNKS1BP1	TAB182	tankyrase_1_binding_protein_1	protein-coding
TNKS1BP1	P468_genome_merge_120_bw_nm_peak_102094	11	57299055	57299660	606	.	57299416	25	4.61173	2.32167	1.68027	0.485416	1.00942	31.9425	TTS_(NM_033396)	NM_033396	ENSG00000149115	TNKS1BP1	TAB182	tankyrase_1_binding_protein_1	protein-coding
TNKS1BP1	P468_genome_merge_120_bw_nm_peak_102096	11	57301801	57302171	371	.	57301813	23	3.6913	2.1105	1.68027	0.615076	3.95379	52.1788	intron_(NM_033396,_intron_8_of_11)	NM_033396	ENSG00000149115	TNKS1BP1	TAB182	tankyrase_1_binding_protein_1	protein-coding
TNKS1BP1	P468_genome_merge_120_bw_nm_peak_102097	11	57302772	57303373	602	.	57303124	25	6.16006	2.79649	1.68027	0.560167	1.3335	93.3046	intron_(NM_033396,_intron_6_of_11)	NM_033396	ENSG00000149115	TNKS1BP1	TAB182	tankyrase_1_binding_protein_1	protein-coding
TNKS1BP1	P468_genome_merge_120_bw_nm_peak_102102	11	57314651	57316100	1450	.	57315728	25	4.98823	2.4344	1.68027	0.334221	4.06337	80.28	intron_(NM_033396,_intron_4_of_11)	NM_033396	ENSG00000149115	TNKS1BP1	TAB182	tankyrase_1_binding_protein_1	protein-coding
P2RX3	P468_genome_merge_120_bw_nm_peak_102107	11	57338402	57339372	971	.	57338658	24	5.07175	2.5028	1.68027	0.324549	12.8902	33.2563	intron_(NM_002559,_intron_1_of_11)	NM_002559	ENSG00000109991	P2RX3	P2X3	purinergic_receptor_P2X_3	protein-coding
P2RX3	P468_genome_merge_120_bw_nm_peak_102111	11	57349694	57349966	273	.	57349938	21	4.79829	2.55638	1.68027	0.476866	1.59413	14.998	exon_(NM_002559,_exon_7_of_12)	NM_002559	ENSG00000109991	P2RX3	P2X3	purinergic_receptor_P2X_3	protein-coding
PRG3	P468_genome_merge_120_bw_nm_peak_102116	11	57362892	57363370	479	.	57363128	24	6.01004	2.80361	1.68027	0.645845	16.9717	41.8274	intron_(NM_002559,_intron_8_of_11)	NM_006093	ENSG00000156575	PRG3	MBP2|MBPH	proteoglycan_3,_pro_eosinophil_major_basic_protein_2	protein-coding
PRG3	P468_genome_merge_120_bw_nm_peak_102119	11	57367684	57367944	261	.	57367807	25	4.98823	2.4344	1.68027	0.821729	1.37614	72.2821	intron_(NM_002559,_intron_8_of_11)	NM_006093	ENSG00000156575	PRG3	MBP2|MBPH	proteoglycan_3,_pro_eosinophil_major_basic_protein_2	protein-coding
PRG3	P468_genome_merge_120_bw_nm_peak_102125	11	57380894	57381382	489	.	57381125	24	4.67527	2.37928	1.68027	0.930757	19.6738	39.8696	promoter-TSS_(NM_006093)	NM_006093	ENSG00000156575	PRG3	MBP2|MBPH	proteoglycan_3,_pro_eosinophil_major_basic_protein_2	protein-coding
PRG2	P468_genome_merge_120_bw_nm_peak_102127	11	57389532	57390489	958	.	57389898	25	6.76551	2.99114	1.68027	0.362221	1.24243	45.7624	intron_(NM_001302926,_intron_1_of_5)	NM_002728	ENSG00000186652	PRG2	BMPG|MBP|MBP1|proMBP	proteoglycan_2,_pro_eosinophil_major_basic_protein	protein-coding
PRG2	P468_genome_merge_120_bw_nm_peak_102130	11	57403455	57404411	957	.	57403935	25	6.37747	2.86576	1.68027	0.811628	4.32123	280.685	Intergenic	NM_002728	ENSG00000186652	PRG2	BMPG|MBP|MBP1|proMBP	proteoglycan_2,_pro_eosinophil_major_basic_protein	protein-coding
PRG2	P468_genome_merge_120_bw_nm_peak_102131	11	57405135	57405612	478	.	57405485	23	4.24606	2.28411	1.68027	0.886471	1.37759	21.3255	Intergenic	NM_002728	ENSG00000186652	PRG2	BMPG|MBP|MBP1|proMBP	proteoglycan_2,_pro_eosinophil_major_basic_protein	protein-coding
PRG2	P468_genome_merge_120_bw_nm_peak_102132	11	57406454	57406818	365	.	57406686	24	6.16152	2.8534	1.68027	0.983799	8.30303	21.6494	TTS_(NM_017611)	NM_002728	ENSG00000186652	PRG2	BMPG|MBP|MBP1|proMBP	proteoglycan_2,_pro_eosinophil_major_basic_protein	protein-coding
SLC43A3	P468_genome_merge_120_bw_nm_peak_102135	11	57418083	57418461	379	.	57418446	23	5.17027	2.58138	1.68027	0.622522	67.0034	18.5264	intron_(NM_001278201,_intron_7_of_13)	NM_014096	ENSG00000134802	SLC43A3	EEG1|FOAP-13|PRO1659|SEEEG-1	solute_carrier_family_43_member_3	protein-coding
SLC43A3	P468_genome_merge_120_bw_nm_peak_102137	11	57422895	57423373	479	.	57423020	23	4.91394	2.49778	1.68027	0.826246	3.22298	37.3739	intron_(NM_001278201,_intron_5_of_13)	NM_014096	ENSG00000134802	SLC43A3	EEG1|FOAP-13|PRO1659|SEEEG-1	solute_carrier_family_43_member_3	protein-coding
SLC43A3	P468_genome_merge_120_bw_nm_peak_102141	11	57436095	57437529	1435	.	57436340	25	5.54089	2.60291	1.68027	0.453319	2.22946	38.0401	Intergenic	NM_014096	ENSG00000134802	SLC43A3	EEG1|FOAP-13|PRO1659|SEEEG-1	solute_carrier_family_43_member_3	protein-coding
SLC43A3	P468_genome_merge_120_bw_nm_peak_102143	11	57440534	57441743	1210	.	57441140	25	6.32655	2.84947	1.68027	0.884249	1.42544	278.45	Intergenic	NM_014096	ENSG00000134802	SLC43A3	EEG1|FOAP-13|PRO1659|SEEEG-1	solute_carrier_family_43_member_3	protein-coding
SLC43A3	P468_genome_merge_120_bw_nm_peak_102144	11	57443171	57443770	600	.	57443297	25	6.93201	3.04565	1.68027	0.785064	1.6315	91.4028	Intergenic	NM_014096	ENSG00000134802	SLC43A3	EEG1|FOAP-13|PRO1659|SEEEG-1	solute_carrier_family_43_member_3	protein-coding
RTN4RL2	P468_genome_merge_120_bw_nm_peak_102147	11	57452883	57453492	610	.	57453260	22	4.96983	2.56441	1.68027	0.472811	23.5634	15.7097	Intergenic	NM_178570	ENSG00000186907	RTN4RL2	NGRH1|NgR2	reticulon_4_receptor-like_2	protein-coding
RTN4RL2	P468_genome_merge_120_bw_nm_peak_102148	11	57457334	57457812	479	.	57457565	24	5.79855	2.73469	1.68027	0.463509	5.81004	28.7998	Intergenic	NM_178570	ENSG00000186907	RTN4RL2	NGRH1|NgR2	reticulon_4_receptor-like_2	protein-coding
RTN4RL2	P468_genome_merge_120_bw_nm_peak_102150	11	57463443	57463810	368	.	57463576	23	4.12876	2.24714	1.68027	0.725688	1.68826	23.9117	intron_(NM_178570,_intron_1_of_2)	NM_178570	ENSG00000186907	RTN4RL2	NGRH1|NgR2	reticulon_4_receptor-like_2	protein-coding
RTN4RL2	P468_genome_merge_120_bw_nm_peak_102152	11	57468134	57469332	1199	.	57468498	25	3.64501	2.03848	1.68027	0.568744	3.21	111.87	intron_(NM_178570,_intron_2_of_2)	NM_178570	ENSG00000186907	RTN4RL2	NGRH1|NgR2	reticulon_4_receptor-like_2	protein-coding
RTN4RL2	P468_genome_merge_120_bw_nm_peak_102153	11	57472094	57472449	356	.	57472218	25	4.98823	2.4344	1.68027	0.897617	1.08243	56.2186	intron_(NM_178570,_intron_2_of_2)	NM_178570	ENSG00000186907	RTN4RL2	NGRH1|NgR2	reticulon_4_receptor-like_2	protein-coding
RTN4RL2	P468_genome_merge_120_bw_nm_peak_102154	11	57473891	57474372	482	.	57474135	23	4.94173	2.5068	1.68027	0.809767	9.7173	62.7413	intron_(NM_178570,_intron_2_of_2)	NM_178570	ENSG00000186907	RTN4RL2	NGRH1|NgR2	reticulon_4_receptor-like_2	protein-coding
SLC43A1	P468_genome_merge_120_bw_nm_peak_102161	11	57499923	57500783	861	.	57500404	25	4.98823	2.4344	1.68027	0.970275	3.71781	486.606	intron_(NM_003627,_intron_5_of_14)	NM_003627	ENSG00000149150	SLC43A1	LAT3|PB39|POV1|R00504	solute_carrier_family_43_member_1	protein-coding
SLC43A1	P468_genome_merge_120_bw_nm_peak_102163	11	57505210	57505462	253	.	57505219	21	3.76443	2.20246	1.68027	0.456047	2.03629	26.2909	intron_(NM_003627,_intron_2_of_14)	NM_003627	ENSG00000149150	SLC43A1	LAT3|PB39|POV1|R00504	solute_carrier_family_43_member_1	protein-coding
SLC43A1	P468_genome_merge_120_bw_nm_peak_102164	11	57505681	57506169	489	.	57505937	25	5.54089	2.60291	1.68027	0.883137	1.3042	188.391	intron_(NM_003627,_intron_2_of_14)	NM_003627	ENSG00000149150	SLC43A1	LAT3|PB39|POV1|R00504	solute_carrier_family_43_member_1	protein-coding
SLC43A1	P468_genome_merge_120_bw_nm_peak_102165	11	57509772	57510261	490	.	57510009	25	6.93201	3.04565	1.68027	0.966854	29.3748	95.4698	intron_(NM_003627,_intron_2_of_14)	NM_003627	ENSG00000149150	SLC43A1	LAT3|PB39|POV1|R00504	solute_carrier_family_43_member_1	protein-coding
SLC43A1	P468_genome_merge_120_bw_nm_peak_102167	11	57515411	57515888	478	.	57515776	21	3.99887	2.28143	1.68027	0.715392	4.18435	21.2507	promoter-TSS_(NM_001198810)	NM_003627	ENSG00000149150	SLC43A1	LAT3|PB39|POV1|R00504	solute_carrier_family_43_member_1	protein-coding
SLC43A1	P468_genome_merge_120_bw_nm_peak_102170	11	57521771	57522373	603	.	57522126	25	4.49281	2.28638	1.68027	0.440413	3.31875	49.1408	Intergenic	NM_003627	ENSG00000149150	SLC43A1	LAT3|PB39|POV1|R00504	solute_carrier_family_43_member_1	protein-coding
SMTNL1	P468_genome_merge_120_bw_nm_peak_102173	11	57536533	57537370	838	.	57537016	25	4.98823	2.4344	1.68027	0.471281	5.34475	32.0474	Intergenic	NM_001105565	ENSG00000214872	SMTNL1	CHASM	smoothelin_like_1	protein-coding
SMTNL1	P468_genome_merge_120_bw_nm_peak_102174	11	57538214	57538810	597	.	57538684	23	5.56651	2.7125	1.68027	0.452989	1.6234	36.0008	Intergenic	NM_001105565	ENSG00000214872	SMTNL1	CHASM	smoothelin_like_1	protein-coding
UBE2L6	P468_genome_merge_120_bw_nm_peak_102180	11	57561613	57561862	250	.	57561845	24	4.08401	2.19844	1.68027	0.63211	1.09106	34.6626	intron_(NM_198183,_intron_1_of_3)	NM_004223	ENSG00000156587	UBE2L6	RIG-B|UBCH8	ubiquitin_conjugating_enzyme_E2_L6	protein-coding
UBE2L6	P468_genome_merge_120_bw_nm_peak_102181	11	57562803	57563181	379	.	57562938	24	5.35573	2.59253	1.68027	0.875019	12.7564	27.6372	intron_(NM_198183,_intron_1_of_3)	NM_004223	ENSG00000156587	UBE2L6	RIG-B|UBCH8	ubiquitin_conjugating_enzyme_E2_L6	protein-coding
SERPING1	P468_genome_merge_120_bw_nm_peak_102186	11	57587764	57589569	1806	.	57589219	23	4.61889	2.40269	1.68027	0.589147	3.81952	30.8712	Intergenic	NM_000062	ENSG00000149131	SERPING1	C1IN|C1INH|C1NH|HAE1|HAE2	serpin_family_G_member_1	protein-coding
SERPING1	P468_genome_merge_120_bw_nm_peak_102191	11	57612484	57612860	377	.	57612727	22	5.28713	2.67258	1.68027	0.760337	3.35381	14.1025	intron_(NM_001032295,_intron_6_of_6)	NM_000062	ENSG00000149131	SERPING1	C1IN|C1INH|C1NH|HAE1|HAE2	serpin_family_G_member_1	protein-coding
MIR130A	P468_genome_merge_120_bw_nm_peak_102194	11	57638653	57640092	1440	.	57639139	25	5.64415	2.63483	1.68027	0.780143	9.43596	104.31	Intergenic	X	ENSG00000208009	MIR130A	MIRN130A|miRNA130A|mir-130a	microRNA_130a	ncRNA
YPEL4	P468_genome_merge_120_bw_nm_peak_102196	11	57646814	57647441	628	.	57647167	25	4.49281	2.28638	1.68027	0.90032	6.00558	319.165	5'_UTR_(NM_145008,_exon_2_of_5)	NM_145008	ENSG00000166793	YPEL4	-	yippee_like_4	protein-coding
ZDHHC5	P468_genome_merge_120_bw_nm_peak_102200	11	57665641	57665901	261	.	57665777	24	5.50411	2.63985	1.68027	0.656367	1.04781	58.4929	Intergenic	NM_015457	ENSG00000156599	ZDHHC5	DHHC5|ZNF375	zinc_finger_DHHC-type_containing_5	protein-coding
ZDHHC5	P468_genome_merge_120_bw_nm_peak_102202	11	57689775	57690252	478	.	57690020	23	4.61889	2.40269	1.68027	0.740015	1.82474	42.3048	intron_(NM_015457,_intron_4_of_11)	NM_015457	ENSG00000156599	ZDHHC5	DHHC5|ZNF375	zinc_finger_DHHC-type_containing_5	protein-coding
MED19	P468_genome_merge_120_bw_nm_peak_102208	11	57705721	57706570	850	.	57705968	24	6.55044	2.98287	1.68027	0.414433	1.14083	53.7317	intron_(NM_153450,_intron_1_of_3)	NM_153450	ENSG00000156603	MED19	DT2P1G7|LCMR1|MED19AS	mediator_complex_subunit_19	protein-coding
TMX2	P468_genome_merge_120_bw_nm_peak_102212	11	57721804	57722180	377	.	57722047	25	6.32655	2.84947	1.68027	0.945811	6.98637	57.3296	intron_(NR_144935,_intron_1_of_6)	NM_015959	ENSG00000213593	TMX2	CGI-31|PDIA12|PIG26|TXNDC14	thioredoxin_related_transmembrane_protein_2	protein-coding
TMX2	P468_genome_merge_120_bw_nm_peak_102213	11	57723124	57723373	250	.	57723246	22	5.95602	2.90607	1.68027	0.66211	1.0795	34.0507	intron_(NR_144935,_intron_1_of_6)	NM_015959	ENSG00000213593	TMX2	CGI-31|PDIA12|PIG26|TXNDC14	thioredoxin_related_transmembrane_protein_2	protein-coding
SELENOH	P468_genome_merge_120_bw_nm_peak_102215	11	57732127	57732489	363	.	57732256	20	5.59527	2.90737	1.68027	0.746573	1.25433	20.0577	intron_(NM_001347891,_intron_2_of_7)	NM_170746	ENSG00000211450	SELENOH	C11orf31|C17orf10|SELH	selenoprotein_H	protein-coding
SELENOH	P468_genome_merge_120_bw_nm_peak_102216	11	57736684	57737051	368	.	57736927	21	4.82773	2.56669	1.68027	0.304756	4.19065	19.6642	intron_(NM_001347891,_intron_2_of_7)	NM_170746	ENSG00000211450	SELENOH	C11orf31|C17orf10|SELH	selenoprotein_H	protein-coding
BTBD18	P468_genome_merge_120_bw_nm_peak_102217	11	57747615	57748084	470	.	57747725	22	4.70054	2.47382	1.68027	0.507037	1.76321	27.6902	intron_(NM_001145101,_intron_2_of_2)	NM_001145101	ENSG00000233436	BTBD18	-	BTB_domain_containing_18	protein-coding
CTNND1	P468_genome_merge_120_bw_nm_peak_102222	11	57769214	57769581	368	.	57769444	23	5.94525	2.84012	1.68027	0.841171	2.89106	77.514	intron_(NM_001085467,_intron_1_of_16)	NM_001331	ENSG00000198561	CTNND1	CAS|CTNND|P120CAS|P120CTN|p120|p120(CAS)|p120(CTN)	catenin_delta_1	protein-coding
CTNND1	P468_genome_merge_120_bw_nm_peak_102227	11	57800654	57801130	477	.	57800779	25	4.04711	2.15532	1.68027	0.648405	2.06135	136.461	intron_(NM_001085458,_intron_6_of_20)	NM_001331	ENSG00000198561	CTNND1	CAS|CTNND|P120CAS|P120CTN|p120|p120(CAS)|p120(CTN)	catenin_delta_1	protein-coding
CTNND1	P468_genome_merge_120_bw_nm_peak_102228	11	57816133	57817104	972	.	57816737	25	5.99844	2.74545	1.68027	0.843529	1.02882	278.726	non-coding_(NR_037646,_exon_21_of_21)	NM_001331	ENSG00000198561	CTNND1	CAS|CTNND|P120CAS|P120CTN|p120|p120(CAS)|p120(CTN)	catenin_delta_1	protein-coding
CTNND1	P468_genome_merge_120_bw_nm_peak_102229	11	57817442	57818184	743	.	57817936	25	7.02658	3.0768	1.68027	0.789042	22.2743	42.7954	non-coding_(NR_037646,_exon_21_of_21)	NM_001331	ENSG00000198561	CTNND1	CAS|CTNND|P120CAS|P120CTN|p120|p120(CAS)|p120(CTN)	catenin_delta_1	protein-coding
CTNND1	P468_genome_merge_120_bw_nm_peak_102231	11	57828731	57829092	362	.	57828860	25	7.04567	3.08311	1.68027	0.988809	1.21467	107.389	Intergenic	NM_001331	ENSG00000198561	CTNND1	CAS|CTNND|P120CAS|P120CTN|p120|p120(CAS)|p120(CTN)	catenin_delta_1	protein-coding
CTNND1	P468_genome_merge_120_bw_nm_peak_102232	11	57837851	57838103	253	.	57837859	19	4.41004	2.52151	1.68027	0.963571	1.66648	86.768	Intergenic	NM_001331	ENSG00000198561	CTNND1	CAS|CTNND|P120CAS|P120CTN|p120|p120(CAS)|p120(CTN)	catenin_delta_1	protein-coding
CTNND1	P468_genome_merge_120_bw_nm_peak_102233	11	57845055	57845411	357	.	57845284	20	5.66896	2.93547	1.68027	0.612294	1.12969	19.6597	Intergenic	NM_001331	ENSG00000198561	CTNND1	CAS|CTNND|P120CAS|P120CTN|p120|p120(CAS)|p120(CTN)	catenin_delta_1	protein-coding
CTNND1	P468_genome_merge_120_bw_nm_peak_102234	11	57845773	57846023	251	.	57845898	20	5.57702	2.90043	1.68027	0.949031	1.13601	34.7635	Intergenic	NM_001331	ENSG00000198561	CTNND1	CAS|CTNND|P120CAS|P120CTN|p120|p120(CAS)|p120(CTN)	catenin_delta_1	protein-coding
CTNND1	P468_genome_merge_120_bw_nm_peak_102235	11	57846362	57846613	252	.	57846377	20	4.91609	2.65337	1.68027	0.350079	10.1263	21.9289	Intergenic	NM_001331	ENSG00000198561	CTNND1	CAS|CTNND|P120CAS|P120CTN|p120|p120(CAS)|p120(CTN)	catenin_delta_1	protein-coding
CTNND1	P468_genome_merge_120_bw_nm_peak_102236	11	57848651	57849249	599	.	57848898	25	6.85743	3.02118	1.68027	0.737516	7.80545	32.7396	Intergenic	NM_001331	ENSG00000198561	CTNND1	CAS|CTNND|P120CAS|P120CTN|p120|p120(CAS)|p120(CTN)	catenin_delta_1	protein-coding
CTNND1	P468_genome_merge_120_bw_nm_peak_102237	11	57850444	57850929	486	.	57850684	25	7.23999	3.14763	1.68027	0.9727	9.29074	74.7049	Intergenic	NM_001331	ENSG00000198561	CTNND1	CAS|CTNND|P120CAS|P120CTN|p120|p120(CAS)|p120(CTN)	catenin_delta_1	protein-coding
CTNND1	P468_genome_merge_120_bw_nm_peak_102247	11	57882244	57882972	729	.	57882378	25	4.98823	2.4344	1.68027	0.483175	3.41699	124.149	Intergenic	NM_001331	ENSG00000198561	CTNND1	CAS|CTNND|P120CAS|P120CTN|p120|p120(CAS)|p120(CTN)	catenin_delta_1	protein-coding
OR9Q1	P468_genome_merge_120_bw_nm_peak_102252	11	57902055	57902412	358	.	57902287	21	4.79829	2.55638	1.68027	0.680396	10.4194	15.8172	Intergenic	NM_001005212	ENSG00000186509	OR9Q1	-	olfactory_receptor_family_9_subfamily_Q_member_1	protein-coding
OR9Q1	P468_genome_merge_120_bw_nm_peak_102254	11	57909271	57909613	343	.	57909487	20	4.46736	2.4902	1.68027	0.844788	4.13804	15.7029	Intergenic	NM_001005212	ENSG00000186509	OR9Q1	-	olfactory_receptor_family_9_subfamily_Q_member_1	protein-coding
OR9Q1	P468_genome_merge_120_bw_nm_peak_102258	11	57917644	57918012	369	.	57917886	21	3.33639	2.05988	1.68027	0.903968	2.40988	32.6769	Intergenic	NM_001005212	ENSG00000186509	OR9Q1	-	olfactory_receptor_family_9_subfamily_Q_member_1	protein-coding
OR9Q1	P468_genome_merge_120_bw_nm_peak_102267	11	57951841	57952458	618	.	57952325	22	5.28713	2.67258	1.68027	0.390924	1.09108	19.8414	Intergenic	NM_001005212	ENSG00000186509	OR9Q1	-	olfactory_receptor_family_9_subfamily_Q_member_1	protein-coding
OR9Q1	P468_genome_merge_120_bw_nm_peak_102269	11	57954134	57954613	480	.	57954367	19	4.82621	2.67916	1.68027	0.777024	25.0497	22.384	Intergenic	NM_001005212	ENSG00000186509	OR9Q1	-	olfactory_receptor_family_9_subfamily_Q_member_1	protein-coding
OR9Q1	P468_genome_merge_120_bw_nm_peak_102271	11	57958804	57959053	250	.	57958927	18	4.51192	2.61795	1.68027	0.842973	23.2964	37.8802	Intergenic	NM_001005212	ENSG00000186509	OR9Q1	-	olfactory_receptor_family_9_subfamily_Q_member_1	protein-coding
OR9Q1	P468_genome_merge_120_bw_nm_peak_102272	11	57963603	57964811	1209	.	57964339	25	7.04567	3.08311	1.68027	0.571389	2.19131	79.3739	Intergenic	NM_001005212	ENSG00000186509	OR9Q1	-	olfactory_receptor_family_9_subfamily_Q_member_1	protein-coding
OR9Q1	P468_genome_merge_120_bw_nm_peak_102274	11	57974763	57975012	250	.	57974890	18	4.54366	2.63048	1.68027	0.568811	1.55688	64.5518	Intergenic	NM_001005212	ENSG00000186509	OR9Q1	-	olfactory_receptor_family_9_subfamily_Q_member_1	protein-coding
OR9Q1	P468_genome_merge_120_bw_nm_peak_102277	11	57992535	57992784	250	.	57992648	16	4.87737	2.91089	1.68027	0.857908	6.9534	18.0189	Intergenic	NM_001005212	ENSG00000186509	OR9Q1	-	olfactory_receptor_family_9_subfamily_Q_member_1	protein-coding
OR9Q1	P468_genome_merge_120_bw_nm_peak_102278	11	57994921	57995172	252	.	57995047	19	3.87666	2.32398	1.68027	0.931985	1.20312	73.1281	Intergenic	NM_001005212	ENSG00000186509	OR9Q1	-	olfactory_receptor_family_9_subfamily_Q_member_1	protein-coding
OR9Q1	P468_genome_merge_120_bw_nm_peak_102279	11	57996843	57997332	490	.	57996858	20	3.81462	2.2587	1.68027	0.677711	3.84209	15.9059	Intergenic	NM_001005212	ENSG00000186509	OR9Q1	-	olfactory_receptor_family_9_subfamily_Q_member_1	protein-coding
OR9Q1	P468_genome_merge_120_bw_nm_peak_102283	11	58014131	58014380	250	.	58014139	23	4.12876	2.24714	1.68027	0.796591	1.11619	50.3639	Intergenic	NM_001005212	ENSG00000186509	OR9Q1	-	olfactory_receptor_family_9_subfamily_Q_member_1	protein-coding
OR9Q1	P468_genome_merge_120_bw_nm_peak_102284	11	58019642	58020010	369	.	58019778	23	7.84102	3.51626	1.68027	0.878207	2.84249	54.5	Intergenic	NM_001005212	ENSG00000186509	OR9Q1	-	olfactory_receptor_family_9_subfamily_Q_member_1	protein-coding
OR6Q1	P468_genome_merge_120_bw_nm_peak_102288	11	58029375	58029730	356	.	58029607	22	6.72474	3.18426	1.68027	0.500605	5.09923	14.8942	intron_(NM_001005212,_intron_1_of_2)	NM_001005186	ENSG00000279051	OR6Q1	OR11-226	olfactory_receptor_family_6_subfamily_Q_member_1_(gene/pseudogene)	protein-coding
OR6Q1	P468_genome_merge_120_bw_nm_peak_102290	11	58039212	58039463	252	.	58039338	22	6.44301	3.08103	1.68027	0.971606	1.96693	32.3495	intron_(NM_001005212,_intron_1_of_2)	NM_001005186	ENSG00000279051	OR6Q1	OR11-226	olfactory_receptor_family_6_subfamily_Q_member_1_(gene/pseudogene)	protein-coding
OR6Q1	P468_genome_merge_120_bw_nm_peak_102293	11	58050134	58050504	371	.	58050364	20	7.32191	3.59581	1.68027	0.673088	2.15835	50.7504	intron_(NM_001005212,_intron_1_of_2)	NM_001005186	ENSG00000279051	OR6Q1	OR11-226	olfactory_receptor_family_6_subfamily_Q_member_1_(gene/pseudogene)	protein-coding
OR6Q1	P468_genome_merge_120_bw_nm_peak_102294	11	58056244	58056620	377	.	58056487	23	8.00991	3.57972	1.68027	0.89624	5.65718	24.4111	intron_(NM_001005212,_intron_2_of_2)	NM_001005186	ENSG00000279051	OR6Q1	OR11-226	olfactory_receptor_family_6_subfamily_Q_member_1_(gene/pseudogene)	protein-coding
OR6Q1	P468_genome_merge_120_bw_nm_peak_102295	11	58057563	58058180	618	.	58057939	25	6.16006	2.79649	1.68027	0.419679	2.58923	124.554	intron_(NM_001005212,_intron_2_of_2)	NM_001005186	ENSG00000279051	OR6Q1	OR11-226	olfactory_receptor_family_6_subfamily_Q_member_1_(gene/pseudogene)	protein-coding
OR6Q1	P468_genome_merge_120_bw_nm_peak_102300	11	58070293	58070891	599	.	58070538	25	5.54089	2.60291	1.68027	0.402332	2.75732	74.8545	intron_(NM_001005212,_intron_2_of_2)	NM_001005186	ENSG00000279051	OR6Q1	OR11-226	olfactory_receptor_family_6_subfamily_Q_member_1_(gene/pseudogene)	protein-coding
OR9I1	P468_genome_merge_120_bw_nm_peak_102303	11	58079643	58079893	251	.	58079764	19	5.02523	2.75573	1.68027	0.987869	24.2344	51.2172	intron_(NM_001005212,_intron_2_of_2)	NM_001005211	ENSG00000172377	OR9I1	OR11-228	olfactory_receptor_family_9_subfamily_I_member_1	protein-coding
OR9I1	P468_genome_merge_120_bw_nm_peak_102309	11	58096202	58096462	261	.	58096329	19	5.94388	3.11985	1.68027	0.898995	1.98749	44.6606	intron_(NM_001005212,_intron_2_of_2)	NM_001005211	ENSG00000172377	OR9I1	OR11-228	olfactory_receptor_family_9_subfamily_I_member_1	protein-coding
OR9I1	P468_genome_merge_120_bw_nm_peak_102311	11	58113852	58114209	358	.	58113975	18	4.02245	2.42717	1.68027	0.367208	8.95235	14.8085	intron_(NM_001005212,_intron_2_of_2)	NM_001005211	ENSG00000172377	OR9I1	OR11-228	olfactory_receptor_family_9_subfamily_I_member_1	protein-coding
OR9I1	P468_genome_merge_120_bw_nm_peak_102313	11	58122372	58122741	370	.	58122606	20	5.31145	2.80015	1.68027	0.702683	19.512	14.72	intron_(NM_001005212,_intron_2_of_2)	NM_001005211	ENSG00000172377	OR9I1	OR11-228	olfactory_receptor_family_9_subfamily_I_member_1	protein-coding
OR9I1	P468_genome_merge_120_bw_nm_peak_102314	11	58125732	58126700	969	.	58126457	25	7.86248	3.35848	1.68027	0.506771	1.03158	101.863	intron_(NM_001005212,_intron_2_of_2)	NM_001005211	ENSG00000172377	OR9I1	OR11-228	olfactory_receptor_family_9_subfamily_I_member_1	protein-coding
OR9I1	P468_genome_merge_120_bw_nm_peak_102316	11	58131004	58131371	368	.	58131133	20	3.81462	2.2587	1.68027	0.883829	1.84571	54.9029	intron_(NM_001005212,_intron_2_of_2)	NM_001005211	ENSG00000172377	OR9I1	OR11-228	olfactory_receptor_family_9_subfamily_I_member_1	protein-coding
OR9I1	P468_genome_merge_120_bw_nm_peak_102318	11	58139895	58140372	478	.	58140130	24	6.87047	3.09125	1.68027	0.935742	2.06796	39.8491	intron_(NM_001005212,_intron_2_of_2)	NM_001005211	ENSG00000172377	OR9I1	OR11-228	olfactory_receptor_family_9_subfamily_I_member_1	protein-coding
OR9I1	P468_genome_merge_120_bw_nm_peak_102321	11	58149001	58149493	493	.	58149365	21	6.11189	3.03131	1.68027	0.913221	15.8513	17.3594	intron_(NM_001005212,_intron_2_of_2)	NM_001005211	ENSG00000172377	OR9I1	OR11-228	olfactory_receptor_family_9_subfamily_I_member_1	protein-coding
OR1S2	P468_genome_merge_120_bw_nm_peak_102332	11	58208643	58209249	607	.	58208774	23	6.65679	3.08635	1.68027	0.542838	30.2511	19.2521	Intergenic	NM_001004459	ENSG00000197887	OR1S2	OR11-231	olfactory_receptor_family_1_subfamily_S_member_2	protein-coding
OR10Q1	P468_genome_merge_120_bw_nm_peak_102338	11	58242012	58242372	361	.	58242246	23	7.08131	3.23748	1.68027	0.386615	1.79906	31.6414	Intergenic	NM_001004471	ENSG00000180475	OR10Q1	OR11-233	olfactory_receptor_family_10_subfamily_Q_member_1	protein-coding
OR10W1	P468_genome_merge_120_bw_nm_peak_102345	11	58269734	58271412	1679	.	58270208	25	7.64806	3.28512	1.68027	0.892675	2.60876	299.733	Intergenic	NM_207374	ENSG00000172772	OR10W1	OR10W1P|OR10W1Q|OR11-236|UNQ6469	olfactory_receptor_family_10_subfamily_W_member_1	protein-coding
OR10W1	P468_genome_merge_120_bw_nm_peak_102350	11	58291804	58292769	966	.	58292408	23	6.50309	3.03242	1.68027	0.570424	5.78648	20.253	Intergenic	NM_207374	ENSG00000172772	OR10W1	OR10W1P|OR10W1Q|OR11-236|UNQ6469	olfactory_receptor_family_10_subfamily_W_member_1	protein-coding
OR10W1	P468_genome_merge_120_bw_nm_peak_102353	11	58305483	58305742	260	.	58305725	22	4.43381	2.38513	1.68027	0.467045	1.49328	17.9881	Intergenic	NM_207374	ENSG00000172772	OR10W1	OR10W1P|OR10W1Q|OR11-236|UNQ6469	olfactory_receptor_family_10_subfamily_W_member_1	protein-coding
OR10W1	P468_genome_merge_120_bw_nm_peak_102356	11	58310291	58310892	602	.	58310649	25	5.54089	2.60291	1.68027	0.817918	14.4128	103.829	Intergenic	NM_207374	ENSG00000172772	OR10W1	OR10W1P|OR10W1Q|OR11-236|UNQ6469	olfactory_receptor_family_10_subfamily_W_member_1	protein-coding
OR5B17	P468_genome_merge_120_bw_nm_peak_102359	11	58316884	58317250	367	.	58317016	25	6.32655	2.84947	1.68027	0.786404	3.92377	24.0815	Intergenic	NM_001005489	ENSG00000197786	OR5B17	OR11-237|OR5B20P	olfactory_receptor_family_5_subfamily_B_member_17	protein-coding
OR5B17	P468_genome_merge_120_bw_nm_peak_102361	11	58320492	58321581	1090	.	58321220	25	6.85743	3.02118	1.68027	0.921493	4.35149	229.748	Intergenic	NM_001005489	ENSG00000197786	OR5B17	OR11-237|OR5B20P	olfactory_receptor_family_5_subfamily_B_member_17	protein-coding
OR5B17	P468_genome_merge_120_bw_nm_peak_102362	11	58325654	58327464	1811	.	58326856	25	9.68017	4.01252	1.68027	0.64449	1.05572	48.1179	Intergenic	NM_001005489	ENSG00000197786	OR5B17	OR11-237|OR5B20P	olfactory_receptor_family_5_subfamily_B_member_17	protein-coding
OR5B17	P468_genome_merge_120_bw_nm_peak_102364	11	58339692	58340413	722	.	58340164	25	3.64501	2.03848	1.68027	0.740893	17.1094	82.3073	Intergenic	NM_001005489	ENSG00000197786	OR5B17	OR11-237|OR5B20P	olfactory_receptor_family_5_subfamily_B_member_17	protein-coding
OR5B17	P468_genome_merge_120_bw_nm_peak_102365	11	58341375	58341983	609	.	58341619	22	7.15362	3.34434	1.68027	0.614038	5.7752	19.4297	Intergenic	NM_001005489	ENSG00000197786	OR5B17	OR11-237|OR5B20P	olfactory_receptor_family_5_subfamily_B_member_17	protein-coding
OR5B17	P468_genome_merge_120_bw_nm_peak_102366	11	58343293	58343918	626	.	58343895	22	5.28713	2.67258	1.68027	0.402593	1.87428	16.2634	Intergenic	NM_001005489	ENSG00000197786	OR5B17	OR11-237|OR5B20P	olfactory_receptor_family_5_subfamily_B_member_17	protein-coding
OR5B17	P468_genome_merge_120_bw_nm_peak_102367	11	58346403	58346780	378	.	58346646	18	4.54366	2.63048	1.68027	0.962517	1.32231	11.3822	Intergenic	NM_001005489	ENSG00000197786	OR5B17	OR11-237|OR5B20P	olfactory_receptor_family_5_subfamily_B_member_17	protein-coding
OR5B17	P468_genome_merge_120_bw_nm_peak_102368	11	58358415	58358771	357	.	58358653	17	4.12379	2.52221	1.68027	0.9065	3.89579	20.0469	exon_(NM_001005489,_exon_1_of_1)	NM_001005489	ENSG00000197786	OR5B17	OR11-237|OR5B20P	olfactory_receptor_family_5_subfamily_B_member_17	protein-coding
OR5B17	P468_genome_merge_120_bw_nm_peak_102372	11	58374372	58374622	251	.	58374494	20	5.41588	2.83942	1.68027	0.910358	1.32301	36.2632	Intergenic	NM_001005489	ENSG00000197786	OR5B17	OR11-237|OR5B20P	olfactory_receptor_family_5_subfamily_B_member_17	protein-coding
OR5B17	P468_genome_merge_120_bw_nm_peak_102373	11	58375333	58376409	1077	.	58376168	24	5.65697	2.68893	1.68027	0.343154	1.47338	30.1288	Intergenic	NM_001005489	ENSG00000197786	OR5B17	OR11-237|OR5B20P	olfactory_receptor_family_5_subfamily_B_member_17	protein-coding
OR5B3	P468_genome_merge_120_bw_nm_peak_102379	11	58411215	58411569	355	.	58411445	18	4.87537	2.76271	1.68027	0.708219	4.03887	26.8739	Intergenic	NM_001005469	ENSG00000172769	OR5B3	OR11-239|OR5B13|OST129	olfactory_receptor_family_5_subfamily_B_member_3	protein-coding
OR5B3	P468_genome_merge_120_bw_nm_peak_102380	11	58412054	58412410	357	.	58412178	16	4.26767	2.64474	1.68027	0.32656	1.68691	15.0437	Intergenic	NM_001005469	ENSG00000172769	OR5B3	OR11-239|OR5B13|OST129	olfactory_receptor_family_5_subfamily_B_member_3	protein-coding
OR5B12	P468_genome_merge_120_bw_nm_peak_102385	11	58433164	58433421	258	.	58433287	19	5.80106	3.06205	1.68027	0.395304	12.3156	54.7586	Intergenic	NM_001004733	ENSG00000172362	OR5B12	OR11-241|OR5B12P|OR5B16|OST743	olfactory_receptor_family_5_subfamily_B_member_12	protein-coding
OR5B12	P468_genome_merge_120_bw_nm_peak_102386	11	58439523	58440005	483	.	58439657	20	4.91609	2.65337	1.68027	0.46791	1.83143	13.271	exon_(NM_001004733,_exon_1_of_1)	NM_001004733	ENSG00000172362	OR5B12	OR11-241|OR5B12P|OR5B16|OST743	olfactory_receptor_family_5_subfamily_B_member_12	protein-coding
OR5B12	P468_genome_merge_120_bw_nm_peak_102387	11	58446849	58447103	255	.	58446975	18	3.95352	2.40067	1.68027	0.930164	3.05998	22.4114	Intergenic	NM_001004733	ENSG00000172362	OR5B12	OR11-241|OR5B12P|OR5B16|OST743	olfactory_receptor_family_5_subfamily_B_member_12	protein-coding
OR5B12	P468_genome_merge_120_bw_nm_peak_102388	11	58448523	58448902	380	.	58448659	25	8.79829	3.68786	1.68027	0.572157	6.2642	47.7311	Intergenic	NM_001004733	ENSG00000172362	OR5B12	OR11-241|OR5B12P|OR5B16|OST743	olfactory_receptor_family_5_subfamily_B_member_12	protein-coding
OR5B21	P468_genome_merge_120_bw_nm_peak_102391	11	58479134	58480102	969	.	58479487	22	6.87117	3.23852	1.68027	0.556305	7.054	20.0112	Intergenic	NM_001005218	ENSG00000198283	OR5B21	-	olfactory_receptor_family_5_subfamily_B_member_21	protein-coding
OR5B21	P468_genome_merge_120_bw_nm_peak_102393	11	58497612	58498213	602	.	58497740	21	5.42678	2.77972	1.68027	0.334191	2.00834	16.6582	Intergenic	NM_001005218	ENSG00000198283	OR5B21	-	olfactory_receptor_family_5_subfamily_B_member_21	protein-coding
OR5B21	P468_genome_merge_120_bw_nm_peak_102396	11	58506494	58506981	488	.	58506740	25	5.54089	2.60291	1.68027	0.302004	1.01603	45.1181	TTS_(NM_001005218)	NM_001005218	ENSG00000198283	OR5B21	-	olfactory_receptor_family_5_subfamily_B_member_21	protein-coding
OR5B21	P468_genome_merge_120_bw_nm_peak_102398	11	58509613	58509982	370	.	58509846	23	5.7937	2.78878	1.68027	0.702496	4.36669	24.2469	Intergenic	NM_001005218	ENSG00000198283	OR5B21	-	olfactory_receptor_family_5_subfamily_B_member_21	protein-coding
OR5B21	P468_genome_merge_120_bw_nm_peak_102399	11	58518134	58518501	368	.	58518258	24	6.68006	3.02656	1.68027	0.926964	5.20153	24.7691	Intergenic	NM_001005218	ENSG00000198283	OR5B21	-	olfactory_receptor_family_5_subfamily_B_member_21	protein-coding
OR5B21	P468_genome_merge_120_bw_nm_peak_102400	11	58530327	58531330	1004	.	58530977	25	7.64806	3.28512	1.68027	0.850733	1.81526	62.6738	intron_(NM_001307951,_intron_6_of_7)	NM_001005218	ENSG00000198283	OR5B21	-	olfactory_receptor_family_5_subfamily_B_member_21	protein-coding
OR5B21	P468_genome_merge_120_bw_nm_peak_102402	11	58536320	58536613	294	.	58536485	24	5.21167	2.54688	1.68027	0.801654	4.04438	28.0343	intron_(NM_001307951,_intron_6_of_7)	NM_001005218	ENSG00000198283	OR5B21	-	olfactory_receptor_family_5_subfamily_B_member_21	protein-coding
LPXN	P468_genome_merge_120_bw_nm_peak_102404	11	58547294	58547652	359	.	58547416	20	5.38081	2.82621	1.68027	0.797867	2.45468	16.5378	intron_(NM_001307951,_intron_6_of_7)	NM_004811	ENSG00000110031	LPXN	LDPL	leupaxin	protein-coding
LPXN	P468_genome_merge_120_bw_nm_peak_102407	11	58556055	58557260	1206	.	58556765	25	10.6199	4.37427	1.68027	0.947522	2.83233	609.756	intron_(NM_001307951,_intron_2_of_7)	NM_004811	ENSG00000110031	LPXN	LDPL	leupaxin	protein-coding
CNTF	P468_genome_merge_120_bw_nm_peak_102414	11	58607764	58608013	250	.	58607889	18	4.29664	2.53347	1.68027	0.872481	1.10965	19.8178	intron_(NR_024091,_intron_2_of_12)	NM_000614	ENSG00000242689	CNTF	HCNTF	ciliary_neurotrophic_factor	protein-coding
CNTF	P468_genome_merge_120_bw_nm_peak_102415	11	58608493	58608849	357	.	58608617	19	4.82621	2.67916	1.68027	0.604599	1.59525	26.6344	intron_(NR_024091,_intron_2_of_12)	NM_000614	ENSG00000242689	CNTF	HCNTF	ciliary_neurotrophic_factor	protein-coding
CNTF	P468_genome_merge_120_bw_nm_peak_102416	11	58617614	58618341	728	.	58618207	25	5.54089	2.60291	1.68027	0.404966	3.42497	72.4697	3'_UTR_(NM_053023,_exon_11_of_11)	NM_000614	ENSG00000242689	CNTF	HCNTF	ciliary_neurotrophic_factor	protein-coding
CNTF	P468_genome_merge_120_bw_nm_peak_102421	11	58637284	58637662	379	.	58637524	24	4.5504	2.34077	1.68027	0.899294	2.5857	58.9905	Intergenic	NM_000614	ENSG00000242689	CNTF	HCNTF	ciliary_neurotrophic_factor	protein-coding
CNTF	P468_genome_merge_120_bw_nm_peak_102422	11	58639562	58639929	368	.	58639700	23	5.17027	2.58138	1.68027	0.507693	2.90312	26.6945	Intergenic	NM_000614	ENSG00000242689	CNTF	HCNTF	ciliary_neurotrophic_factor	protein-coding
CNTF	P468_genome_merge_120_bw_nm_peak_102423	11	58640881	58641380	500	.	58641138	25	4.04711	2.15532	1.68027	0.39125	1.30155	88.4504	Intergenic	NM_000614	ENSG00000242689	CNTF	HCNTF	ciliary_neurotrophic_factor	protein-coding
CNTF	P468_genome_merge_120_bw_nm_peak_102426	11	58676281	58677372	1092	.	58676525	23	6.39054	2.9932	1.68027	0.32128	1.75927	34.5958	Intergenic	NM_000614	ENSG00000242689	CNTF	HCNTF	ciliary_neurotrophic_factor	protein-coding
GLYAT	P468_genome_merge_120_bw_nm_peak_102428	11	58680251	58680850	600	.	58680258	23	3.6913	2.1105	1.68027	0.324532	21.9293	17.0613	Intergenic	NM_005838	ENSG00000149124	GLYAT	ACGNAT|CAT|GAT	glycine-N-acyltransferase	protein-coding
GLYAT	P468_genome_merge_120_bw_nm_peak_102434	11	58707615	58707970	356	.	58707740	23	5.17027	2.58138	1.68027	0.930869	15.1575	26.7334	TTS_(NM_201648)	NM_005838	ENSG00000149124	GLYAT	ACGNAT|CAT|GAT	glycine-N-acyltransferase	protein-coding
GLYAT	P468_genome_merge_120_bw_nm_peak_102437	11	58717563	58718171	609	.	58717818	24	7.06731	3.15877	1.68027	0.343867	4.49429	60.4764	intron_(NM_005838,_intron_2_of_4)	NM_005838	ENSG00000149124	GLYAT	ACGNAT|CAT|GAT	glycine-N-acyltransferase	protein-coding
GLYAT	P468_genome_merge_120_bw_nm_peak_102439	11	58719723	58719983	261	.	58719846	17	4.77952	2.7928	1.68027	0.378114	1.08293	9.41215	intron_(NM_005838,_intron_2_of_4)	NM_005838	ENSG00000149124	GLYAT	ACGNAT|CAT|GAT	glycine-N-acyltransferase	protein-coding
GLYAT	P468_genome_merge_120_bw_nm_peak_102442	11	58735325	58735869	545	.	58735695	22	4.56511	2.42866	1.68027	0.448431	4.98226	18.3079	Intergenic	NM_005838	ENSG00000149124	GLYAT	ACGNAT|CAT|GAT	glycine-N-acyltransferase	protein-coding
GLYAT	P468_genome_merge_120_bw_nm_peak_102448	11	58753682	58754061	380	.	58753818	25	8.24419	3.49099	1.68027	0.785892	2.18937	26.1579	Intergenic	NM_005838	ENSG00000149124	GLYAT	ACGNAT|CAT|GAT	glycine-N-acyltransferase	protein-coding
GLYAT	P468_genome_merge_120_bw_nm_peak_102451	11	58765211	58765581	371	.	58765337	22	6.72474	3.18426	1.68027	0.537634	8.44228	42.9581	Intergenic	NM_005838	ENSG00000149124	GLYAT	ACGNAT|CAT|GAT	glycine-N-acyltransferase	protein-coding
GLYATL2	P468_genome_merge_120_bw_nm_peak_102454	11	58799053	58799649	597	.	58799178	24	7.92594	3.46115	1.68027	0.493599	8.42815	31.9778	Intergenic	NM_145016	ENSG00000156689	GLYATL2	BXMAS2-10|GATF-B	glycine-N-acyltransferase_like_2	protein-coding
GLYATL2	P468_genome_merge_120_bw_nm_peak_102456	11	58810443	58810699	257	.	58810580	22	6.13804	2.97096	1.68027	0.917058	17.9618	34.9229	Intergenic	NM_145016	ENSG00000156689	GLYATL2	BXMAS2-10|GATF-B	glycine-N-acyltransferase_like_2	protein-coding
GLYATL2	P468_genome_merge_120_bw_nm_peak_102460	11	58825093	58825813	721	.	58825575	25	3.64501	2.03848	1.68027	0.692772	1.66146	29.8525	Intergenic	NM_145016	ENSG00000156689	GLYATL2	BXMAS2-10|GATF-B	glycine-N-acyltransferase_like_2	protein-coding
GLYATL2	P468_genome_merge_120_bw_nm_peak_102463	11	58833244	58833609	366	.	58833484	24	4.5504	2.34077	1.68027	0.797945	3.1247	68.2874	TTS_(NM_145016)	NM_145016	ENSG00000156689	GLYATL2	BXMAS2-10|GATF-B	glycine-N-acyltransferase_like_2	protein-coding
GLYATL2	P468_genome_merge_120_bw_nm_peak_102467	11	58855091	58855823	733	.	58855565	25	7.64806	3.28512	1.68027	0.867135	2.97272	67.4946	Intergenic	NM_145016	ENSG00000156689	GLYATL2	BXMAS2-10|GATF-B	glycine-N-acyltransferase_like_2	protein-coding
GLYATL2	P468_genome_merge_120_bw_nm_peak_102469	11	58859523	58859782	260	.	58859659	21	5.66828	2.8674	1.68027	0.698462	21.4661	21.0348	Intergenic	NM_145016	ENSG00000156689	GLYATL2	BXMAS2-10|GATF-B	glycine-N-acyltransferase_like_2	protein-coding
GLYATL2	P468_genome_merge_120_bw_nm_peak_102473	11	58871895	58872380	486	.	58872244	23	5.63039	2.73387	1.68027	0.855986	1.30001	65.7321	Intergenic	NM_145016	ENSG00000156689	GLYATL2	BXMAS2-10|GATF-B	glycine-N-acyltransferase_like_2	protein-coding
GLYATL2	P468_genome_merge_120_bw_nm_peak_102475	11	58877164	58877413	250	.	58877292	24	4.67527	2.37928	1.68027	0.542479	2.87594	45.4665	Intergenic	NM_145016	ENSG00000156689	GLYATL2	BXMAS2-10|GATF-B	glycine-N-acyltransferase_like_2	protein-coding
GLYATL2	P468_genome_merge_120_bw_nm_peak_102476	11	58883283	58883770	488	.	58883413	23	7.08131	3.23748	1.68027	0.852192	3.49003	36.702	Intergenic	NM_145016	ENSG00000156689	GLYATL2	BXMAS2-10|GATF-B	glycine-N-acyltransferase_like_2	protein-coding
GLYATL1	P468_genome_merge_120_bw_nm_peak_102479	11	58903573	58904170	598	.	58903940	23	4.12876	2.24714	1.68027	0.915956	2.18189	32.6063	Intergenic	NM_080661	ENSG00000166840	GLYATL1	GATF-C|GNAT	glycine-N-acyltransferase_like_1	protein-coding
GLYATL1	P468_genome_merge_120_bw_nm_peak_102482	11	58915811	58916290	480	.	58916049	22	3.31524	2.02256	1.68027	0.627562	7.48725	19.2159	Intergenic	NM_080661	ENSG00000166840	GLYATL1	GATF-C|GNAT	glycine-N-acyltransferase_like_1	protein-coding
GLYATL1	P468_genome_merge_120_bw_nm_peak_102483	11	58918924	58919291	368	.	58919059	25	4.98823	2.4344	1.68027	0.977947	22.1176	53.5754	Intergenic	NM_080661	ENSG00000166840	GLYATL1	GATF-C|GNAT	glycine-N-acyltransferase_like_1	protein-coding
GLYATL1	P468_genome_merge_120_bw_nm_peak_102490	11	58957812	58958061	250	.	58957940	22	5.28713	2.67258	1.68027	0.916904	1.28662	23.0176	TTS_(NM_001220494)	NM_080661	ENSG00000166840	GLYATL1	GATF-C|GNAT	glycine-N-acyltransferase_like_1	protein-coding
GLYATL1	P468_genome_merge_120_bw_nm_peak_102497	11	58985521	58985903	383	.	58985660	23	5.99676	2.85766	1.68027	0.408781	1.17817	70.1054	intron_(NR_033853,_intron_4_of_5)	NM_080661	ENSG00000166840	GLYATL1	GATF-C|GNAT	glycine-N-acyltransferase_like_1	protein-coding
GLYATL1	P468_genome_merge_120_bw_nm_peak_102498	11	58989723	58990213	491	.	58989739	25	4.49281	2.28638	1.68027	0.62116	1.73482	122.535	intron_(NR_033853,_intron_4_of_5)	NM_080661	ENSG00000166840	GLYATL1	GATF-C|GNAT	glycine-N-acyltransferase_like_1	protein-coding
GLYATL1	P468_genome_merge_120_bw_nm_peak_102499	11	58994282	58994780	499	.	58994420	25	7.44068	3.2149	1.68027	0.791592	1.32781	270.797	intron_(NR_033853,_intron_3_of_5)	NM_080661	ENSG00000166840	GLYATL1	GATF-C|GNAT	glycine-N-acyltransferase_like_1	protein-coding
GLYATL1	P468_genome_merge_120_bw_nm_peak_102501	11	58998003	58998740	738	.	58998140	25	7.81902	3.34354	1.68027	0.698	13.2082	85.2984	intron_(NR_033853,_intron_3_of_5)	NM_080661	ENSG00000166840	GLYATL1	GATF-C|GNAT	glycine-N-acyltransferase_like_1	protein-coding
GLYATL1	P468_genome_merge_120_bw_nm_peak_102502	11	58999332	58999690	359	.	58999566	19	4.28027	2.473	1.68027	0.426492	30.1821	19.5839	intron_(NR_033853,_intron_3_of_5)	NM_080661	ENSG00000166840	GLYATL1	GATF-C|GNAT	glycine-N-acyltransferase_like_1	protein-coding
LOC283194	P468_genome_merge_120_bw_nm_peak_102506	11	59013131	59013380	250	.	59013257	22	4.30646	2.34313	1.68027	0.31272	1.02563	31.8187	intron_(NR_033853,_intron_3_of_5)	X	ENSG00000255240	LOC283194	-	uncharacterized_LOC283194	ncRNA
LOC283194	P468_genome_merge_120_bw_nm_peak_102507	11	59017934	59018409	476	.	59018166	24	4.08401	2.19844	1.68027	0.819826	3.00666	45.9958	intron_(NR_033853,_intron_3_of_5)	X	ENSG00000255240	LOC283194	-	uncharacterized_LOC283194	ncRNA
LOC283194	P468_genome_merge_120_bw_nm_peak_102508	11	59023091	59023341	251	.	59023100	22	3.72389	2.15351	1.68027	0.736623	15.1877	39.8931	intron_(NR_033853,_intron_3_of_5)	X	ENSG00000255240	LOC283194	-	uncharacterized_LOC283194	ncRNA
LOC283194	P468_genome_merge_120_bw_nm_peak_102509	11	59032082	59032331	250	.	59032205	20	4.76122	2.59665	1.68027	0.932627	1.53217	43.3007	intron_(NR_033853,_intron_3_of_5)	X	ENSG00000255240	LOC283194	-	uncharacterized_LOC283194	ncRNA
LOC283194	P468_genome_merge_120_bw_nm_peak_102512	11	59045294	59045769	476	.	59045535	25	4.04711	2.15532	1.68027	0.456843	7.78926	324.866	intron_(NR_033853,_intron_3_of_5)	X	ENSG00000255240	LOC283194	-	uncharacterized_LOC283194	ncRNA
LOC283194	P468_genome_merge_120_bw_nm_peak_102516	11	59072295	59072649	355	.	59072524	25	4.04711	2.15532	1.68027	0.900854	1.68489	69.017	Intergenic	X	ENSG00000255240	LOC283194	-	uncharacterized_LOC283194	ncRNA
FAM111B	P468_genome_merge_120_bw_nm_peak_102520	11	59104692	59105170	479	.	59104925	24	5.07175	2.5028	1.68027	0.826191	2.00439	62.7168	Intergenic	NM_198947	ENSG00000189057	FAM111B	CANP|POIKTMP	family_with_sequence_similarity_111_member_B	protein-coding
FAM111B	P468_genome_merge_120_bw_nm_peak_102523	11	59117891	59118380	490	.	59118248	25	6.85743	3.02118	1.68027	0.601298	3.14011	54.4754	intron_(NM_198947,_intron_3_of_3)	NM_198947	ENSG00000189057	FAM111B	CANP|POIKTMP	family_with_sequence_similarity_111_member_B	protein-coding
FAM111A	P468_genome_merge_120_bw_nm_peak_102525	11	59137684	59137933	250	.	59137807	22	4.18291	2.30258	1.68027	0.875132	3.16426	38.1244	intron_(NR_110184,_intron_2_of_3)	NM_022074	ENSG00000166801	FAM111A	GCLEB|KCS2	family_with_sequence_similarity_111_member_A	protein-coding
FAM111A	P468_genome_merge_120_bw_nm_peak_102526	11	59142372	59143090	719	.	59142858	25	4.49281	2.28638	1.68027	0.403169	4.72044	65.4471	promoter-TSS_(NM_001142519)	NM_022074	ENSG00000166801	FAM111A	GCLEB|KCS2	family_with_sequence_similarity_111_member_A	protein-coding
FAM111A	P468_genome_merge_120_bw_nm_peak_102527	11	59148722	59149092	371	.	59148858	22	6.00996	2.92524	1.68027	0.947248	1.34231	63.689	exon_(NM_001142519,_exon_4_of_5)	NM_022074	ENSG00000166801	FAM111A	GCLEB|KCS2	family_with_sequence_similarity_111_member_A	protein-coding
DTX4	P468_genome_merge_120_bw_nm_peak_102535	11	59186164	59186525	362	.	59186286	25	4.04711	2.15532	1.68027	0.848403	3.06019	119.627	intron_(NM_015177,_intron_2_of_8)	NM_015177	ENSG00000110042	DTX4	RNF155	deltex_E3_ubiquitin_ligase_4	protein-coding
DTX4	P468_genome_merge_120_bw_nm_peak_102536	11	59189644	59190249	606	.	59190125	25	5.46838	2.58058	1.68027	0.874854	3.21304	96.3168	intron_(NM_015177,_intron_4_of_8)	NM_015177	ENSG00000110042	DTX4	RNF155	deltex_E3_ubiquitin_ligase_4	protein-coding
MPEG1	P468_genome_merge_120_bw_nm_peak_102539	11	59210171	59210772	602	.	59210528	25	7.12265	3.10859	1.68027	0.770553	22.1684	91.423	3'_UTR_(NM_001039396,_exon_1_of_1)	NM_001039396	ENSG00000197629	MPEG1	MPG1|MPS1|Mpg-1	macrophage_expressed_1	protein-coding
MPEG1	P468_genome_merge_120_bw_nm_peak_102540	11	59212682	59213531	850	.	59213179	25	7.33952	3.18091	1.68027	0.809196	1.96671	122.112	promoter-TSS_(NM_001039396)	NM_001039396	ENSG00000197629	MPEG1	MPG1|MPS1|Mpg-1	macrophage_expressed_1	protein-coding
MPEG1	P468_genome_merge_120_bw_nm_peak_102541	11	59224564	59224942	379	.	59224700	24	5.65697	2.68893	1.68027	0.851996	18.87	48.3422	Intergenic	NM_001039396	ENSG00000197629	MPEG1	MPG1|MPS1|Mpg-1	macrophage_expressed_1	protein-coding
MPEG1	P468_genome_merge_120_bw_nm_peak_102543	11	59226854	59227222	369	.	59227087	20	5.50472	2.87299	1.68027	0.361904	16.9257	14.1743	Intergenic	NM_001039396	ENSG00000197629	MPEG1	MPG1|MPS1|Mpg-1	macrophage_expressed_1	protein-coding
MPEG1	P468_genome_merge_120_bw_nm_peak_102544	11	59231654	59232141	488	.	59231899	22	6.99979	3.28651	1.68027	0.355347	1.74783	18.9119	Intergenic	NM_001039396	ENSG00000197629	MPEG1	MPG1|MPS1|Mpg-1	macrophage_expressed_1	protein-coding
MPEG1	P468_genome_merge_120_bw_nm_peak_102549	11	59257203	59257930	728	.	59257806	24	4.80369	2.41907	1.68027	0.390959	19.9123	21.8568	Intergenic	NM_001039396	ENSG00000197629	MPEG1	MPG1|MPS1|Mpg-1	macrophage_expressed_1	protein-coding
MPEG1	P468_genome_merge_120_bw_nm_peak_102550	11	59258774	59259371	598	.	59259138	24	6.21297	2.87038	1.68027	0.969563	15.6147	35.7875	Intergenic	NM_001039396	ENSG00000197629	MPEG1	MPG1|MPS1|Mpg-1	macrophage_expressed_1	protein-coding
MPEG1	P468_genome_merge_120_bw_nm_peak_102555	11	59271254	59271851	598	.	59271498	25	5.81065	2.6866	1.68027	0.822254	1.92291	56.0425	Intergenic	NM_001039396	ENSG00000197629	MPEG1	MPG1|MPS1|Mpg-1	macrophage_expressed_1	protein-coding
MPEG1	P468_genome_merge_120_bw_nm_peak_102557	11	59277843	59278573	731	.	59278340	25	5.54089	2.60291	1.68027	0.791007	2.1506	59.6542	Intergenic	NM_001039396	ENSG00000197629	MPEG1	MPG1|MPS1|Mpg-1	macrophage_expressed_1	protein-coding
OR5AN1	P468_genome_merge_120_bw_nm_peak_102562	11	59289724	59289981	258	.	59289739	23	4.49099	2.36182	1.68027	0.788166	2.14264	76.4145	Intergenic	NM_001004729	ENSG00000176495	OR5AN1	OR11-244	olfactory_receptor_family_5_subfamily_AN_member_1	protein-coding
OR5AN1	P468_genome_merge_120_bw_nm_peak_102565	11	59305454	59306301	848	.	59305925	25	9.26558	3.85813	1.68027	0.682007	1.88018	181.872	Intergenic	NM_001004729	ENSG00000176495	OR5AN1	OR11-244	olfactory_receptor_family_5_subfamily_AN_member_1	protein-coding
OR5AN1	P468_genome_merge_120_bw_nm_peak_102569	11	59335804	59336137	334	.	59335930	18	4.0927	2.45427	1.68027	0.571638	1.7054	22.7791	Intergenic	NM_001004729	ENSG00000176495	OR5AN1	OR11-244	olfactory_receptor_family_5_subfamily_AN_member_1	protein-coding
OR5AN1	P468_genome_merge_120_bw_nm_peak_102570	11	59337964	59338333	370	.	59338204	24	7.06731	3.15877	1.68027	0.640889	13.3519	81.4088	Intergenic	NM_001004729	ENSG00000176495	OR5AN1	OR11-244	olfactory_receptor_family_5_subfamily_AN_member_1	protein-coding
OR5AN1	P468_genome_merge_120_bw_nm_peak_102571	11	59341803	59342052	250	.	59341938	20	5.9165	3.03067	1.68027	0.945666	1.28947	27.6624	Intergenic	NM_001004729	ENSG00000176495	OR5AN1	OR11-244	olfactory_receptor_family_5_subfamily_AN_member_1	protein-coding
OR5AN1	P468_genome_merge_120_bw_nm_peak_102572	11	59343604	59344463	860	.	59344096	24	7.06731	3.15877	1.68027	0.341877	2.53995	41.0495	Intergenic	NM_001004729	ENSG00000176495	OR5AN1	OR11-244	olfactory_receptor_family_5_subfamily_AN_member_1	protein-coding
OR5AN1	P468_genome_merge_120_bw_nm_peak_102575	11	59347203	59347570	368	.	59347338	21	5.42678	2.77972	1.68027	0.669085	7.32937	21.2246	Intergenic	NM_001004729	ENSG00000176495	OR5AN1	OR11-244	olfactory_receptor_family_5_subfamily_AN_member_1	protein-coding
OR5AN1	P468_genome_merge_120_bw_nm_peak_102576	11	59348655	59349260	606	.	59349019	25	7.64806	3.28512	1.68027	0.337163	5.76324	39.6589	Intergenic	NM_001004729	ENSG00000176495	OR5AN1	OR11-244	olfactory_receptor_family_5_subfamily_AN_member_1	protein-coding
OR5AN1	P468_genome_merge_120_bw_nm_peak_102578	11	59351171	59351653	483	.	59351525	23	7.06037	3.22995	1.68027	0.373275	1.40609	24.562	Intergenic	NM_001004729	ENSG00000176495	OR5AN1	OR11-244	olfactory_receptor_family_5_subfamily_AN_member_1	protein-coding
OR5AN1	P468_genome_merge_120_bw_nm_peak_102579	11	59355484	59355863	380	.	59355738	24	8.23244	3.57229	1.68027	0.837879	8.71898	38.6285	Intergenic	NM_001004729	ENSG00000176495	OR5AN1	OR11-244	olfactory_receptor_family_5_subfamily_AN_member_1	protein-coding
OR5AN1	P468_genome_merge_120_bw_nm_peak_102581	11	59366652	59367132	481	.	59366885	20	5.07663	2.71261	1.68027	0.502007	3.85442	11.0337	Intergenic	NM_001004729	ENSG00000176495	OR5AN1	OR11-244	olfactory_receptor_family_5_subfamily_AN_member_1	protein-coding
OR5AN1	P468_genome_merge_120_bw_nm_peak_102588	11	59387256	59388131	876	.	59387297	22	5.56045	2.76707	1.68027	0.605039	1.97097	37.511	Intergenic	NM_001004729	ENSG00000176495	OR5AN1	OR11-244	olfactory_receptor_family_5_subfamily_AN_member_1	protein-coding
OR5A2	P468_genome_merge_120_bw_nm_peak_102592	11	59407935	59408301	367	.	59408167	18	4.94501	2.79077	1.68027	0.910677	3.11926	14.0196	Intergenic	NM_001001954	ENSG00000172324	OR5A2	-	olfactory_receptor_family_5_subfamily_A_member_2	protein-coding
OR5A2	P468_genome_merge_120_bw_nm_peak_102593	11	59409004	59409373	370	.	59409137	24	6.87047	3.09125	1.68027	0.575662	2.64383	38.4628	Intergenic	NM_001001954	ENSG00000172324	OR5A2	-	olfactory_receptor_family_5_subfamily_A_member_2	protein-coding
OR5A2	P468_genome_merge_120_bw_nm_peak_102595	11	59421014	59421369	356	.	59421138	19	3.87666	2.32398	1.68027	0.765775	3.7157	17.2854	TTS_(NM_001001954)	NM_001001954	ENSG00000172324	OR5A2	-	olfactory_receptor_family_5_subfamily_A_member_2	protein-coding
OR5A2	P468_genome_merge_120_bw_nm_peak_102598	11	59428923	59429300	378	.	59429166	22	5.78021	2.84395	1.68027	0.994106	1.65872	46.2663	Intergenic	NM_001001954	ENSG00000172324	OR5A2	-	olfactory_receptor_family_5_subfamily_A_member_2	protein-coding
OR5A1	P468_genome_merge_120_bw_nm_peak_102600	11	59434814	59435183	370	.	59435059	22	6.72474	3.18426	1.68027	0.737301	4.6131	61.1081	Intergenic	NM_001004728	ENSG00000172320	OR5A1	OR11-249|OR5A1P|OST181	olfactory_receptor_family_5_subfamily_A_member_1	protein-coding
OR5A1	P468_genome_merge_120_bw_nm_peak_102603	11	59446094	59446453	360	.	59446324	17	4.16926	2.54067	1.68027	0.369093	4.10932	22.6135	Intergenic	NM_001004728	ENSG00000172320	OR5A1	OR11-249|OR5A1P|OST181	olfactory_receptor_family_5_subfamily_A_member_1	protein-coding
OR4D6	P468_genome_merge_120_bw_nm_peak_102605	11	59452081	59452332	252	.	59452210	19	5.04224	2.76231	1.68027	0.86505	3.53122	16.2034	Intergenic	NM_001004708	ENSG00000166884	OR4D6	OR11-250	olfactory_receptor_family_4_subfamily_D_member_6	protein-coding
OR4D6	P468_genome_merge_120_bw_nm_peak_102606	11	59462171	59462424	254	.	59462299	23	6.50309	3.03242	1.68027	0.827296	4.08876	57.7723	Intergenic	NM_001004708	ENSG00000166884	OR4D6	OR11-250	olfactory_receptor_family_4_subfamily_D_member_6	protein-coding
OR4D10	P468_genome_merge_120_bw_nm_peak_102609	11	59466962	59468409	1448	.	59467338	25	9.68017	4.01252	1.68027	0.593671	1.45182	79.4875	Intergenic	NM_001004705	ENSG00000254466	OR4D10	OR11-251|OR4D10P|OST711	olfactory_receptor_family_4_subfamily_D_member_10	protein-coding
OR4D10	P468_genome_merge_120_bw_nm_peak_102610	11	59468764	59469023	260	.	59468900	19	5.98547	3.13676	1.68027	0.62072	3.02142	18.9018	Intergenic	NM_001004705	ENSG00000254466	OR4D10	OR11-251|OR4D10P|OST711	olfactory_receptor_family_4_subfamily_D_member_10	protein-coding
OR4D10	P468_genome_merge_120_bw_nm_peak_102613	11	59475484	59476331	848	.	59475858	25	6.49812	2.9045	1.68027	0.344059	2.47537	58.7994	Intergenic	NM_001004705	ENSG00000254466	OR4D10	OR11-251|OR4D10P|OST711	olfactory_receptor_family_4_subfamily_D_member_10	protein-coding
OR4D10	P468_genome_merge_120_bw_nm_peak_102614	11	59476804	59477058	255	.	59476928	19	4.85875	2.69162	1.68027	0.369157	6.29328	18.0096	promoter-TSS_(NM_001004705)	NM_001004705	ENSG00000254466	OR4D10	OR11-251|OR4D10P|OST711	olfactory_receptor_family_4_subfamily_D_member_10	protein-coding
OR4D9	P468_genome_merge_120_bw_nm_peak_102623	11	59510413	59510770	358	.	59510645	23	5.17027	2.58138	1.68027	0.764229	2.83902	14.9897	Intergenic	NM_001004711	ENSG00000172742	OR4D9	OR11-253	olfactory_receptor_family_4_subfamily_D_member_9	protein-coding
OR4D9	P468_genome_merge_120_bw_nm_peak_102627	11	59524202	59524690	489	.	59524337	23	6.99799	3.20756	1.68027	0.557015	1.74711	21.8658	Intergenic	NM_001004711	ENSG00000172742	OR4D9	OR11-253	olfactory_receptor_family_4_subfamily_D_member_9	protein-coding
OR4D9	P468_genome_merge_120_bw_nm_peak_102628	11	59530801	59531172	372	.	59531048	23	5.7937	2.78878	1.68027	0.925115	5.39236	31.3015	Intergenic	NM_001004711	ENSG00000172742	OR4D9	OR11-253	olfactory_receptor_family_4_subfamily_D_member_9	protein-coding
MIR3162	P468_genome_merge_120_bw_nm_peak_102637	11	59575811	59576061	251	.	59575937	18	3.95352	2.40067	1.68027	0.8029	2.80434	14.2377	3'_UTR_(NM_002556,_exon_14_of_14)	X	ENSG00000264559	MIR3162	mir-3162	microRNA_3162	ncRNA
MIR3162	P468_genome_merge_120_bw_nm_peak_102640	11	59582402	59583250	849	.	59583016	25	4.49281	2.28638	1.68027	0.471942	6.24974	34.7749	intron_(NM_002556,_intron_9_of_13)	X	ENSG00000264559	MIR3162	mir-3162	microRNA_3162	ncRNA
OSBP	P468_genome_merge_120_bw_nm_peak_102645	11	59607133	59607490	358	.	59607258	19	4.73006	2.64245	1.68027	0.971581	8.89912	16.307	intron_(NM_002556,_intron_3_of_13)	NM_002556	ENSG00000110048	OSBP	OSBP1	oxysterol_binding_protein	protein-coding
OSBP	P468_genome_merge_120_bw_nm_peak_102646	11	59611802	59612180	379	.	59611938	25	6.85743	3.02118	1.68027	0.82692	1.53515	64.0559	intron_(NM_002556,_intron_1_of_13)	NM_002556	ENSG00000110048	OSBP	OSBP1	oxysterol_binding_protein	protein-coding
PATL1	P468_genome_merge_120_bw_nm_peak_102655	11	59672164	59672420	257	.	59672180	18	5.12426	2.86348	1.68027	0.405764	1.55275	15.0807	Intergenic	NM_152716	ENSG00000166889	PATL1	Pat1b|hPat1b	PAT1_homolog_1,_processing_body_mRNA_decay_factor	protein-coding
PATL1	P468_genome_merge_120_bw_nm_peak_102656	11	59673244	59673981	738	.	59673618	25	7.64806	3.28512	1.68027	0.369404	1.23957	276.698	Intergenic	NM_152716	ENSG00000166889	PATL1	Pat1b|hPat1b	PAT1_homolog_1,_processing_body_mRNA_decay_factor	protein-coding
PATL1	P468_genome_merge_120_bw_nm_peak_102657	11	59675415	59676400	986	.	59675898	25	9.51144	3.94931	1.68027	0.77423	1.74818	50.7743	Intergenic	NM_152716	ENSG00000166889	PATL1	Pat1b|hPat1b	PAT1_homolog_1,_processing_body_mRNA_decay_factor	protein-coding
PATL1	P468_genome_merge_120_bw_nm_peak_102658	11	59678764	59679133	370	.	59679004	20	5.9165	3.03067	1.68027	0.432154	6.25061	20.4566	Intergenic	NM_152716	ENSG00000166889	PATL1	Pat1b|hPat1b	PAT1_homolog_1,_processing_body_mRNA_decay_factor	protein-coding
PATL1	P468_genome_merge_120_bw_nm_peak_102659	11	59690054	59690475	422	.	59690180	21	7.93077	3.74487	1.68027	0.91938	8.51497	16.4743	Intergenic	NM_152716	ENSG00000166889	PATL1	Pat1b|hPat1b	PAT1_homolog_1,_processing_body_mRNA_decay_factor	protein-coding
OR10V1	P468_genome_merge_120_bw_nm_peak_102664	11	59703531	59704453	923	.	59704325	25	7.44068	3.2149	1.68027	0.409146	1.4668	24.9249	Intergenic	NM_001005324	ENSG00000172289	OR10V1	OR11-256	olfactory_receptor_family_10_subfamily_V_member_1	protein-coding
OR10V1	P468_genome_merge_120_bw_nm_peak_102666	11	59723771	59724371	601	.	59724125	23	8.78934	3.87982	1.68027	0.480445	1.25246	27.4857	Intergenic	NM_001005324	ENSG00000172289	OR10V1	OR11-256	olfactory_receptor_family_10_subfamily_V_member_1	protein-coding
OR10V1	P468_genome_merge_120_bw_nm_peak_102667	11	59728562	59728891	330	.	59728806	19	6.93479	3.53358	1.68027	0.603802	1.4501	15.5248	Intergenic	NM_001005324	ENSG00000172289	OR10V1	OR11-256	olfactory_receptor_family_10_subfamily_V_member_1	protein-coding
OR10V1	P468_genome_merge_120_bw_nm_peak_102668	11	59729415	59729780	366	.	59729647	20	6.83426	3.39484	1.68027	0.706048	1.67502	17.857	Intergenic	NM_001005324	ENSG00000172289	OR10V1	OR11-256	olfactory_receptor_family_10_subfamily_V_member_1	protein-coding
OR10V2P	P468_genome_merge_120_bw_nm_peak_102672	11	59743324	59743584	261	.	59743460	20	6.38708	3.21515	1.68027	0.887912	2.34697	71.0732	Intergenic	NR_045005	ENSG00000255538	OR10V2P	-	olfactory_receptor_family_10_subfamily_V_member_2_pseudogene	pseudo
STX3	P468_genome_merge_120_bw_nm_peak_102674	11	59755452	59755812	361	.	59755579	24	6.49578	2.96452	1.68027	0.602863	4.72613	44.1549	exon_(NM_001178040,_exon_1_of_10)	NM_004177	ENSG00000166900	STX3	STX3A	syntaxin_3	protein-coding
STX3	P468_genome_merge_120_bw_nm_peak_102676	11	59765164	59765651	488	.	59765526	25	4.98823	2.4344	1.68027	0.88872	1.59247	88.8948	intron_(NM_004177,_intron_1_of_10)	NM_004177	ENSG00000166900	STX3	STX3A	syntaxin_3	protein-coding
STX3	P468_genome_merge_120_bw_nm_peak_102677	11	59767092	59767452	361	.	59767217	24	4.08401	2.19844	1.68027	0.370282	45.113	45.493	intron_(NM_004177,_intron_1_of_10)	NM_004177	ENSG00000166900	STX3	STX3A	syntaxin_3	protein-coding
STX3	P468_genome_merge_120_bw_nm_peak_102679	11	59769843	59770460	618	.	59770086	24	4.08401	2.19844	1.68027	0.482841	49.2164	19.3886	intron_(NM_004177,_intron_1_of_10)	NM_004177	ENSG00000166900	STX3	STX3A	syntaxin_3	protein-coding
MRPL16	P468_genome_merge_120_bw_nm_peak_102682	11	59788214	59788473	260	.	59788456	21	4.12168	2.32307	1.68027	0.9288	1.99261	28.0823	intron_(NM_004177,_intron_3_of_10)	NM_017840	ENSG00000166902	MRPL16	L16mt|MRP-L16|PNAS-111	mitochondrial_ribosomal_protein_L16	protein-coding
MRPL16	P468_genome_merge_120_bw_nm_peak_102684	11	59792895	59793371	477	.	59793140	21	4.24843	2.36626	1.68027	0.664434	2.60337	14.8626	exon_(NM_001178040,_exon_7_of_10)	NM_017840	ENSG00000166902	MRPL16	L16mt|MRP-L16|PNAS-111	mitochondrial_ribosomal_protein_L16	protein-coding
MRPL16	P468_genome_merge_120_bw_nm_peak_102685	11	59794803	59795413	611	.	59795055	25	8.22111	3.48291	1.68027	0.411468	1.17681	81.2639	intron_(NM_004177,_intron_8_of_10)	NM_017840	ENSG00000166902	MRPL16	L16mt|MRP-L16|PNAS-111	mitochondrial_ribosomal_protein_L16	protein-coding
MRPL16	P468_genome_merge_120_bw_nm_peak_102689	11	59809455	59809820	366	.	59809687	19	2.98267	2.00224	1.68027	0.776723	2.90698	29.5423	intron_(NM_017840,_intron_2_of_3)	NM_017840	ENSG00000166902	MRPL16	L16mt|MRP-L16|PNAS-111	mitochondrial_ribosomal_protein_L16	protein-coding
MRPL16	P468_genome_merge_120_bw_nm_peak_102690	11	59816051	59816773	723	.	59816648	23	8.25934	3.67446	1.68027	0.459871	1.09694	30.2819	Intergenic	NM_017840	ENSG00000166902	MRPL16	L16mt|MRP-L16|PNAS-111	mitochondrial_ribosomal_protein_L16	protein-coding
MRPL16	P468_genome_merge_120_bw_nm_peak_102694	11	59825643	59826382	740	.	59825779	21	6.55518	3.19893	1.68027	0.503885	1.01013	22.1555	Intergenic	NM_017840	ENSG00000166902	MRPL16	L16mt|MRP-L16|PNAS-111	mitochondrial_ribosomal_protein_L16	protein-coding
GIF	P468_genome_merge_120_bw_nm_peak_102697	11	59832840	59833092	253	.	59832859	19	6.58394	3.38451	1.68027	0.897191	1.33992	18.4208	intron_(NM_005142,_intron_7_of_8)	NM_005142	ENSG00000134812	GIF	IF|IFMH|INF|TCN3	gastric_intrinsic_factor	protein-coding
GIF	P468_genome_merge_120_bw_nm_peak_102699	11	59836811	59837169	359	.	59836937	20	4.32788	2.44018	1.68027	0.504776	1.3266	21.3465	intron_(NM_005142,_intron_6_of_8)	NM_005142	ENSG00000134812	GIF	IF|IFMH|INF|TCN3	gastric_intrinsic_factor	protein-coding
GIF	P468_genome_merge_120_bw_nm_peak_102700	11	59840051	59840300	250	.	59840165	16	4.25114	2.63764	1.68027	0.842282	1.44015	25.3972	intron_(NM_005142,_intron_5_of_8)	NM_005142	ENSG00000134812	GIF	IF|IFMH|INF|TCN3	gastric_intrinsic_factor	protein-coding
GIF	P468_genome_merge_120_bw_nm_peak_102703	11	59844612	59844881	270	.	59844853	21	5.42678	2.77972	1.68027	0.721959	1.38201	18.9004	intron_(NM_005142,_intron_1_of_8)	NM_005142	ENSG00000134812	GIF	IF|IFMH|INF|TCN3	gastric_intrinsic_factor	protein-coding
GIF	P468_genome_merge_120_bw_nm_peak_102704	11	59846163	59846784	622	.	59846529	25	9.31948	3.87803	1.68027	0.522733	3.05733	156.307	promoter-TSS_(NM_005142)	NM_005142	ENSG00000134812	GIF	IF|IFMH|INF|TCN3	gastric_intrinsic_factor	protein-coding
GIF	P468_genome_merge_120_bw_nm_peak_102705	11	59848574	59848930	357	.	59848698	18	5.05166	2.83394	1.68027	0.320252	1.15416	17.9788	Intergenic	NM_005142	ENSG00000134812	GIF	IF|IFMH|INF|TCN3	gastric_intrinsic_factor	protein-coding
TCN1	P468_genome_merge_120_bw_nm_peak_102707	11	59884815	59885651	837	.	59885404	21	8.2729	3.88693	1.68027	0.399459	1.08168	15.3915	Intergenic	NM_001062	ENSG00000134827	TCN1	HC|TC-1|TC1|TCI	transcobalamin_1	protein-coding
TCN1	P468_genome_merge_120_bw_nm_peak_102709	11	59889600	59889973	374	.	59889738	24	10.0826	4.28073	1.68027	0.897334	1.47835	57.2886	Intergenic	NM_001062	ENSG00000134827	TCN1	HC|TC-1|TC1|TCI	transcobalamin_1	protein-coding
TCN1	P468_genome_merge_120_bw_nm_peak_102710	11	59891882	59892132	251	.	59892007	17	3.03506	2.09158	1.68027	0.832677	2.85992	51.8496	Intergenic	NM_001062	ENSG00000134827	TCN1	HC|TC-1|TC1|TCI	transcobalamin_1	protein-coding
TCN1	P468_genome_merge_120_bw_nm_peak_102711	11	59892480	59892851	372	.	59892618	21	8.2729	3.88693	1.68027	0.726095	1.00098	52.9275	Intergenic	NM_001062	ENSG00000134827	TCN1	HC|TC-1|TC1|TCI	transcobalamin_1	protein-coding
TCN1	P468_genome_merge_120_bw_nm_peak_102712	11	59893201	59893582	382	.	59893338	25	7.64806	3.28512	1.68027	0.9104	3.58683	60.2832	Intergenic	NM_001062	ENSG00000134827	TCN1	HC|TC-1|TC1|TCI	transcobalamin_1	protein-coding
OOSP1	P468_genome_merge_120_bw_nm_peak_102715	11	59918043	59918533	491	.	59918292	22	6.72474	3.18426	1.68027	0.596383	1.39113	18.8588	Intergenic	NR_130719	ENSG00000214788	OOSP1	-	oocyte_secreted_protein_1,_pseudogene	pseudo
OOSP1	P468_genome_merge_120_bw_nm_peak_102718	11	59943975	59944460	486	.	59944216	23	9.68653	4.24029	1.68027	0.757108	2.2697	48.5752	intron_(NR_130719,_intron_1_of_8)	NR_130719	ENSG00000214788	OOSP1	-	oocyte_secreted_protein_1,_pseudogene	pseudo
OOSP1	P468_genome_merge_120_bw_nm_peak_102719	11	59945162	59945413	252	.	59945293	16	5.0848	3.00354	1.68027	0.702447	1.3034	24.0033	intron_(NR_130719,_intron_2_of_8)	NR_130719	ENSG00000214788	OOSP1	-	oocyte_secreted_protein_1,_pseudogene	pseudo
OOSP1	P468_genome_merge_120_bw_nm_peak_102720	11	59959561	59960064	504	.	59959818	25	8.79829	3.68786	1.68027	0.389043	1.85804	60.1365	intron_(NR_130719,_intron_3_of_8)	NR_130719	ENSG00000214788	OOSP1	-	oocyte_secreted_protein_1,_pseudogene	pseudo
OOSP1	P468_genome_merge_120_bw_nm_peak_102721	11	59960266	59960664	399	.	59960418	21	8.2729	3.88693	1.68027	0.711217	1.31426	39.896	intron_(NR_130719,_intron_3_of_8)	NR_130719	ENSG00000214788	OOSP1	-	oocyte_secreted_protein_1,_pseudogene	pseudo
OOSP1	P468_genome_merge_120_bw_nm_peak_102724	11	59975055	59975541	487	.	59975293	23	9.68653	4.24029	1.68027	0.840486	3.16852	25.4408	intron_(NR_130719,_intron_8_of_8)	NR_130719	ENSG00000214788	OOSP1	-	oocyte_secreted_protein_1,_pseudogene	pseudo
OOSP1	P468_genome_merge_120_bw_nm_peak_102727	11	59985138	59985504	367	.	59985367	19	6.67892	3.42458	1.68027	0.352999	1.40685	14.2766	intron_(NR_130719,_intron_8_of_8)	NR_130719	ENSG00000214788	OOSP1	-	oocyte_secreted_protein_1,_pseudogene	pseudo
OOSP2	P468_genome_merge_120_bw_nm_peak_102732	11	60002642	60002900	259	.	60002658	18	3.95352	2.40067	1.68027	0.77556	2.75331	36.9385	Intergenic	NM_173801	ENSG00000149507	OOSP2	PLAC1L|TMEM122	oocyte_secreted_protein_2	protein-coding
OOSP2	P468_genome_merge_120_bw_nm_peak_102733	11	60003605	60004103	499	.	60003739	23	6.50309	3.03242	1.68027	0.613522	6.49229	30.4004	Intergenic	NM_173801	ENSG00000149507	OOSP2	PLAC1L|TMEM122	oocyte_secreted_protein_2	protein-coding
OOSP2	P468_genome_merge_120_bw_nm_peak_102734	11	60004931	60005181	251	.	60005165	17	5.05616	2.90987	1.68027	0.678368	8.54313	21.0962	Intergenic	NM_173801	ENSG00000149507	OOSP2	PLAC1L|TMEM122	oocyte_secreted_protein_2	protein-coding
OOSP2	P468_genome_merge_120_bw_nm_peak_102737	11	60015494	60016222	729	.	60015726	19	6.63121	3.40443	1.68027	0.635302	6.48071	16.7313	Intergenic	NM_173801	ENSG00000149507	OOSP2	PLAC1L|TMEM122	oocyte_secreted_protein_2	protein-coding
OOSP2	P468_genome_merge_120_bw_nm_peak_102739	11	60018975	60019583	609	.	60019447	21	6.76955	3.28141	1.68027	0.812589	2.45503	18.0466	Intergenic	NM_173801	ENSG00000149507	OOSP2	PLAC1L|TMEM122	oocyte_secreted_protein_2	protein-coding
OOSP2	P468_genome_merge_120_bw_nm_peak_102740	11	60023652	60024742	1091	.	60023898	23	7.31672	3.32271	1.68027	0.305762	25.2454	20.1233	Intergenic	NM_173801	ENSG00000149507	OOSP2	PLAC1L|TMEM122	oocyte_secreted_protein_2	protein-coding
OOSP2	P468_genome_merge_120_bw_nm_peak_102745	11	60042123	60042593	471	.	60042260	22	8.97066	4.06361	1.68027	0.884761	30.1642	30.4059	intron_(NM_173801,_intron_1_of_3)	NM_173801	ENSG00000149507	OOSP2	PLAC1L|TMEM122	oocyte_secreted_protein_2	protein-coding
OOSP2	P468_genome_merge_120_bw_nm_peak_102746	11	60046322	60046691	370	.	60046456	20	7.594	3.71026	1.68027	0.569179	1.49855	18.6802	intron_(NM_173801,_intron_3_of_3)	NM_173801	ENSG00000149507	OOSP2	PLAC1L|TMEM122	oocyte_secreted_protein_2	protein-coding
MS4A3	P468_genome_merge_120_bw_nm_peak_102747	11	60051720	60051971	252	.	60051737	16	5.0848	3.00354	1.68027	0.458014	2.33167	24.0587	Intergenic	NM_006138	ENSG00000149516	MS4A3	CD20L|HTM4	membrane_spanning_4-domains_A3	protein-coding
MS4A3	P468_genome_merge_120_bw_nm_peak_102748	11	60053771	60054371	601	.	60054124	25	11.1698	4.59365	1.68027	0.911706	1.64063	44.297	Intergenic	NM_006138	ENSG00000149516	MS4A3	CD20L|HTM4	membrane_spanning_4-domains_A3	protein-coding
MS4A3	P468_genome_merge_120_bw_nm_peak_102749	11	60054603	60054860	258	.	60054726	16	5.07621	2.99968	1.68027	0.518703	2.38937	17.1527	Intergenic	NM_006138	ENSG00000149516	MS4A3	CD20L|HTM4	membrane_spanning_4-domains_A3	protein-coding
MS4A3	P468_genome_merge_120_bw_nm_peak_102752	11	60057962	60058211	250	.	60057967	15	3.67143	2.44964	1.68027	0.961655	7.36174	13.9118	intron_(NM_001031666,_intron_1_of_4)	NM_006138	ENSG00000149516	MS4A3	CD20L|HTM4	membrane_spanning_4-domains_A3	protein-coding
MS4A2	P468_genome_merge_120_bw_nm_peak_102756	11	60073680	60074063	384	.	60073818	25	9.59531	3.98066	1.68027	0.759842	3.38187	59.4587	Intergenic	NM_000139	ENSG00000149534	MS4A2	APY|ATOPY|FCER1B|FCERI|IGEL|IGER|IGHER|MS4A1	membrane_spanning_4-domains_A2	protein-coding
MS4A2	P468_genome_merge_120_bw_nm_peak_102759	11	60092883	60093371	489	.	60093138	25	11.1698	4.59365	1.68027	0.792576	4.0151	40.8389	intron_(NM_000139,_intron_4_of_6)	NM_000139	ENSG00000149534	MS4A2	APY|ATOPY|FCER1B|FCERI|IGEL|IGER|IGHER|MS4A1	membrane_spanning_4-domains_A2	protein-coding
MS4A2	P468_genome_merge_120_bw_nm_peak_102762	11	60105244	60105502	259	.	60105485	17	4.69131	2.75584	1.68027	0.893099	17.6884	40.6713	Intergenic	NM_000139	ENSG00000149534	MS4A2	APY|ATOPY|FCER1B|FCERI|IGEL|IGER|IGHER|MS4A1	membrane_spanning_4-domains_A2	protein-coding
MS4A2	P468_genome_merge_120_bw_nm_peak_102763	11	60107640	60107903	264	.	60107765	19	6.67892	3.42458	1.68027	0.959562	1.24047	92.5709	Intergenic	NM_000139	ENSG00000149534	MS4A2	APY|ATOPY|FCER1B|FCERI|IGEL|IGER|IGHER|MS4A1	membrane_spanning_4-domains_A2	protein-coding
MS4A2	P468_genome_merge_120_bw_nm_peak_102765	11	60114374	60114624	251	.	60114494	18	6.28627	3.35259	1.68027	0.626581	2.19845	27.6177	Intergenic	NM_000139	ENSG00000149534	MS4A2	APY|ATOPY|FCER1B|FCERI|IGEL|IGER|IGHER|MS4A1	membrane_spanning_4-domains_A2	protein-coding
MS4A2	P468_genome_merge_120_bw_nm_peak_102766	11	60118334	60118702	369	.	60118567	20	7.58274	3.70549	1.68027	0.881156	1.35086	15.5195	Intergenic	NM_000139	ENSG00000149534	MS4A2	APY|ATOPY|FCER1B|FCERI|IGEL|IGER|IGHER|MS4A1	membrane_spanning_4-domains_A2	protein-coding
MS4A2	P468_genome_merge_120_bw_nm_peak_102767	11	60122522	60122772	251	.	60122648	18	3.95352	2.40067	1.68027	0.92928	1.54015	29.3737	Intergenic	NM_000139	ENSG00000149534	MS4A2	APY|ATOPY|FCER1B|FCERI|IGEL|IGER|IGHER|MS4A1	membrane_spanning_4-domains_A2	protein-coding
MS4A2	P468_genome_merge_120_bw_nm_peak_102768	11	60123375	60123851	477	.	60123612	23	7.31672	3.32271	1.68027	0.836089	15.3011	20.9065	Intergenic	NM_000139	ENSG00000149534	MS4A2	APY|ATOPY|FCER1B|FCERI|IGEL|IGER|IGHER|MS4A1	membrane_spanning_4-domains_A2	protein-coding
MS4A2	P468_genome_merge_120_bw_nm_peak_102769	11	60126963	60127702	740	.	60127446	18	6.29618	3.3569	1.68027	0.303431	2.1531	13.9278	Intergenic	NM_000139	ENSG00000149534	MS4A2	APY|ATOPY|FCER1B|FCERI|IGEL|IGER|IGHER|MS4A1	membrane_spanning_4-domains_A2	protein-coding
MS4A2	P468_genome_merge_120_bw_nm_peak_102771	11	60134051	60134530	480	.	60134173	18	6.0565	3.25335	1.68027	0.863224	2.44803	14.9268	Intergenic	NM_000139	ENSG00000149534	MS4A2	APY|ATOPY|FCER1B|FCERI|IGEL|IGER|IGHER|MS4A1	membrane_spanning_4-domains_A2	protein-coding
MS4A6A	P468_genome_merge_120_bw_nm_peak_102773	11	60143641	60144013	373	.	60143778	25	11.1552	4.58775	1.68027	0.833071	1.98211	54.1644	Intergenic	NM_022349	ENSG00000110077	MS4A6A	4SPAN3|4SPAN3.2|CD20L3|CDA01|MS4A6|MST090|MSTP090	membrane_spanning_4-domains_A6A	protein-coding
MS4A6A	P468_genome_merge_120_bw_nm_peak_102775	11	60146054	60146544	491	.	60146297	24	10.4198	4.41697	1.68027	0.928025	10.1445	38.0691	Intergenic	NM_022349	ENSG00000110077	MS4A6A	4SPAN3|4SPAN3.2|CD20L3|CDA01|MS4A6|MST090|MSTP090	membrane_spanning_4-domains_A6A	protein-coding
MS4A6A	P468_genome_merge_120_bw_nm_peak_102779	11	60164161	60164649	489	.	60164291	19	6.82472	3.4865	1.68027	0.319788	1.69582	17.9717	Intergenic	NM_022349	ENSG00000110077	MS4A6A	4SPAN3|4SPAN3.2|CD20L3|CDA01|MS4A6|MST090|MSTP090	membrane_spanning_4-domains_A6A	protein-coding
MS4A6A	P468_genome_merge_120_bw_nm_peak_102783	11	60188763	60189370	608	.	60189005	25	10.1807	4.20314	1.68027	0.9781	1.22044	73.3196	Intergenic	NM_022349	ENSG00000110077	MS4A6A	4SPAN3|4SPAN3.2|CD20L3|CDA01|MS4A6|MST090|MSTP090	membrane_spanning_4-domains_A6A	protein-coding
MS4A6A	P468_genome_merge_120_bw_nm_peak_102785	11	60192374	60192984	611	.	60192739	21	8.2729	3.88693	1.68027	0.833823	2.14165	20.793	Intergenic	NM_022349	ENSG00000110077	MS4A6A	4SPAN3|4SPAN3.2|CD20L3|CDA01|MS4A6|MST090|MSTP090	membrane_spanning_4-domains_A6A	protein-coding
MIR6503	P468_genome_merge_120_bw_nm_peak_102788	11	60198243	60198729	487	.	60198487	20	4.91609	2.65337	1.68027	0.821019	1.68508	17.0405	Intergenic	X	ENSG00000275344	MIR6503	hsa-mir-6503	microRNA_6503	ncRNA
MIR6503	P468_genome_merge_120_bw_nm_peak_102789	11	60208453	60208702	250	.	60208567	18	4.54366	2.63048	1.68027	0.85971	1.36571	25.9885	TTS_(NR_106758)	X	ENSG00000275344	MIR6503	hsa-mir-6503	microRNA_6503	ncRNA
MIR6503	P468_genome_merge_120_bw_nm_peak_102791	11	60213134	60213503	370	.	60213259	23	9.07131	3.99136	1.68027	0.902482	5.43413	35.1014	Intergenic	X	ENSG00000275344	MIR6503	hsa-mir-6503	microRNA_6503	ncRNA
MIR6503	P468_genome_merge_120_bw_nm_peak_102793	11	60233772	60234384	613	.	60234127	23	8.25934	3.67446	1.68027	0.745899	2.83712	50.0995	Intergenic	X	ENSG00000275344	MIR6503	hsa-mir-6503	microRNA_6503	ncRNA
MIR6503	P468_genome_merge_120_bw_nm_peak_102794	11	60234961	60235580	620	.	60235216	25	6.85743	3.02118	1.68027	0.441641	2.27293	102.158	Intergenic	X	ENSG00000275344	MIR6503	hsa-mir-6503	microRNA_6503	ncRNA
MIR6503	P468_genome_merge_120_bw_nm_peak_102797	11	60241572	60242289	718	.	60241938	23	9.12916	4.01444	1.68027	0.586471	4.20568	19.9359	Intergenic	X	ENSG00000275344	MIR6503	hsa-mir-6503	microRNA_6503	ncRNA
MS4A4A	P468_genome_merge_120_bw_nm_peak_102798	11	60253563	60253941	379	.	60253693	21	4.79829	2.55638	1.68027	0.662003	19.1755	21.233	Intergenic	NM_024021	ENSG00000110079	MS4A4A	4SPAN1|CD20-L1|CD20L1|HDCME31P|MS4A4|MS4A7	membrane_spanning_4-domains_A4A	protein-coding
MS4A4A	P468_genome_merge_120_bw_nm_peak_102799	11	60255494	60256091	598	.	60255737	25	8.55176	3.5996	1.68027	0.43746	1.81408	76.0127	Intergenic	NM_024021	ENSG00000110079	MS4A4A	4SPAN1|CD20-L1|CD20L1|HDCME31P|MS4A4|MS4A7	membrane_spanning_4-domains_A4A	protein-coding
MS4A4A	P468_genome_merge_120_bw_nm_peak_102800	11	60257895	60258373	479	.	60258244	23	5.7937	2.78878	1.68027	0.575619	2.4394	30.7105	Intergenic	NM_024021	ENSG00000110079	MS4A4A	4SPAN1|CD20-L1|CD20L1|HDCME31P|MS4A4|MS4A7	membrane_spanning_4-domains_A4A	protein-coding
MS4A4A	P468_genome_merge_120_bw_nm_peak_102801	11	60259804	60260063	260	.	60259932	22	7.38074	3.43056	1.68027	0.981311	7.60173	39.3024	Intergenic	NM_024021	ENSG00000110079	MS4A4A	4SPAN1|CD20-L1|CD20L1|HDCME31P|MS4A4|MS4A7	membrane_spanning_4-domains_A4A	protein-coding
MS4A4A	P468_genome_merge_120_bw_nm_peak_102802	11	60262094	60262453	360	.	60262326	22	7.38074	3.43056	1.68027	0.937282	19.5708	78.6682	Intergenic	NM_024021	ENSG00000110079	MS4A4A	4SPAN1|CD20-L1|CD20L1|HDCME31P|MS4A4|MS4A7	membrane_spanning_4-domains_A4A	protein-coding
MS4A4A	P468_genome_merge_120_bw_nm_peak_102803	11	60263295	60263554	260	.	60263420	21	5.77555	2.90669	1.68027	0.589128	21.6377	15.8813	Intergenic	NM_024021	ENSG00000110079	MS4A4A	4SPAN1|CD20-L1|CD20L1|HDCME31P|MS4A4|MS4A7	membrane_spanning_4-domains_A4A	protein-coding
MS4A4A	P468_genome_merge_120_bw_nm_peak_102804	11	60266775	60268460	1686	.	60267366	25	10.1503	4.19143	1.68027	0.4845	2.38752	35.2485	Intergenic	NM_024021	ENSG00000110079	MS4A4A	4SPAN1|CD20-L1|CD20L1|HDCME31P|MS4A4|MS4A7	membrane_spanning_4-domains_A4A	protein-coding
MS4A4A	P468_genome_merge_120_bw_nm_peak_102807	11	60287403	60287900	498	.	60287649	25	10.1807	4.20314	1.68027	0.917051	1.1769	103.276	intron_(NM_024021,_intron_2_of_7)	NM_024021	ENSG00000110079	MS4A4A	4SPAN1|CD20-L1|CD20L1|HDCME31P|MS4A4|MS4A7	membrane_spanning_4-domains_A4A	protein-coding
MS4A4A	P468_genome_merge_120_bw_nm_peak_102809	11	60301571	60302181	611	.	60302045	20	7.594	3.71026	1.68027	0.350631	1.7224	14.7375	intron_(NM_001243266,_intron_4_of_5)	NM_024021	ENSG00000110079	MS4A4A	4SPAN1|CD20-L1|CD20L1|HDCME31P|MS4A4|MS4A7	membrane_spanning_4-domains_A4A	protein-coding
MS4A6E	P468_genome_merge_120_bw_nm_peak_102812	11	60313924	60314183	260	.	60314056	16	4.87737	2.91089	1.68027	0.444362	1.56809	16.901	Intergenic	NM_139249	ENSG00000166926	MS4A6E	-	membrane_spanning_4-domains_A6E	protein-coding
MS4A6E	P468_genome_merge_120_bw_nm_peak_102815	11	60322080	60322689	610	.	60322336	25	7.64806	3.28512	1.68027	0.674069	30.8798	49.5263	Intergenic	NM_139249	ENSG00000166926	MS4A6E	-	membrane_spanning_4-domains_A6E	protein-coding
MS4A6E	P468_genome_merge_120_bw_nm_peak_102818	11	60340323	60341049	727	.	60340819	22	7.78814	3.58782	1.68027	0.467406	1.80355	17.8846	intron_(NM_139249,_intron_3_of_3)	NM_139249	ENSG00000166926	MS4A6E	-	membrane_spanning_4-domains_A6E	protein-coding
MS4A6E	P468_genome_merge_120_bw_nm_peak_102820	11	60346455	60346810	356	.	60346570	17	3.50337	2.27432	1.68027	0.533363	2.43862	14.3234	Intergenic	NM_139249	ENSG00000166926	MS4A6E	-	membrane_spanning_4-domains_A6E	protein-coding
MS4A7	P468_genome_merge_120_bw_nm_peak_102825	11	60361562	60361817	256	.	60361696	20	3.36412	2.10235	1.68027	0.854576	1.84429	25.9307	Intergenic	NM_021201	ENSG00000166927	MS4A7	4SPAN2|CD20L4|CFFM4|MS4A8	membrane_spanning_4-domains_A7	protein-coding
MS4A7	P468_genome_merge_120_bw_nm_peak_102826	11	60363482	60363970	489	.	60363618	25	8.55176	3.5996	1.68027	0.630119	1.91464	57.5371	Intergenic	NM_021201	ENSG00000166927	MS4A7	4SPAN2|CD20L4|CFFM4|MS4A8	membrane_spanning_4-domains_A7	protein-coding
MS4A14	P468_genome_merge_120_bw_nm_peak_102832	11	60390253	60390609	357	.	60390379	16	4.95574	2.94577	1.68027	0.35886	10.901	19.8966	intron_(NM_206938,_intron_4_of_5)	NM_032597	ENSG00000166928	MS4A14	MS4A16|NYD-SP21	membrane_spanning_4-domains_A14	protein-coding
MS4A14	P468_genome_merge_120_bw_nm_peak_102833	11	60394454	60394752	299	.	60394685	19	6.93479	3.53358	1.68027	0.899206	2.6359	11.5919	3'_UTR_(NM_021201,_exon_7_of_7)	NM_032597	ENSG00000166928	MS4A14	MS4A16|NYD-SP21	membrane_spanning_4-domains_A14	protein-coding
MS4A14	P468_genome_merge_120_bw_nm_peak_102836	11	60410404	60410889	486	.	60410538	18	6.0565	3.25335	1.68027	0.865604	3.58535	14.6416	intron_(NR_049734,_intron_6_of_6)	NM_032597	ENSG00000166928	MS4A14	MS4A16|NYD-SP21	membrane_spanning_4-domains_A14	protein-coding
MS4A5	P468_genome_merge_120_bw_nm_peak_102837	11	60414724	60415222	499	.	60415087	19	6.93479	3.53358	1.68027	0.431386	1.11647	8.89788	intron_(NR_049734,_intron_6_of_6)	NM_023945	ENSG00000166930	MS4A5	CD20-L2|CD20L2|TETM4	membrane_spanning_4-domains_A5	protein-coding
MS4A5	P468_genome_merge_120_bw_nm_peak_102839	11	60424680	60424943	264	.	60424700	18	6.29618	3.3569	1.68027	0.646818	1.52979	16.6786	Intergenic	NM_023945	ENSG00000166930	MS4A5	CD20-L2|CD20L2|TETM4	membrane_spanning_4-domains_A5	protein-coding
MS4A5	P468_genome_merge_120_bw_nm_peak_102840	11	60428531	60429129	599	.	60428885	25	10.8163	4.45196	1.68027	0.813652	7.10066	58.0359	promoter-TSS_(NM_023945)	NM_023945	ENSG00000166930	MS4A5	CD20-L2|CD20L2|TETM4	membrane_spanning_4-domains_A5	protein-coding
MS4A5	P468_genome_merge_120_bw_nm_peak_102842	11	60437891	60438261	371	.	60438017	24	7.06731	3.15877	1.68027	0.752704	1.73534	31.3467	intron_(NM_023945,_intron_4_of_4)	NM_023945	ENSG00000166930	MS4A5	CD20-L2|CD20L2|TETM4	membrane_spanning_4-domains_A5	protein-coding
MS4A5	P468_genome_merge_120_bw_nm_peak_102843	11	60440051	60440617	567	.	60440407	22	8.95808	4.05839	1.68027	0.96607	3.13747	28.8692	intron_(NM_023945,_intron_4_of_4)	NM_023945	ENSG00000166930	MS4A5	CD20-L2|CD20L2|TETM4	membrane_spanning_4-domains_A5	protein-coding
MS4A1	P468_genome_merge_120_bw_nm_peak_102844	11	60443883	60444132	250	.	60444012	16	5.07621	2.99968	1.68027	0.378987	5.91397	15.9285	intron_(NM_023945,_intron_4_of_4)	NM_021950	ENSG00000156738	MS4A1	B1|Bp35|CD20|CVID5|LEU-16|MS4A2|S7	membrane_spanning_4-domains_A1	protein-coding
MS4A1	P468_genome_merge_120_bw_nm_peak_102845	11	60448691	60449051	361	.	60448820	18	5.42732	2.98803	1.68027	0.67674	7.41807	22.5689	Intergenic	NM_021950	ENSG00000156738	MS4A1	B1|Bp35|CD20|CVID5|LEU-16|MS4A2|S7	membrane_spanning_4-domains_A1	protein-coding
MS4A1	P468_genome_merge_120_bw_nm_peak_102846	11	60457213	60457521	309	.	60457339	20	4.76122	2.59665	1.68027	0.634869	1.10789	32.0786	intron_(NM_021950,_intron_1_of_6)	NM_021950	ENSG00000156738	MS4A1	B1|Bp35|CD20|CVID5|LEU-16|MS4A2|S7	membrane_spanning_4-domains_A1	protein-coding
MS4A12	P468_genome_merge_120_bw_nm_peak_102852	11	60489364	60489852	489	.	60489498	18	6.29618	3.3569	1.68027	0.627349	1.38202	10.0238	Intergenic	NM_017716	ENSG00000071203	MS4A12	Ms4a10	membrane_spanning_4-domains_A12	protein-coding
MS4A12	P468_genome_merge_120_bw_nm_peak_102853	11	60492603	60493101	499	.	60492968	21	5.42678	2.77972	1.68027	0.38991	1.4823	17.8826	promoter-TSS_(NM_001164470)	NM_017716	ENSG00000071203	MS4A12	Ms4a10	membrane_spanning_4-domains_A12	protein-coding
MS4A12	P468_genome_merge_120_bw_nm_peak_102854	11	60497053	60497420	368	.	60497285	23	7.53913	3.40418	1.68027	0.633001	1.89875	21.0736	intron_(NM_017716,_intron_1_of_6)	NM_017716	ENSG00000071203	MS4A12	Ms4a10	membrane_spanning_4-domains_A12	protein-coding
MS4A13	P468_genome_merge_120_bw_nm_peak_102857	11	60511334	60511703	370	.	60511568	21	8.2729	3.88693	1.68027	0.386287	1.85706	19.8684	Intergenic	NM_001012417	ENSG00000204979	MS4A13	-	membrane_spanning_4-domains_A13	protein-coding
MS4A13	P468_genome_merge_120_bw_nm_peak_102860	11	60528733	60529212	480	.	60528979	22	8.69468	3.94996	1.68027	0.826778	3.067	46.8124	intron_(NM_001012417,_intron_5_of_6)	NM_001012417	ENSG00000204979	MS4A13	-	membrane_spanning_4-domains_A13	protein-coding
MS4A13	P468_genome_merge_120_bw_nm_peak_102862	11	60531483	60531851	369	.	60531724	23	6.69589	3.10013	1.68027	0.844811	5.17965	34.7656	intron_(NM_001278320,_intron_4_of_4)	NM_001012417	ENSG00000204979	MS4A13	-	membrane_spanning_4-domains_A13	protein-coding
MS4A13	P468_genome_merge_120_bw_nm_peak_102863	11	60534961	60535461	501	.	60535091	17	5.25127	2.99352	1.68027	0.48951	12.7744	19.2509	intron_(NM_001278320,_intron_4_of_4)	NM_001012417	ENSG00000204979	MS4A13	-	membrane_spanning_4-domains_A13	protein-coding
MS4A13	P468_genome_merge_120_bw_nm_peak_102864	11	60536523	60537262	740	.	60537126	24	10.4198	4.41697	1.68027	0.885586	2.70868	34.4488	intron_(NM_001278320,_intron_4_of_4)	NM_001012417	ENSG00000204979	MS4A13	-	membrane_spanning_4-domains_A13	protein-coding
MS4A13	P468_genome_merge_120_bw_nm_peak_102867	11	60548404	60548660	257	.	60548531	18	5.38829	2.97187	1.68027	0.565716	1.55084	21.2815	Intergenic	NM_001012417	ENSG00000204979	MS4A13	-	membrane_spanning_4-domains_A13	protein-coding
MS4A13	P468_genome_merge_120_bw_nm_peak_102868	11	60552963	60553342	380	.	60553097	24	8.91899	3.82756	1.68027	0.820717	2.41557	37.4574	Intergenic	NM_001012417	ENSG00000204979	MS4A13	-	membrane_spanning_4-domains_A13	protein-coding
MS4A13	P468_genome_merge_120_bw_nm_peak_102871	11	60557414	60558021	608	.	60557887	25	11.1698	4.59365	1.68027	0.570765	2.89937	27.3627	Intergenic	NM_001012417	ENSG00000204979	MS4A13	-	membrane_spanning_4-domains_A13	protein-coding
MS4A13	P468_genome_merge_120_bw_nm_peak_102873	11	60561360	60561624	265	.	60561492	20	7.594	3.71026	1.68027	0.945433	4.90913	39.156	Intergenic	NM_001012417	ENSG00000204979	MS4A13	-	membrane_spanning_4-domains_A13	protein-coding
MS4A13	P468_genome_merge_120_bw_nm_peak_102874	11	60563644	60564369	726	.	60564137	24	10.4198	4.41697	1.68027	0.380111	16.163	38.3149	Intergenic	NM_001012417	ENSG00000204979	MS4A13	-	membrane_spanning_4-domains_A13	protein-coding
LINC00301	P468_genome_merge_120_bw_nm_peak_102876	11	60571091	60571581	491	.	60571338	18	6.29618	3.3569	1.68027	0.62187	1.39988	11.5344	Intergenic	NM_174939	ENSG00000181995	LINC00301	C11orf64|NCRNA00301	long_intergenic_non-protein_coding_RNA_301	ncRNA
LINC00301	P468_genome_merge_120_bw_nm_peak_102878	11	60579120	60579369	250	.	60579245	21	4.24843	2.36626	1.68027	0.943981	49.3649	37.094	Intergenic	NM_174939	ENSG00000181995	LINC00301	C11orf64|NCRNA00301	long_intergenic_non-protein_coding_RNA_301	ncRNA
LINC00301	P468_genome_merge_120_bw_nm_peak_102887	11	60608773	60609261	489	.	60609126	25	11.1552	4.58775	1.68027	0.883692	9.0549	175.736	Intergenic	NM_174939	ENSG00000181995	LINC00301	C11orf64|NCRNA00301	long_intergenic_non-protein_coding_RNA_301	ncRNA
LINC00301	P468_genome_merge_120_bw_nm_peak_102889	11	60617403	60618085	683	.	60617655	23	8.51893	3.77435	1.68027	0.756663	5.75707	25.187	intron_(NR_026946,_intron_1_of_6)	NM_174939	ENSG00000181995	LINC00301	C11orf64|NCRNA00301	long_intergenic_non-protein_coding_RNA_301	ncRNA
LINC00301	P468_genome_merge_120_bw_nm_peak_102890	11	60629173	60629529	357	.	60629300	18	6.0565	3.25335	1.68027	0.325035	4.97239	39.535	intron_(NR_026946,_intron_3_of_6)	NM_174939	ENSG00000181995	LINC00301	C11orf64|NCRNA00301	long_intergenic_non-protein_coding_RNA_301	ncRNA
LINC00301	P468_genome_merge_120_bw_nm_peak_102893	11	60635882	60636143	262	.	60636004	20	7.594	3.71026	1.68027	0.537474	15.2389	75.8506	intron_(NR_026946,_intron_3_of_6)	NM_174939	ENSG00000181995	LINC00301	C11orf64|NCRNA00301	long_intergenic_non-protein_coding_RNA_301	ncRNA
LINC00301	P468_genome_merge_120_bw_nm_peak_102896	11	60647163	60647901	739	.	60647538	22	4.70054	2.47382	1.68027	0.345334	28.9168	17.381	intron_(NR_026946,_intron_3_of_6)	NM_174939	ENSG00000181995	LINC00301	C11orf64|NCRNA00301	long_intergenic_non-protein_coding_RNA_301	ncRNA
LINC00301	P468_genome_merge_120_bw_nm_peak_102897	11	60652324	60652573	250	.	60652565	18	3.44543	2.20778	1.68027	0.985431	5.93675	44.6026	intron_(NR_026946,_intron_4_of_6)	NM_174939	ENSG00000181995	LINC00301	C11orf64|NCRNA00301	long_intergenic_non-protein_coding_RNA_301	ncRNA
MS4A8	P468_genome_merge_120_bw_nm_peak_102899	11	60665171	60665420	250	.	60665290	17	4.86969	2.83076	1.68027	0.925028	1.03732	19.8585	intron_(NR_026946,_intron_6_of_6)	NM_031457	ENSG00000166959	MS4A8	4SPAN4|CD20L5|MS4A4|MS4A8B	membrane_spanning_4-domains_A8	protein-coding
MS4A8	P468_genome_merge_120_bw_nm_peak_102901	11	60675255	60675612	358	.	60675377	20	7.32191	3.59581	1.68027	0.473822	5.00502	13.9208	intron_(NR_026946,_intron_6_of_6)	NM_031457	ENSG00000166959	MS4A8	4SPAN4|CD20L5|MS4A4|MS4A8B	membrane_spanning_4-domains_A8	protein-coding
MS4A8	P468_genome_merge_120_bw_nm_peak_102903	11	60677402	60678501	1100	.	60678125	24	7.92594	3.46115	1.68027	0.331895	1.87989	25.8931	intron_(NR_026946,_intron_6_of_6)	NM_031457	ENSG00000166959	MS4A8	4SPAN4|CD20L5|MS4A4|MS4A8B	membrane_spanning_4-domains_A8	protein-coding
MS4A8	P468_genome_merge_120_bw_nm_peak_102905	11	60687374	60689182	1809	.	60688328	25	11.1698	4.59365	1.68027	0.312722	4.23282	34.4238	Intergenic	NM_031457	ENSG00000166959	MS4A8	4SPAN4|CD20L5|MS4A4|MS4A8B	membrane_spanning_4-domains_A8	protein-coding
MS4A8	P468_genome_merge_120_bw_nm_peak_102906	11	60690133	60690382	250	.	60690252	16	5.0848	3.00354	1.68027	0.68346	1.14656	18.1337	Intergenic	NM_031457	ENSG00000166959	MS4A8	4SPAN4|CD20L5|MS4A4|MS4A8B	membrane_spanning_4-domains_A8	protein-coding
MS4A8	P468_genome_merge_120_bw_nm_peak_102907	11	60691083	60691461	379	.	60691219	22	5.95602	2.90607	1.68027	0.855445	1.84502	25.1593	Intergenic	NM_031457	ENSG00000166959	MS4A8	4SPAN4|CD20L5|MS4A4|MS4A8B	membrane_spanning_4-domains_A8	protein-coding
MS4A8	P468_genome_merge_120_bw_nm_peak_102910	11	60697441	60697810	370	.	60697579	22	6.72474	3.18426	1.68027	0.961474	1.14042	27.7394	Intergenic	NM_031457	ENSG00000166959	MS4A8	4SPAN4|CD20L5|MS4A4|MS4A8B	membrane_spanning_4-domains_A8	protein-coding
MS4A18	P468_genome_merge_120_bw_nm_peak_102917	11	60712922	60713171	250	.	60712938	20	5.07663	2.71261	1.68027	0.914153	57.4376	11.0822	intron_(NM_031457,_intron_5_of_6)	NM_001310141	ENSG00000214782	MS4A18	-	membrane_spanning_4-domains_A18	protein-coding
MS4A18	P468_genome_merge_120_bw_nm_peak_102918	11	60714423	60714730	308	.	60714499	18	4.54366	2.63048	1.68027	0.698781	1.55853	33.6631	intron_(NM_031457,_intron_5_of_6)	NM_001310141	ENSG00000214782	MS4A18	-	membrane_spanning_4-domains_A18	protein-coding
MS4A18	P468_genome_merge_120_bw_nm_peak_102923	11	60735614	60735863	250	.	60735847	16	4.72507	2.84356	1.68027	0.734678	1.69337	16.2992	intron_(NM_001310141,_intron_2_of_5)	NM_001310141	ENSG00000214782	MS4A18	-	membrane_spanning_4-domains_A18	protein-coding
MS4A10	P468_genome_merge_120_bw_nm_peak_102935	11	60780853	60781864	1012	.	60781446	25	6.16006	2.79649	1.68027	0.30936	9.64226	36.7622	Intergenic	NM_206893	ENSG00000172689	MS4A10	CD20L7|MS4A9	membrane_spanning_4-domains_A10	protein-coding
MS4A10	P468_genome_merge_120_bw_nm_peak_102937	11	60787200	60787571	372	.	60787220	22	6.54197	3.11712	1.68027	0.681152	10.2051	42.3644	intron_(NM_206893,_intron_1_of_7)	NM_206893	ENSG00000172689	MS4A10	CD20L7|MS4A9	membrane_spanning_4-domains_A10	protein-coding
MS4A10	P468_genome_merge_120_bw_nm_peak_102940	11	60795614	60795970	357	.	60795735	23	5.7937	2.78878	1.68027	0.863282	12.2588	24.2805	intron_(NM_206893,_intron_6_of_7)	NM_206893	ENSG00000172689	MS4A10	CD20L7|MS4A9	membrane_spanning_4-domains_A10	protein-coding
MS4A10	P468_genome_merge_120_bw_nm_peak_102941	11	60798601	60799091	491	.	60798967	22	5.13335	2.61995	1.68027	0.356168	3.76217	21.3752	intron_(NM_206893,_intron_7_of_7)	NM_206893	ENSG00000172689	MS4A10	CD20L7|MS4A9	membrane_spanning_4-domains_A10	protein-coding
MS4A10	P468_genome_merge_120_bw_nm_peak_102942	11	60809173	60809529	357	.	60809406	18	4.54366	2.63048	1.68027	0.772849	11.9376	34.8011	Intergenic	NM_206893	ENSG00000172689	MS4A10	CD20L7|MS4A9	membrane_spanning_4-domains_A10	protein-coding
CCDC86	P468_genome_merge_120_bw_nm_peak_102946	11	60819241	60819971	731	.	60819499	25	7.86248	3.35848	1.68027	0.53852	1.17871	107.279	Intergenic	NM_024098	ENSG00000110104	CCDC86	-	coiled-coil_domain_containing_86	protein-coding
CCDC86	P468_genome_merge_120_bw_nm_peak_102948	11	60825243	60827413	2171	.	60826324	25	8.03933	3.41956	1.68027	0.547083	2.68013	38.6433	Intergenic	NM_024098	ENSG00000110104	CCDC86	-	coiled-coil_domain_containing_86	protein-coding
PTGDR2	P468_genome_merge_120_bw_nm_peak_102957	11	60850214	60850822	609	.	60850460	24	6.87047	3.09125	1.68027	0.469672	6.41723	29.3551	TTS_(NM_004778)	NM_004778	ENSG00000183134	PTGDR2	CD294|CRTH2|DL1R|DP2|GPR44	prostaglandin_D2_receptor_2	protein-coding
ZP1	P468_genome_merge_120_bw_nm_peak_102962	11	60863283	60863542	260	.	60863405	22	5.44604	2.72736	1.68027	0.820751	6.61347	39.7281	Intergenic	NM_207341	ENSG00000149506	ZP1	HEL163|OOMD|OOMD1	zona_pellucida_glycoprotein_1	protein-coding
ZP1	P468_genome_merge_120_bw_nm_peak_102964	11	60874333	60875303	971	.	60874686	25	6.16006	2.79649	1.68027	0.636477	1.17217	44.6581	intron_(NM_207341,_intron_9_of_11)	NM_207341	ENSG00000149506	ZP1	HEL163|OOMD|OOMD1	zona_pellucida_glycoprotein_1	protein-coding
ZP1	P468_genome_merge_120_bw_nm_peak_102966	11	60877442	60877700	259	.	60877460	23	5.47219	2.68107	1.68027	0.575181	2.8718	63.0684	Intergenic	NM_207341	ENSG00000149506	ZP1	HEL163|OOMD|OOMD1	zona_pellucida_glycoprotein_1	protein-coding
ZP1	P468_genome_merge_120_bw_nm_peak_102967	11	60878775	60879260	486	.	60879018	25	7.42031	3.20805	1.68027	0.977993	1.91619	83.0324	Intergenic	NM_207341	ENSG00000149506	ZP1	HEL163|OOMD|OOMD1	zona_pellucida_glycoprotein_1	protein-coding
PRPF19	P468_genome_merge_120_bw_nm_peak_102972	11	60890523	60890781	259	.	60890644	21	5.37657	2.76162	1.68027	0.784397	3.14417	28.0932	3'_UTR_(NM_014502,_exon_16_of_16)	NM_014502	ENSG00000110107	PRPF19	NMP200|PRP19|PSO4|SNEV|UBOX4|hPSO4	pre-mRNA_processing_factor_19	protein-coding
PRPF19	P468_genome_merge_120_bw_nm_peak_102973	11	60899282	60899531	250	.	60899298	21	5.42678	2.77972	1.68027	0.478958	2.16916	15.7553	intron_(NM_014502,_intron_10_of_15)	NM_014502	ENSG00000110107	PRPF19	NMP200|PRP19|PSO4|SNEV|UBOX4|hPSO4	pre-mRNA_processing_factor_19	protein-coding
PRPF19	P468_genome_merge_120_bw_nm_peak_102974	11	60900734	60901091	358	.	60900965	23	5.63039	2.73387	1.68027	0.329444	2.23509	28.3433	exon_(NM_014502,_exon_9_of_16)	NM_014502	ENSG00000110107	PRPF19	NMP200|PRP19|PSO4|SNEV|UBOX4|hPSO4	pre-mRNA_processing_factor_19	protein-coding
PRPF19	P468_genome_merge_120_bw_nm_peak_102976	11	60906373	60906727	355	.	60906500	24	5.65697	2.68893	1.68027	0.976536	3.8136	52.9378	promoter-TSS_(NM_014502)	NM_014502	ENSG00000110107	PRPF19	NMP200|PRP19|PSO4|SNEV|UBOX4|hPSO4	pre-mRNA_processing_factor_19	protein-coding
TMEM109	P468_genome_merge_120_bw_nm_peak_102979	11	60911535	60912009	475	.	60911765	25	4.98823	2.4344	1.68027	0.660297	1.49797	201.139	Intergenic	NM_024092	ENSG00000110108	TMEM109	-	transmembrane_protein_109	protein-coding
TMEM132A	P468_genome_merge_120_bw_nm_peak_102981	11	60919215	60920182	968	.	60919816	25	6.30967	2.84408	1.68027	0.570759	23.0486	51.1137	exon_(NM_024092,_exon_2_of_4)	NM_017870	ENSG00000006118	TMEM132A	GBP|HSPA5BP1	transmembrane_protein_132A	protein-coding
TMEM132A	P468_genome_merge_120_bw_nm_peak_102985	11	60928683	60930729	2047	.	60930365	25	6.12735	2.78613	1.68027	0.352307	1.50839	5.79827	intron_(NM_178031,_intron_4_of_10)	NM_017870	ENSG00000006118	TMEM132A	GBP|HSPA5BP1	transmembrane_protein_132A	protein-coding
SLC15A3	P468_genome_merge_120_bw_nm_peak_102987	11	60939852	60940213	362	.	60939980	25	6.48073	2.8989	1.68027	0.685204	1.29485	39.8515	intron_(NR_027391,_intron_4_of_6)	NM_016582	ENSG00000110446	SLC15A3	OCTP|PHT2|PTR3	solute_carrier_family_15_member_3	protein-coding
SLC15A3	P468_genome_merge_120_bw_nm_peak_102991	11	60946202	60946452	251	.	60946333	23	5.84373	2.80569	1.68027	0.985812	4.46074	77.257	intron_(NR_027391,_intron_2_of_6)	NM_016582	ENSG00000110446	SLC15A3	OCTP|PHT2|PTR3	solute_carrier_family_15_member_3	protein-coding
SLC15A3	P468_genome_merge_120_bw_nm_peak_102992	11	60948483	60948860	378	.	60948620	25	7.29951	3.16751	1.68027	0.359285	6.34699	50.2164	intron_(NR_027391,_intron_1_of_6)	NM_016582	ENSG00000110446	SLC15A3	OCTP|PHT2|PTR3	solute_carrier_family_15_member_3	protein-coding
SLC15A3	P468_genome_merge_120_bw_nm_peak_102993	11	60951971	60952227	257	.	60952217	22	5.86736	2.87468	1.68027	0.419782	1.35524	16.796	promoter-TSS_(NM_016582)	NM_016582	ENSG00000110446	SLC15A3	OCTP|PHT2|PTR3	solute_carrier_family_15_member_3	protein-coding
SLC15A3	P468_genome_merge_120_bw_nm_peak_102995	11	60955693	60956771	1079	.	60956180	25	3.64501	2.03848	1.68027	0.772327	1.23616	598.885	Intergenic	NM_016582	ENSG00000110446	SLC15A3	OCTP|PHT2|PTR3	solute_carrier_family_15_member_3	protein-coding
SLC15A3	P468_genome_merge_120_bw_nm_peak_102996	11	60960686	60961103	418	.	60960977	24	5.21167	2.54688	1.68027	0.512711	1.08326	25.8722	Intergenic	NM_016582	ENSG00000110446	SLC15A3	OCTP|PHT2|PTR3	solute_carrier_family_15_member_3	protein-coding
CD6	P468_genome_merge_120_bw_nm_peak_102999	11	60992771	60993250	480	.	60992898	24	6.24754	2.88182	1.68027	0.844716	1.35659	39.4733	intron_(NM_001254750,_intron_1_of_10)	NM_006725	ENSG00000013725	CD6	TP120	CD6_molecule	protein-coding
CD6	P468_genome_merge_120_bw_nm_peak_103001	11	61001523	61002020	498	.	61001766	25	5.54089	2.60291	1.68027	0.885346	6.6351	32.0466	intron_(NM_001254750,_intron_1_of_10)	NM_006725	ENSG00000013725	CD6	TP120	CD6_molecule	protein-coding
CD6	P468_genome_merge_120_bw_nm_peak_103004	11	61017483	61017850	368	.	61017726	23	5.7937	2.78878	1.68027	0.988781	4.27836	45.0216	intron_(NM_001254750,_intron_9_of_10)	NM_006725	ENSG00000013725	CD6	TP120	CD6_molecule	protein-coding
CD6	P468_genome_merge_120_bw_nm_peak_103008	11	61022174	61022531	358	.	61022299	22	3.31524	2.02256	1.68027	0.883639	8.09542	22.9366	Intergenic	NM_006725	ENSG00000013725	CD6	TP120	CD6_molecule	protein-coding
CD6	P468_genome_merge_120_bw_nm_peak_103009	11	61026132	61026382	251	.	61026253	17	3.67148	2.34078	1.68027	0.94141	1.84681	18.0757	Intergenic	NM_006725	ENSG00000013725	CD6	TP120	CD6_molecule	protein-coding
CD6	P468_genome_merge_120_bw_nm_peak_103010	11	61026733	61027460	728	.	61027098	25	8.12959	3.45094	1.68027	0.71772	2.83142	97.4192	Intergenic	NM_006725	ENSG00000013725	CD6	TP120	CD6_molecule	protein-coding
CD5	P468_genome_merge_120_bw_nm_peak_103015	11	61044975	61045224	250	.	61045097	19	4.20998	2.44685	1.68027	0.999732	1.28418	24.6343	Intergenic	NM_014207	ENSG00000110448	CD5	LEU1|T1	CD5_molecule	protein-coding
CD5	P468_genome_merge_120_bw_nm_peak_103016	11	61045442	61045693	252	.	61045576	23	4.61889	2.40269	1.68027	0.612438	1.54582	21.6567	Intergenic	NM_014207	ENSG00000110448	CD5	LEU1|T1	CD5_molecule	protein-coding
CD5	P468_genome_merge_120_bw_nm_peak_103020	11	61055892	61056730	839	.	61056366	20	5.59527	2.90737	1.68027	0.613492	27.8472	17.2472	Intergenic	NM_014207	ENSG00000110448	CD5	LEU1|T1	CD5_molecule	protein-coding
CD5	P468_genome_merge_120_bw_nm_peak_103022	11	61065731	61066569	839	.	61066086	25	7.64806	3.28512	1.68027	0.600135	2.72152	67.6416	Intergenic	NM_014207	ENSG00000110448	CD5	LEU1|T1	CD5_molecule	protein-coding
CD5	P468_genome_merge_120_bw_nm_peak_103024	11	61071603	61072691	1089	.	61072215	25	5.39689	2.55863	1.68027	0.728306	6.66932	51.6743	Intergenic	NM_014207	ENSG00000110448	CD5	LEU1|T1	CD5_molecule	protein-coding
CD5	P468_genome_merge_120_bw_nm_peak_103029	11	61090333	61090700	368	.	61090565	24	6.87047	3.09125	1.68027	0.46493	4.2131	35.2956	Intergenic	NM_014207	ENSG00000110448	CD5	LEU1|T1	CD5_molecule	protein-coding
CD5	P468_genome_merge_120_bw_nm_peak_103030	11	61092602	61092967	366	.	61092737	22	5.72864	2.82583	1.68027	0.486271	1.40686	23.64	Intergenic	NM_014207	ENSG00000110448	CD5	LEU1|T1	CD5_molecule	protein-coding
CD5	P468_genome_merge_120_bw_nm_peak_103032	11	61103293	61104253	961	.	61103775	25	7.46111	3.22179	1.68027	0.735517	66.0368	56.5584	intron_(NM_014207,_intron_1_of_10)	NM_014207	ENSG00000110448	CD5	LEU1|T1	CD5_molecule	protein-coding
CD5	P468_genome_merge_120_bw_nm_peak_103033	11	61107604	61107970	367	.	61107735	19	4.57456	2.58344	1.68027	0.866934	1.97207	24.6835	intron_(NM_014207,_intron_1_of_10)	NM_014207	ENSG00000110448	CD5	LEU1|T1	CD5_molecule	protein-coding
CD5	P468_genome_merge_120_bw_nm_peak_103036	11	61111214	61111692	479	.	61111455	24	5.35573	2.59253	1.68027	0.459327	4.68577	33.7974	intron_(NM_014207,_intron_1_of_10)	NM_014207	ENSG00000110448	CD5	LEU1|T1	CD5_molecule	protein-coding
CD5	P468_genome_merge_120_bw_nm_peak_103039	11	61117683	61118181	499	.	61118060	19	4.89154	2.70421	1.68027	0.398993	1.15423	12.2846	intron_(NM_001346456,_intron_2_of_10)	NM_014207	ENSG00000110448	CD5	LEU1|T1	CD5_molecule	protein-coding
CD5	P468_genome_merge_120_bw_nm_peak_103044	11	61125134	61125741	608	.	61125485	24	4.5504	2.34077	1.68027	0.775211	1.99061	77.4311	intron_(NM_001346456,_intron_9_of_10)	NM_014207	ENSG00000110448	CD5	LEU1|T1	CD5_molecule	protein-coding
CD5	P468_genome_merge_120_bw_nm_peak_103045	11	61126684	61127060	377	.	61126924	18	3.8063	2.34434	1.68027	0.747381	1.7306	19.0563	3'_UTR_(NM_014207,_exon_11_of_11)	NM_014207	ENSG00000110448	CD5	LEU1|T1	CD5_molecule	protein-coding
CD5	P468_genome_merge_120_bw_nm_peak_103047	11	61128853	61129209	357	.	61129087	22	5.33425	2.68878	1.68027	0.877663	6.15879	25.907	Intergenic	NM_014207	ENSG00000110448	CD5	LEU1|T1	CD5_molecule	protein-coding
VPS37C	P468_genome_merge_120_bw_nm_peak_103050	11	61150691	61151053	363	.	61150818	25	5.54089	2.60291	1.68027	0.792106	1.86454	92.9284	intron_(NM_017966,_intron_1_of_4)	NM_017966	ENSG00000167987	VPS37C	-	VPS37C,_ESCRT-I_subunit	protein-coding
VPS37C	P468_genome_merge_120_bw_nm_peak_103053	11	61162093	61162460	368	.	61162340	24	3.86911	2.13357	1.68027	0.962264	23.2193	43.143	promoter-TSS_(NM_017966)	NM_017966	ENSG00000167987	VPS37C	-	VPS37C,_ESCRT-I_subunit	protein-coding
VPS37C	P468_genome_merge_120_bw_nm_peak_103056	11	61168924	61169412	489	.	61169165	25	4.49281	2.28638	1.68027	0.559022	2.81162	81.6582	Intergenic	NM_017966	ENSG00000167987	VPS37C	-	VPS37C,_ESCRT-I_subunit	protein-coding
VPS37C	P468_genome_merge_120_bw_nm_peak_103057	11	61170491	61170980	490	.	61170739	24	6.69882	3.03291	1.68027	0.913834	7.0657	65.3183	Intergenic	NM_017966	ENSG00000167987	VPS37C	-	VPS37C,_ESCRT-I_subunit	protein-coding
VPS37C	P468_genome_merge_120_bw_nm_peak_103058	11	61172533	61173140	608	.	61172884	25	5.39689	2.55863	1.68027	0.947085	2.23989	54.3463	Intergenic	NM_017966	ENSG00000167987	VPS37C	-	VPS37C,_ESCRT-I_subunit	protein-coding
VPS37C	P468_genome_merge_120_bw_nm_peak_103059	11	61174334	61174701	368	.	61174458	23	4.12876	2.24714	1.68027	0.705551	1.58928	30.8543	Intergenic	NM_017966	ENSG00000167987	VPS37C	-	VPS37C,_ESCRT-I_subunit	protein-coding
PGA3	P468_genome_merge_120_bw_nm_peak_103061	11	61186214	61186931	718	.	61186564	25	8.82343	3.69692	1.68027	0.683442	12.6489	82.6832	Intergenic	NM_001079807	ENSG00000229859	PGA3	-	pepsinogen_3,_group_I_(pepsinogen_A)	protein-coding
PGA3	P468_genome_merge_120_bw_nm_peak_103066	11	61195921	61196530	610	.	61196059	25	6.85743	3.02118	1.68027	0.326459	6.01562	49.3914	Intergenic	NM_001079807	ENSG00000229859	PGA3	-	pepsinogen_3,_group_I_(pepsinogen_A)	protein-coding
PGA5	P468_genome_merge_120_bw_nm_peak_103068	11	61248491	61248860	370	.	61248605	21	3.74177	2.19487	1.68027	0.360429	6.39632	20.4986	intron_(NM_014224,_intron_6_of_8)	NM_014224	ENSG00000256713	PGA5	Pg5	pepsinogen_5,_group_I_(pepsinogen_A)	protein-coding
PGA5	P468_genome_merge_120_bw_nm_peak_103069	11	61249214	61249581	368	.	61249340	25	5.54089	2.60291	1.68027	0.469362	1.15551	101.998	intron_(NM_014224,_intron_6_of_8)	NM_014224	ENSG00000256713	PGA5	Pg5	pepsinogen_5,_group_I_(pepsinogen_A)	protein-coding
PGA5	P468_genome_merge_120_bw_nm_peak_103070	11	61255933	61256531	599	.	61256299	23	3.6913	2.1105	1.68027	0.888159	1.47917	89.9055	Intergenic	NM_014224	ENSG00000256713	PGA5	Pg5	pepsinogen_5,_group_I_(pepsinogen_A)	protein-coding
PGA5	P468_genome_merge_120_bw_nm_peak_103071	11	61257011	61257732	722	.	61257604	23	5.7937	2.78878	1.68027	0.572727	1.20999	16.8898	TTS_(NM_152718)	NM_014224	ENSG00000256713	PGA5	Pg5	pepsinogen_5,_group_I_(pepsinogen_A)	protein-coding
VWCE	P468_genome_merge_120_bw_nm_peak_103075	11	61272086	61272380	295	.	61272136	25	4.85933	2.39562	1.68027	0.751796	4.43905	82.3139	intron_(NM_152718,_intron_13_of_19)	NM_152718	ENSG00000167992	VWCE	URG11|VWC1	von_Willebrand_factor_C_and_EGF_domains	protein-coding
VWCE	P468_genome_merge_120_bw_nm_peak_103076	11	61272580	61273461	882	.	61272968	25	7.23999	3.14763	1.68027	0.44879	1.68585	162.083	intron_(NM_152718,_intron_13_of_19)	NM_152718	ENSG00000167992	VWCE	URG11|VWC1	von_Willebrand_factor_C_and_EGF_domains	protein-coding
VWCE	P468_genome_merge_120_bw_nm_peak_103079	11	61280522	61280771	250	.	61280658	23	5.17027	2.58138	1.68027	0.816509	5.0405	85.933	exon_(NM_152718,_exon_9_of_20)	NM_152718	ENSG00000167992	VWCE	URG11|VWC1	von_Willebrand_factor_C_and_EGF_domains	protein-coding
VWCE	P468_genome_merge_120_bw_nm_peak_103082	11	61293493	61293970	478	.	61293736	19	3.39985	2.15115	1.68027	0.462117	6.6154	14.9829	intron_(NM_152718,_intron_1_of_19)	NM_152718	ENSG00000167992	VWCE	URG11|VWC1	von_Willebrand_factor_C_and_EGF_domains	protein-coding
VWCE	P468_genome_merge_120_bw_nm_peak_103083	11	61301893	61302490	598	.	61302258	24	6.14448	2.84778	1.68027	0.717374	10.5964	28.6575	intron_(NM_001923,_intron_25_of_26)	NM_152718	ENSG00000167992	VWCE	URG11|VWC1	von_Willebrand_factor_C_and_EGF_domains	protein-coding
VWCE	P468_genome_merge_120_bw_nm_peak_103084	11	61307040	61307289	250	.	61307056	23	5.47219	2.68107	1.68027	0.666705	32.2138	37.9517	intron_(NM_001923,_intron_21_of_26)	NM_152718	ENSG00000167992	VWCE	URG11|VWC1	von_Willebrand_factor_C_and_EGF_domains	protein-coding
VWCE	P468_genome_merge_120_bw_nm_peak_103085	11	61307644	61308133	490	.	61307897	25	6.16006	2.79649	1.68027	0.981705	3.03306	96.8269	intron_(NM_001923,_intron_21_of_26)	NM_152718	ENSG00000167992	VWCE	URG11|VWC1	von_Willebrand_factor_C_and_EGF_domains	protein-coding
TKFC	P468_genome_merge_120_bw_nm_peak_103088	11	61318215	61318941	727	.	61318566	23	7.16582	3.26796	1.68027	0.797535	1.21994	94.9121	intron_(NM_001923,_intron_10_of_26)	NM_015533	ENSG00000149476	TKFC	DAK|NET45	triokinase_and_FMN_cyclase	protein-coding
TKFC	P468_genome_merge_120_bw_nm_peak_103091	11	61329243	61330452	1210	.	61329736	25	6.85743	3.02118	1.68027	0.735478	6.64813	231.348	intron_(NM_001923,_intron_3_of_26)	NM_015533	ENSG00000149476	TKFC	DAK|NET45	triokinase_and_FMN_cyclase	protein-coding
DDB1	P468_genome_merge_120_bw_nm_peak_103093	11	61336442	61336940	499	.	61336686	25	5.54089	2.60291	1.68027	0.558103	1.20319	112.478	intron_(NM_015533,_intron_2_of_17)	NM_001923	ENSG00000167986	DDB1	DDBA|UV-DDB1|XAP1|XPCE|XPE|XPE-BF	damage_specific_DNA_binding_protein_1	protein-coding
CYB561A3	P468_genome_merge_120_bw_nm_peak_103101	11	61356244	61356729	486	.	61356379	21	5.52881	2.81663	1.68027	0.49882	5.04828	19.5378	intron_(NM_153611,_intron_3_of_6)	NM_153611	ENSG00000162144	CYB561A3	CYBASC3|LCYTB	cytochrome_b561_family_member_A3	protein-coding
CYB561A3	P468_genome_merge_120_bw_nm_peak_103102	11	61357326	61357813	488	.	61357578	24	4.08401	2.19844	1.68027	0.381235	19.8229	48.671	promoter-TSS_(NM_001161452)	NM_153611	ENSG00000162144	CYB561A3	CYBASC3|LCYTB	cytochrome_b561_family_member_A3	protein-coding
CYB561A3	P468_genome_merge_120_bw_nm_peak_103105	11	61370044	61370412	369	.	61370177	21	4.66822	2.51099	1.68027	0.553478	2.32568	20.3458	TTS_(NM_016464)	NM_153611	ENSG00000162144	CYB561A3	CYBASC3|LCYTB	cytochrome_b561_family_member_A3	protein-coding
TMEM216	P468_genome_merge_120_bw_nm_peak_103109	11	61381574	61382409	836	.	61382050	24	6.31734	2.90498	1.68027	0.638933	2.74007	20.2404	Intergenic	NM_016499	ENSG00000187049	TMEM216	HSPC244	transmembrane_protein_216	protein-coding
TMEM216	P468_genome_merge_120_bw_nm_peak_103114	11	61391891	61392370	480	.	61392020	20	4.91609	2.65337	1.68027	0.355831	11.5942	14.6363	promoter-TSS_(NM_001173990)	NM_016499	ENSG00000187049	TMEM216	HSPC244	transmembrane_protein_216	protein-coding
TMEM216	P468_genome_merge_120_bw_nm_peak_103115	11	61394418	61395372	955	.	61395009	25	6.16006	2.79649	1.68027	0.481473	1.9683	33.2327	intron_(NM_001330285,_intron_3_of_4)	NM_016499	ENSG00000187049	TMEM216	HSPC244	transmembrane_protein_216	protein-coding
TMEM216	P468_genome_merge_120_bw_nm_peak_103116	11	61400163	61400412	250	.	61400296	23	5.7937	2.78878	1.68027	0.787601	5.70095	20.1992	Intergenic	NM_016499	ENSG00000187049	TMEM216	HSPC244	transmembrane_protein_216	protein-coding
CPSF7	P468_genome_merge_120_bw_nm_peak_103121	11	61419603	61420330	728	.	61419964	25	7.50218	3.23565	1.68027	0.602175	1.09615	118.791	exon_(NM_024811,_exon_5_of_10)	NM_024811	ENSG00000149532	CPSF7	CFIm59	cleavage_and_polyadenylation_specific_factor_7	protein-coding
CPSF7	P468_genome_merge_120_bw_nm_peak_103123	11	61427653	61428143	491	.	61428016	25	6.16006	2.79649	1.68027	0.782981	9.87865	28.623	intron_(NM_001136040,_intron_2_of_9)	NM_024811	ENSG00000149532	CPSF7	CFIm59	cleavage_and_polyadenylation_specific_factor_7	protein-coding
CPSF7	P468_genome_merge_120_bw_nm_peak_103124	11	61428725	61429452	728	.	61428856	23	6.31677	2.9676	1.68027	0.840471	2.8431	62.781	intron_(NM_001136040,_intron_2_of_9)	NM_024811	ENSG00000149532	CPSF7	CFIm59	cleavage_and_polyadenylation_specific_factor_7	protein-coding
SDHAF2	P468_genome_merge_120_bw_nm_peak_103126	11	61436894	61437260	367	.	61437127	23	3.6913	2.1105	1.68027	0.750988	1.39493	17.7979	intron_(NM_017841,_intron_1_of_3)	NM_017841	ENSG00000167985	SDHAF2	C11orf79|PGL2|SDH5	succinate_dehydrogenase_complex_assembly_factor_2	protein-coding
SDHAF2	P468_genome_merge_120_bw_nm_peak_103129	11	61452493	61452984	492	.	61452618	23	6.31677	2.9676	1.68027	0.596729	2.76794	63.9513	Intergenic	NM_017841	ENSG00000167985	SDHAF2	C11orf79|PGL2|SDH5	succinate_dehydrogenase_complex_assembly_factor_2	protein-coding
PPP1R32	P468_genome_merge_120_bw_nm_peak_103135	11	61477801	61478055	255	.	61477938	25	6.675	2.96169	1.68027	0.848413	15.1495	35.9313	Intergenic	NM_145017	ENSG00000162148	PPP1R32	C11orf66|IIIG9	protein_phosphatase_1_regulatory_subunit_32	protein-coding
MIR4488	P468_genome_merge_120_bw_nm_peak_103149	11	61500613	61500972	360	.	61500733	18	3.9263	2.39023	1.68027	0.645608	5.01906	17.6585	Intergenic	X	ENSG00000266006	MIR4488	mir-4488	microRNA_4488	ncRNA
MIR4488	P468_genome_merge_120_bw_nm_peak_103151	11	61505894	61506252	359	.	61506124	24	4.19587	2.23237	1.68027	0.971855	6.93813	71.6085	Intergenic	X	ENSG00000266006	MIR4488	mir-4488	microRNA_4488	ncRNA
MIR4488	P468_genome_merge_120_bw_nm_peak_103153	11	61507931	61508529	599	.	61508165	25	6.16006	2.79649	1.68027	0.755855	6.14456	68.3592	promoter-TSS_(NM_001145077)	X	ENSG00000266006	MIR4488	mir-4488	microRNA_4488	ncRNA
LRRC10B	P468_genome_merge_120_bw_nm_peak_103158	11	61526894	61527382	489	.	61527137	24	6.55044	2.98287	1.68027	0.945655	7.65888	29.8287	intron_(NM_004200,_intron_5_of_8)	NM_001145077	ENSG00000204950	LRRC10B	-	leucine_rich_repeat_containing_10B	protein-coding
LRRC10B	P468_genome_merge_120_bw_nm_peak_103160	11	61532044	61532540	497	.	61532405	25	3.64501	2.03848	1.68027	0.966277	1.60687	249.518	intron_(NM_004200,_intron_4_of_8)	NM_001145077	ENSG00000204950	LRRC10B	-	leucine_rich_repeat_containing_10B	protein-coding
LRRC10B	P468_genome_merge_120_bw_nm_peak_103162	11	61536493	61536969	477	.	61536739	23	5.47219	2.68107	1.68027	0.347308	3.88635	28.346	intron_(NM_004200,_intron_3_of_8)	NM_001145077	ENSG00000204950	LRRC10B	-	leucine_rich_repeat_containing_10B	protein-coding
SYT7	P468_genome_merge_120_bw_nm_peak_103165	11	61547044	61548011	968	.	61547407	25	5.54089	2.60291	1.68027	0.34163	2.13833	52.5699	intron_(NM_001300773,_intron_3_of_9)	NM_004200	ENSG00000011347	SYT7	IPCA-7|IPCA7|PCANAP7|SYT-VII|SYTVII	synaptotagmin_7	protein-coding
SYT7	P468_genome_merge_120_bw_nm_peak_103167	11	61550891	61551263	373	.	61551004	23	6.13663	2.9055	1.68027	0.725976	10.563	25.1783	intron_(NM_001300773,_intron_3_of_9)	NM_004200	ENSG00000011347	SYT7	IPCA-7|IPCA7|PCANAP7|SYT-VII|SYTVII	synaptotagmin_7	protein-coding
SYT7	P468_genome_merge_120_bw_nm_peak_103170	11	61560483	61560969	487	.	61560846	25	5.68904	2.64875	1.68027	0.338357	13.5278	27.9452	intron_(NM_004200,_intron_1_of_8)	NM_004200	ENSG00000011347	SYT7	IPCA-7|IPCA7|PCANAP7|SYT-VII|SYTVII	synaptotagmin_7	protein-coding
SYT7	P468_genome_merge_120_bw_nm_peak_103173	11	61569855	61570205	351	.	61569980	22	4.6323	2.45103	1.68027	0.908422	1.22029	36.4229	intron_(NM_004200,_intron_1_of_8)	NM_004200	ENSG00000011347	SYT7	IPCA-7|IPCA7|PCANAP7|SYT-VII|SYTVII	synaptotagmin_7	protein-coding
SYT7	P468_genome_merge_120_bw_nm_peak_103177	11	61581963	61582212	250	.	61582205	25	4.49281	2.28638	1.68027	0.881428	1.08881	46.1133	Intergenic	NM_004200	ENSG00000011347	SYT7	IPCA-7|IPCA7|PCANAP7|SYT-VII|SYTVII	synaptotagmin_7	protein-coding
LOC101927495	P468_genome_merge_120_bw_nm_peak_103179	11	61587362	61587732	371	.	61587489	24	5.62603	2.67897	1.68027	0.687016	47.8495	60.9801	promoter-TSS_(NR_110189)	NR_110189	ENSG00000250230	LOC101927495	-	uncharacterized_LOC101927495	ncRNA
LOC101927495	P468_genome_merge_120_bw_nm_peak_103182	11	61595771	61596605	835	.	61596007	25	5.90372	2.7157	1.68027	0.78999	10.1973	71.3999	intron_(NR_110189,_intron_1_of_3)	NR_110189	ENSG00000250230	LOC101927495	-	uncharacterized_LOC101927495	ncRNA
RPLP0P2	P468_genome_merge_120_bw_nm_peak_103187	11	61611732	61612343	612	.	61611977	25	6.16006	2.79649	1.68027	0.920785	1.06817	320.588	Intergenic	NR_002775	ENSG00000243742	RPLP0P2	RPLP0L2|RPLP0_3_1146	ribosomal_protein_lateral_stalk_subunit_P0_pseudogene_2	pseudo
RPLP0P2	P468_genome_merge_120_bw_nm_peak_103188	11	61615442	61615693	252	.	61615566	24	5.76675	2.72439	1.68027	0.58809	2.26864	105.489	intron_(NR_002775,_intron_1_of_4)	NR_002775	ENSG00000243742	RPLP0P2	RPLP0L2|RPLP0_3_1146	ribosomal_protein_lateral_stalk_subunit_P0_pseudogene_2	pseudo
RPLP0P2	P468_genome_merge_120_bw_nm_peak_103189	11	61616644	61616901	258	.	61616895	20	3.81462	2.2587	1.68027	0.428265	3.32092	19.0477	intron_(NR_002775,_intron_1_of_4)	NR_002775	ENSG00000243742	RPLP0P2	RPLP0L2|RPLP0_3_1146	ribosomal_protein_lateral_stalk_subunit_P0_pseudogene_2	pseudo
DAGLA	P468_genome_merge_120_bw_nm_peak_103194	11	61649172	61649663	492	.	61649646	23	6.44653	3.01268	1.68027	0.762045	2.13435	17.0716	Intergenic	NM_006133	ENSG00000134780	DAGLA	C11orf11|DAGL(ALPHA)|DAGLALPHA|NSDDR	diacylglycerol_lipase_alpha	protein-coding
DAGLA	P468_genome_merge_120_bw_nm_peak_103196	11	61659375	61659862	488	.	61659616	23	6.54112	3.04573	1.68027	0.399199	2.28381	47.5477	Intergenic	NM_006133	ENSG00000134780	DAGLA	C11orf11|DAGL(ALPHA)|DAGLALPHA|NSDDR	diacylglycerol_lipase_alpha	protein-coding
DAGLA	P468_genome_merge_120_bw_nm_peak_103205	11	61696567	61696933	367	.	61696804	22	4.70054	2.47382	1.68027	0.923845	1.96081	26.7697	intron_(NM_006133,_intron_1_of_19)	NM_006133	ENSG00000134780	DAGLA	C11orf11|DAGL(ALPHA)|DAGLALPHA|NSDDR	diacylglycerol_lipase_alpha	protein-coding
DAGLA	P468_genome_merge_120_bw_nm_peak_103206	11	61697413	61697904	492	.	61697776	25	5.39689	2.55863	1.68027	0.906737	1.08076	117.676	intron_(NM_006133,_intron_1_of_19)	NM_006133	ENSG00000134780	DAGLA	C11orf11|DAGL(ALPHA)|DAGLALPHA|NSDDR	diacylglycerol_lipase_alpha	protein-coding
DAGLA	P468_genome_merge_120_bw_nm_peak_103207	11	61698121	61698382	262	.	61698138	25	4.04711	2.15532	1.68027	0.921423	4.67624	160.279	intron_(NM_006133,_intron_1_of_19)	NM_006133	ENSG00000134780	DAGLA	C11orf11|DAGL(ALPHA)|DAGLALPHA|NSDDR	diacylglycerol_lipase_alpha	protein-coding
DAGLA	P468_genome_merge_120_bw_nm_peak_103210	11	61704253	61704536	284	.	61704486	24	6.31734	2.90498	1.68027	0.946494	4.72482	28.0143	intron_(NM_006133,_intron_1_of_19)	NM_006133	ENSG00000134780	DAGLA	C11orf11|DAGL(ALPHA)|DAGLALPHA|NSDDR	diacylglycerol_lipase_alpha	protein-coding
MYRF	P468_genome_merge_120_bw_nm_peak_103221	11	61726812	61727412	601	.	61727180	25	6.32655	2.84947	1.68027	0.611193	3.21373	103.83	intron_(NM_006133,_intron_6_of_19)	NM_013279	ENSG00000124920	MYRF	C11orf9|MRF|Ndt80|pqn-47	myelin_regulatory_factor	protein-coding
MYRF	P468_genome_merge_120_bw_nm_peak_103224	11	61730291	61731262	972	.	61731140	24	5.83054	2.74508	1.68027	0.316062	1.02982	64.0839	intron_(NM_006133,_intron_8_of_19)	NM_013279	ENSG00000124920	MYRF	C11orf9|MRF|Ndt80|pqn-47	myelin_regulatory_factor	protein-coding
MYRF	P468_genome_merge_120_bw_nm_peak_103225	11	61733533	61733889	357	.	61733657	22	4.56511	2.42866	1.68027	0.937181	1.97114	26.7994	intron_(NM_006133,_intron_9_of_19)	NM_013279	ENSG00000124920	MYRF	C11orf9|MRF|Ndt80|pqn-47	myelin_regulatory_factor	protein-coding
DKFZP434K028	P468_genome_merge_120_bw_nm_peak_103231	11	61757054	61758252	1199	.	61757897	25	7.02658	3.0768	1.68027	0.778725	1.28292	94.3862	promoter-TSS_(NR_026882)	NR_026882	ENSG00000124915	DKFZP434K028	-	uncharacterized_LOC26070	ncRNA
MIR611	P468_genome_merge_120_bw_nm_peak_103240	11	61787411	61788142	732	.	61787538	20	4.15351	2.37808	1.68027	0.636517	8.76174	19.7424	3'_UTR_(NM_013279,_exon_26_of_26)	X	ENSG00000134825	MIR611	MIRN611|hsa-mir-611	microRNA_611	ncRNA
MIR611	P468_genome_merge_120_bw_nm_peak_103241	11	61788364	61789209	846	.	61788738	25	6.32655	2.84947	1.68027	0.630597	1.00998	80.6224	TTS_(NM_014206)	X	ENSG00000134825	MIR611	MIRN611|hsa-mir-611	microRNA_611	ncRNA
FEN1	P468_genome_merge_120_bw_nm_peak_103244	11	61799883	61800372	490	.	61800128	25	6.16006	2.79649	1.68027	0.53872	3.49083	163.721	3'_UTR_(NM_013402,_exon_12_of_12)	NM_004111	ENSG00000168496	FEN1	FEN-1|MF1|RAD2	flap_structure-specific_endonuclease_1	protein-coding
MIR1908	P468_genome_merge_120_bw_nm_peak_103249	11	61810812	61811770	959	.	61811166	25	6.675	2.96169	1.68027	0.94955	2.4471	84.0119	intron_(NM_013402,_intron_3_of_11)	X	ENSG00000149485	MIR1908	MIRN1908|hsa-mir-1908|mir-1908	microRNA_1908	ncRNA
FADS2	P468_genome_merge_120_bw_nm_peak_103253	11	61831211	61832049	839	.	61831567	23	6.79482	3.13513	1.68027	0.375045	1.24584	16.6031	intron_(NM_004265,_intron_1_of_11)	NM_004265	ENSG00000134824	FADS2	D6D|DES6|FADSD6|LLCDL2|SLL0262|TU13	fatty_acid_desaturase_2	protein-coding
FADS2	P468_genome_merge_120_bw_nm_peak_103260	11	61852453	61852820	368	.	61852807	18	3.87247	2.36961	1.68027	0.519648	1.86096	10.644	intron_(NM_004265,_intron_5_of_11)	NM_004265	ENSG00000134824	FADS2	D6D|DES6|FADSD6|LLCDL2|SLL0262|TU13	fatty_acid_desaturase_2	protein-coding
MIR6746	P468_genome_merge_120_bw_nm_peak_103261	11	61853414	61854021	608	.	61853767	25	7.50218	3.23565	1.68027	0.617134	1.8377	40.9662	intron_(NM_004265,_intron_5_of_11)	X	ENSG00000277892	MIR6746	hsa-mir-6746	microRNA_6746	ncRNA
MIR6746	P468_genome_merge_120_bw_nm_peak_103265	11	61866015	61866384	370	.	61866245	22	6.10112	2.95775	1.68027	0.59515	4.06454	31.6323	3'_UTR_(NM_001281501,_exon_12_of_12)	X	ENSG00000277892	MIR6746	hsa-mir-6746	microRNA_6746	ncRNA
MIR6746	P468_genome_merge_120_bw_nm_peak_103266	11	61866963	61867212	250	.	61867205	17	3.03506	2.09158	1.68027	0.478307	1.77636	40.9083	3'_UTR_(NM_001281501,_exon_12_of_12)	X	ENSG00000277892	MIR6746	hsa-mir-6746	microRNA_6746	ncRNA
MIR6746	P468_genome_merge_120_bw_nm_peak_103268	11	61872011	61872262	252	.	61872138	22	4.18291	2.30258	1.68027	0.905457	12.8164	59.3741	Intergenic	X	ENSG00000277892	MIR6746	hsa-mir-6746	microRNA_6746	ncRNA
MIR6746	P468_genome_merge_120_bw_nm_peak_103269	11	61883054	61884020	967	.	61883526	25	5.25688	2.51584	1.68027	0.713588	2.26145	85.8398	intron_(NM_021727,_intron_1_of_11)	X	ENSG00000277892	MIR6746	hsa-mir-6746	microRNA_6746	ncRNA
MIR6746	P468_genome_merge_120_bw_nm_peak_103270	11	61884244	61884493	250	.	61884369	20	4.16665	2.38275	1.68027	0.362492	1.00831	32.5735	intron_(NM_021727,_intron_1_of_11)	X	ENSG00000277892	MIR6746	hsa-mir-6746	microRNA_6746	ncRNA
FADS3	P468_genome_merge_120_bw_nm_peak_103273	11	61892641	61893020	380	.	61893006	25	4.98823	2.4344	1.68027	0.975977	1.85883	134.125	Intergenic	NM_021727	ENSG00000221968	FADS3	CYB5RP|LLCDL3	fatty_acid_desaturase_3	protein-coding
FADS3	P468_genome_merge_120_bw_nm_peak_103275	11	61901774	61902609	836	.	61902010	24	6.56877	2.98903	1.68027	0.596803	1.40337	29.9686	intron_(NM_013401,_intron_8_of_9)	NM_021727	ENSG00000221968	FADS3	CYB5RP|LLCDL3	fatty_acid_desaturase_3	protein-coding
RAB3IL1	P468_genome_merge_120_bw_nm_peak_103283	11	61921331	61921584	254	.	61921575	21	4.12168	2.32307	1.68027	0.964216	2.20935	19.3142	Intergenic	NM_013401	ENSG00000167994	RAB3IL1	GRAB	RAB3A_interacting_protein_like_1	protein-coding
RAB3IL1	P468_genome_merge_120_bw_nm_peak_103285	11	61927443	61927692	250	.	61927460	24	6.31734	2.90498	1.68027	0.758534	1.08858	37.7207	Intergenic	NM_013401	ENSG00000167994	RAB3IL1	GRAB	RAB3A_interacting_protein_like_1	protein-coding
BEST1	P468_genome_merge_120_bw_nm_peak_103287	11	61945095	61946053	959	.	61945689	25	4.49281	2.28638	1.68027	0.988726	1.12674	1170.63	Intergenic	NM_004183	ENSG00000167995	BEST1	ARB|BEST|BMD|RP50|TU15B|VMD2	bestrophin_1	protein-coding
BEST1	P468_genome_merge_120_bw_nm_peak_103288	11	61951197	61951690	494	.	61951331	23	6.31677	2.9676	1.68027	0.859966	6.465	28.1233	intron_(NM_001300786,_intron_1_of_8)	NM_004183	ENSG00000167995	BEST1	ARB|BEST|BMD|RP50|TU15B|VMD2	bestrophin_1	protein-coding
BEST1	P468_genome_merge_120_bw_nm_peak_103290	11	61954455	61955181	727	.	61954818	25	8.03933	3.41956	1.68027	0.934962	5.51654	82.4316	intron_(NM_004183,_intron_2_of_10)	NM_004183	ENSG00000167995	BEST1	ARB|BEST|BMD|RP50|TU15B|VMD2	bestrophin_1	protein-coding
BEST1	P468_genome_merge_120_bw_nm_peak_103292	11	61958402	61958893	492	.	61958647	25	6.85743	3.02118	1.68027	0.448959	1.05053	23.5829	intron_(NR_134580,_intron_7_of_10)	NM_004183	ENSG00000167995	BEST1	ARB|BEST|BMD|RP50|TU15B|VMD2	bestrophin_1	protein-coding
FTH1	P468_genome_merge_120_bw_nm_peak_103294	11	61978693	61979410	718	.	61979176	25	5.54089	2.60291	1.68027	0.76218	16.7653	29.8675	Intergenic	NM_002032	ENSG00000167996	FTH1	FHC|FTH|FTHL6|HFE5|PIG15|PLIF	ferritin_heavy_chain_1	protein-coding
FTH1	P468_genome_merge_120_bw_nm_peak_103295	11	61981692	61982061	370	.	61981927	23	5.27382	2.61542	1.68027	0.495388	1.08726	23.2327	Intergenic	NM_002032	ENSG00000167996	FTH1	FHC|FTH|FTHL6|HFE5|PIG15|PLIF	ferritin_heavy_chain_1	protein-coding
FTH1	P468_genome_merge_120_bw_nm_peak_103297	11	62004131	62004489	359	.	62004365	25	5.54089	2.60291	1.68027	0.887524	11.344	61.8912	Intergenic	NM_002032	ENSG00000167996	FTH1	FHC|FTH|FTHL6|HFE5|PIG15|PLIF	ferritin_heavy_chain_1	protein-coding
FTH1	P468_genome_merge_120_bw_nm_peak_103298	11	62005444	62005943	500	.	62005685	25	4.04711	2.15532	1.68027	0.854506	4.87141	151.823	Intergenic	NM_002032	ENSG00000167996	FTH1	FHC|FTH|FTHL6|HFE5|PIG15|PLIF	ferritin_heavy_chain_1	protein-coding
FTH1	P468_genome_merge_120_bw_nm_peak_103300	11	62008694	62009173	480	.	62009045	23	6.95678	3.19281	1.68027	0.960804	7.43326	52.8532	Intergenic	NM_002032	ENSG00000167996	FTH1	FHC|FTH|FTHL6|HFE5|PIG15|PLIF	ferritin_heavy_chain_1	protein-coding
FTH1	P468_genome_merge_120_bw_nm_peak_103304	11	62032095	62032452	358	.	62032220	24	3.66536	2.07243	1.68027	0.508088	3.85416	34.9659	Intergenic	NM_002032	ENSG00000167996	FTH1	FHC|FTH|FTHL6|HFE5|PIG15|PLIF	ferritin_heavy_chain_1	protein-coding
FTH1	P468_genome_merge_120_bw_nm_peak_103306	11	62038443	62039052	610	.	62038688	23	6.48417	3.02581	1.68027	0.870395	1.1224	28.6165	Intergenic	NM_002032	ENSG00000167996	FTH1	FHC|FTH|FTHL6|HFE5|PIG15|PLIF	ferritin_heavy_chain_1	protein-coding
INCENP	P468_genome_merge_120_bw_nm_peak_103312	11	62055722	62056084	363	.	62055856	22	4.70054	2.47382	1.68027	0.848582	24.6805	19.7192	Intergenic	NM_020238	ENSG00000149503	INCENP	-	inner_centromere_protein	protein-coding
INCENP	P468_genome_merge_120_bw_nm_peak_103315	11	62064604	62065091	488	.	62064978	22	4.18291	2.30258	1.68027	0.659878	1.06805	24.3963	Intergenic	NM_020238	ENSG00000149503	INCENP	-	inner_centromere_protein	protein-coding
INCENP	P468_genome_merge_120_bw_nm_peak_103316	11	62068573	62069301	729	.	62069176	21	5.47752	2.79805	1.68027	0.4921	85.966	19.6251	Intergenic	NM_020238	ENSG00000149503	INCENP	-	inner_centromere_protein	protein-coding
INCENP	P468_genome_merge_120_bw_nm_peak_103320	11	62089083	62089342	260	.	62089214	19	5.781	3.05397	1.68027	0.953299	1.0612	28.0879	Intergenic	NM_020238	ENSG00000149503	INCENP	-	inner_centromere_protein	protein-coding
INCENP	P468_genome_merge_120_bw_nm_peak_103321	11	62090532	62091142	611	.	62090899	21	6.15067	3.04582	1.68027	0.78175	1.12609	27.2806	Intergenic	NM_020238	ENSG00000149503	INCENP	-	inner_centromere_protein	protein-coding
INCENP	P468_genome_merge_120_bw_nm_peak_103323	11	62104574	62105050	477	.	62104818	20	4.46736	2.4902	1.68027	0.632146	1.77515	29.5371	Intergenic	NM_020238	ENSG00000149503	INCENP	-	inner_centromere_protein	protein-coding
INCENP	P468_genome_merge_120_bw_nm_peak_103325	11	62106491	62106849	359	.	62106618	21	5.31045	2.73786	1.68027	0.759985	7.56075	24.8163	Intergenic	NM_020238	ENSG00000149503	INCENP	-	inner_centromere_protein	protein-coding
INCENP	P468_genome_merge_120_bw_nm_peak_103332	11	62136851	62137211	361	.	62136972	18	3.9263	2.39023	1.68027	0.575508	1.802	18.2756	intron_(NM_020238,_intron_4_of_17)	NM_020238	ENSG00000149503	INCENP	-	inner_centromere_protein	protein-coding
INCENP	P468_genome_merge_120_bw_nm_peak_103333	11	62138524	62139500	977	.	62139258	25	6.16006	2.79649	1.68027	0.874918	1.88866	75.4901	intron_(NM_020238,_intron_7_of_17)	NM_020238	ENSG00000149503	INCENP	-	inner_centromere_protein	protein-coding
SCGB1D1	P468_genome_merge_120_bw_nm_peak_103350	11	62185922	62186421	500	.	62186287	20	5.48682	2.86621	1.68027	0.634708	1.12334	26.592	Intergenic	NM_006552	ENSG00000168515	SCGB1D1	LIPA|LPHA|LPNA	secretoglobin_family_1D_member_1	protein-coding
SCGB1D1	P468_genome_merge_120_bw_nm_peak_103354	11	62198534	62198891	358	.	62198656	21	4.79829	2.55638	1.68027	0.452101	19.4235	26.0347	Intergenic	NM_006552	ENSG00000168515	SCGB1D1	LIPA|LPHA|LPNA	secretoglobin_family_1D_member_1	protein-coding
SCGB2A1	P468_genome_merge_120_bw_nm_peak_103356	11	62203922	62204410	489	.	62204057	24	7.46022	3.29553	1.68027	0.67679	10.8048	28.5871	Intergenic	NM_002407	ENSG00000124939	SCGB2A1	LPHC|LPNC|MGB2|UGB3	secretoglobin_family_2A_member_1	protein-coding
SCGB2A1	P468_genome_merge_120_bw_nm_peak_103358	11	62210893	62211142	250	.	62211016	16	3.77306	2.43518	1.68027	0.501369	1.32154	23.2947	intron_(NM_002407,_intron_2_of_2)	NM_002407	ENSG00000124939	SCGB2A1	LPHC|LPNC|MGB2|UGB3	secretoglobin_family_2A_member_1	protein-coding
SCGB2A1	P468_genome_merge_120_bw_nm_peak_103359	11	62215802	62216773	972	.	62216177	24	7.92594	3.46115	1.68027	0.72164	3.0474	80.9106	Intergenic	NM_002407	ENSG00000124939	SCGB2A1	LPHC|LPNC|MGB2|UGB3	secretoglobin_family_2A_member_1	protein-coding
SCGB2A1	P468_genome_merge_120_bw_nm_peak_103360	11	62223975	62224329	355	.	62224206	23	4.61889	2.40269	1.68027	0.632065	1.71513	14.5868	Intergenic	NM_002407	ENSG00000124939	SCGB2A1	LPHC|LPNC|MGB2|UGB3	secretoglobin_family_2A_member_1	protein-coding
SCGB1D2	P468_genome_merge_120_bw_nm_peak_103363	11	62246164	62246417	254	.	62246297	24	6.66136	3.02024	1.68027	0.757838	6.75236	43.6879	Intergenic	NM_006551	ENSG00000124935	SCGB1D2	LIPB|LPHB|LPNB	secretoglobin_family_1D_member_2	protein-coding
SCGB1D2	P468_genome_merge_120_bw_nm_peak_103366	11	62251922	62252531	610	.	62252286	25	7.86248	3.35848	1.68027	0.312511	1.92408	27.6668	Intergenic	NM_006551	ENSG00000124935	SCGB1D2	LIPB|LPHB|LPNB	secretoglobin_family_1D_member_2	protein-coding
SCGB2A2	P468_genome_merge_120_bw_nm_peak_103374	11	62274251	62274500	250	.	62274259	18	4.23725	2.51032	1.68027	0.507546	3.97944	30.8464	Intergenic	NM_002411	ENSG00000110484	SCGB2A2	MGB1|UGB2	secretoglobin_family_2A_member_2	protein-coding
SCGB2A2	P468_genome_merge_120_bw_nm_peak_103375	11	62280360	62280609	250	.	62280486	15	4.30506	2.73158	1.68027	0.704315	5.42282	34.2809	Intergenic	NM_002411	ENSG00000110484	SCGB2A2	MGB1|UGB2	secretoglobin_family_2A_member_2	protein-coding
ASRGL1	P468_genome_merge_120_bw_nm_peak_103385	11	62318522	62318892	371	.	62318766	25	7.64806	3.28512	1.68027	0.534469	1.31361	25.7466	Intergenic	NM_025080	ENSG00000162174	ASRGL1	ALP|ALP1|CRASH	asparaginase_like_1	protein-coding
ASRGL1	P468_genome_merge_120_bw_nm_peak_103389	11	62334252	62334623	372	.	62334379	20	3.36412	2.10235	1.68027	0.466617	2.14099	28.8043	Intergenic	NM_025080	ENSG00000162174	ASRGL1	ALP|ALP1|CRASH	asparaginase_like_1	protein-coding
ASRGL1	P468_genome_merge_120_bw_nm_peak_103390	11	62336293	62336767	475	.	62336405	22	3.72389	2.15351	1.68027	0.369821	3.15411	33.1675	promoter-TSS_(NM_001083926)	NM_025080	ENSG00000162174	ASRGL1	ALP|ALP1|CRASH	asparaginase_like_1	protein-coding
ASRGL1	P468_genome_merge_120_bw_nm_peak_103391	11	62346243	62346729	487	.	62346379	25	6.32655	2.84947	1.68027	0.764542	2.25499	63.7904	intron_(NM_025080,_intron_2_of_6)	NM_025080	ENSG00000162174	ASRGL1	ALP|ALP1|CRASH	asparaginase_like_1	protein-coding
ASRGL1	P468_genome_merge_120_bw_nm_peak_103392	11	62350571	62351301	731	.	62350926	25	7.90624	3.37354	1.68027	0.572068	20.4424	41.5018	intron_(NM_025080,_intron_2_of_6)	NM_025080	ENSG00000162174	ASRGL1	ALP|ALP1|CRASH	asparaginase_like_1	protein-coding
ASRGL1	P468_genome_merge_120_bw_nm_peak_103393	11	62355014	62355730	717	.	62355135	21	5.95964	2.97463	1.68027	0.322174	1.66689	14.8635	intron_(NM_025080,_intron_2_of_6)	NM_025080	ENSG00000162174	ASRGL1	ALP|ALP1|CRASH	asparaginase_like_1	protein-coding
ASRGL1	P468_genome_merge_120_bw_nm_peak_103394	11	62358132	62358733	602	.	62358500	25	9.31948	3.87803	1.68027	0.624695	1.69084	101.468	intron_(NM_025080,_intron_4_of_6)	NM_025080	ENSG00000162174	ASRGL1	ALP|ALP1|CRASH	asparaginase_like_1	protein-coding
ASRGL1	P468_genome_merge_120_bw_nm_peak_103395	11	62363762	62364011	250	.	62363889	16	3.70174	2.40539	1.68027	0.956982	1.78801	27.9942	intron_(NM_025080,_intron_4_of_6)	NM_025080	ENSG00000162174	ASRGL1	ALP|ALP1|CRASH	asparaginase_like_1	protein-coding
ASRGL1	P468_genome_merge_120_bw_nm_peak_103397	11	62372654	62373252	599	.	62372892	24	6.31734	2.90498	1.68027	0.467839	1.16806	27.5897	intron_(NM_025080,_intron_4_of_6)	NM_025080	ENSG00000162174	ASRGL1	ALP|ALP1|CRASH	asparaginase_like_1	protein-coding
ASRGL1	P468_genome_merge_120_bw_nm_peak_103398	11	62373843	62374210	368	.	62373980	23	6.50309	3.03242	1.68027	0.505355	2.66834	30.4266	intron_(NM_025080,_intron_4_of_6)	NM_025080	ENSG00000162174	ASRGL1	ALP|ALP1|CRASH	asparaginase_like_1	protein-coding
SCGB1A1	P468_genome_merge_120_bw_nm_peak_103400	11	62383095	62383692	598	.	62383327	22	4.70054	2.47382	1.68027	0.681061	1.09167	20.045	intron_(NM_025080,_intron_4_of_6)	NM_003357	ENSG00000149021	SCGB1A1	CC10|CC16|CCPBP|CCSP|UGB|UP-1|UP1	secretoglobin_family_1A_member_1	protein-coding
SCGB1A1	P468_genome_merge_120_bw_nm_peak_103409	11	62413811	62414413	603	.	62414287	24	5.07175	2.5028	1.68027	0.464386	2.84249	48.8531	Intergenic	NM_003357	ENSG00000149021	SCGB1A1	CC10|CC16|CCPBP|CCSP|UGB|UP-1|UP1	secretoglobin_family_1A_member_1	protein-coding
SCGB1A1	P468_genome_merge_120_bw_nm_peak_103411	11	62418844	62419099	256	.	62418978	20	4.32788	2.44018	1.68027	0.831467	1.10445	14.1699	promoter-TSS_(NM_003357)	NM_003357	ENSG00000149021	SCGB1A1	CC10|CC16|CCPBP|CCSP|UGB|UP-1|UP1	secretoglobin_family_1A_member_1	protein-coding
SCGB1A1	P468_genome_merge_120_bw_nm_peak_103412	11	62421612	62422102	491	.	62421858	25	7.04567	3.08311	1.68027	0.423467	2.77959	49.3872	intron_(NM_003357,_intron_1_of_2)	NM_003357	ENSG00000149021	SCGB1A1	CC10|CC16|CCPBP|CCSP|UGB|UP-1|UP1	secretoglobin_family_1A_member_1	protein-coding
SCGB1A1	P468_genome_merge_120_bw_nm_peak_103413	11	62422682	62423180	499	.	62422940	24	6.77448	3.05857	1.68027	0.572492	1.11045	25.8041	intron_(NM_003357,_intron_2_of_2)	NM_003357	ENSG00000149021	SCGB1A1	CC10|CC16|CCPBP|CCSP|UGB|UP-1|UP1	secretoglobin_family_1A_member_1	protein-coding
SCGB1A1	P468_genome_merge_120_bw_nm_peak_103416	11	62428574	62428932	359	.	62428698	23	6.50309	3.03242	1.68027	0.643998	1.05375	104.148	Intergenic	NM_003357	ENSG00000149021	SCGB1A1	CC10|CC16|CCPBP|CCSP|UGB|UP-1|UP1	secretoglobin_family_1A_member_1	protein-coding
SCGB1A1	P468_genome_merge_120_bw_nm_peak_103418	11	62433372	62433983	612	.	62433728	25	4.98823	2.4344	1.68027	0.373578	12.1285	52.8407	3'_UTR_(NM_024060,_exon_6_of_6)	NM_003357	ENSG00000149021	SCGB1A1	CC10|CC16|CCPBP|CCSP|UGB|UP-1|UP1	secretoglobin_family_1A_member_1	protein-coding
SCGB1A1	P468_genome_merge_120_bw_nm_peak_103419	11	62434933	62435410	478	.	62435166	21	6.15067	3.04582	1.68027	0.915882	1.55292	51.8938	intron_(NM_024060,_intron_5_of_5)	NM_003357	ENSG00000149021	SCGB1A1	CC10|CC16|CCPBP|CCSP|UGB|UP-1|UP1	secretoglobin_family_1A_member_1	protein-coding
SCGB1A1	P468_genome_merge_120_bw_nm_peak_103424	11	62452443	62452820	378	.	62452580	25	6.32655	2.84947	1.68027	0.766001	3.61368	104.371	intron_(NM_024060,_intron_5_of_5)	NM_003357	ENSG00000149021	SCGB1A1	CC10|CC16|CCPBP|CCSP|UGB|UP-1|UP1	secretoglobin_family_1A_member_1	protein-coding
SCGB1A1	P468_genome_merge_120_bw_nm_peak_103425	11	62453164	62453771	608	.	62453644	24	6.31734	2.90498	1.68027	0.361404	11.317	32.4403	intron_(NM_024060,_intron_5_of_5)	NM_003357	ENSG00000149021	SCGB1A1	CC10|CC16|CCPBP|CCSP|UGB|UP-1|UP1	secretoglobin_family_1A_member_1	protein-coding
SCGB1A1	P468_genome_merge_120_bw_nm_peak_103428	11	62465534	62466140	607	.	62465884	22	5.28713	2.67258	1.68027	0.618624	34.3307	19.2377	intron_(NM_024060,_intron_5_of_5)	NM_003357	ENSG00000149021	SCGB1A1	CC10|CC16|CCPBP|CCSP|UGB|UP-1|UP1	secretoglobin_family_1A_member_1	protein-coding
SCGB1A1	P468_genome_merge_120_bw_nm_peak_103429	11	62470694	62471891	1198	.	62471176	25	6.16006	2.79649	1.68027	0.872	1.6406	531.053	intron_(NM_024060,_intron_5_of_5)	NM_003357	ENSG00000149021	SCGB1A1	CC10|CC16|CCPBP|CCSP|UGB|UP-1|UP1	secretoglobin_family_1A_member_1	protein-coding
SCGB1A1	P468_genome_merge_120_bw_nm_peak_103434	11	62479933	62480292	360	.	62480060	23	6.69589	3.10013	1.68027	0.938611	6.66145	52.7263	intron_(NM_024060,_intron_5_of_5)	NM_003357	ENSG00000149021	SCGB1A1	CC10|CC16|CCPBP|CCSP|UGB|UP-1|UP1	secretoglobin_family_1A_member_1	protein-coding
AHNAK	P468_genome_merge_120_bw_nm_peak_103437	11	62497203	62497572	370	.	62497339	25	5.99844	2.74545	1.68027	0.689232	11.8541	61.8937	intron_(NM_024060,_intron_4_of_5)	NM_001620	ENSG00000124942	AHNAK	AHNAKRS|PM227	AHNAK_nucleoprotein	protein-coding
AHNAK	P468_genome_merge_120_bw_nm_peak_103440	11	62512332	62512581	250	.	62512566	20	4.64121	2.553	1.68027	0.884835	2.99547	48.6511	intron_(NM_024060,_intron_4_of_5)	NM_001620	ENSG00000124942	AHNAK	AHNAKRS|PM227	AHNAK_nucleoprotein	protein-coding
AHNAK	P468_genome_merge_120_bw_nm_peak_103444	11	62519652	62520864	1213	.	62520009	25	7.22027	3.14105	1.68027	0.774664	4.3811	127.58	exon_(NM_001620,_exon_5_of_5)	NM_001620	ENSG00000124942	AHNAK	AHNAKRS|PM227	AHNAK_nucleoprotein	protein-coding
AHNAK	P468_genome_merge_120_bw_nm_peak_103446	11	62525054	62525652	599	.	62525299	25	6.32655	2.84947	1.68027	0.823247	7.3508	35.7555	exon_(NM_001620,_exon_5_of_5)	NM_001620	ENSG00000124942	AHNAK	AHNAKRS|PM227	AHNAK_nucleoprotein	protein-coding
AHNAK	P468_genome_merge_120_bw_nm_peak_103447	11	62526001	62527209	1209	.	62526618	25	4.49281	2.28638	1.68027	0.737485	1.07802	286.416	exon_(NM_001620,_exon_5_of_5)	NM_001620	ENSG00000124942	AHNAK	AHNAKRS|PM227	AHNAK_nucleoprotein	protein-coding
AHNAK	P468_genome_merge_120_bw_nm_peak_103455	11	62543295	62543661	367	.	62543537	22	4.18291	2.30258	1.68027	0.889176	3.1806	20.7838	intron_(NM_001620,_intron_1_of_4)	NM_001620	ENSG00000124942	AHNAK	AHNAKRS|PM227	AHNAK_nucleoprotein	protein-coding
AHNAK	P468_genome_merge_120_bw_nm_peak_103456	11	62544975	62545451	477	.	62545205	23	4.61889	2.40269	1.68027	0.463302	2.77443	16.761	intron_(NM_001620,_intron_1_of_4)	NM_001620	ENSG00000124942	AHNAK	AHNAKRS|PM227	AHNAK_nucleoprotein	protein-coding
AHNAK	P468_genome_merge_120_bw_nm_peak_103459	11	62551924	62552183	260	.	62552059	25	5.99844	2.74545	1.68027	0.807676	2.34867	101.509	Intergenic	NM_001620	ENSG00000124942	AHNAK	AHNAKRS|PM227	AHNAK_nucleoprotein	protein-coding
MIR6747	P468_genome_merge_120_bw_nm_peak_103464	11	62567531	62567889	359	.	62567645	25	5.25688	2.51584	1.68027	0.670478	5.17161	57.5095	promoter-TSS_(NR_106805)	X	ENSG00000276102	MIR6747	hsa-mir-6747	microRNA_6747	ncRNA
MIR6747	P468_genome_merge_120_bw_nm_peak_103465	11	62569335	62569689	355	.	62569458	20	3.36412	2.10235	1.68027	0.946837	1.80785	25.2255	intron_(NM_001404,_intron_5_of_9)	X	ENSG00000276102	MIR6747	hsa-mir-6747	microRNA_6747	ncRNA
EEF1G	P468_genome_merge_120_bw_nm_peak_103467	11	62575935	62577022	1088	.	62576537	25	4.49281	2.28638	1.68027	0.571984	3.38774	598.335	intron_(NM_022830,_intron_8_of_8)	NM_001404	ENSG00000254772	EEF1G	EF1G|GIG35	eukaryotic_translation_elongation_factor_1_gamma	protein-coding
EEF1G	P468_genome_merge_120_bw_nm_peak_103469	11	62580971	62581351	381	.	62581097	25	3.64501	2.03848	1.68027	0.882944	1.58955	124.443	exon_(NM_022830,_exon_4_of_9)	NM_001404	ENSG00000254772	EEF1G	EF1G|GIG35	eukaryotic_translation_elongation_factor_1_gamma	protein-coding
TUT1	P468_genome_merge_120_bw_nm_peak_103470	11	62585174	62585652	479	.	62585407	24	6.37027	2.92259	1.68027	0.858434	1.16065	56.0375	intron_(NM_022830,_intron_2_of_8)	NM_022830	ENSG00000149016	TUT1	PAPD2|RBM21|STARPAP|TUTase|URLC6	terminal_uridylyl_transferase_1,_U6_snRNA-specific	protein-coding
TUT1	P468_genome_merge_120_bw_nm_peak_103472	11	62589004	62590090	1087	.	62589848	25	4.15422	2.18666	1.68027	0.837195	7.66495	164.803	intron_(NM_022830,_intron_1_of_8)	NM_022830	ENSG00000149016	TUT1	PAPD2|RBM21|STARPAP|TUTase|URLC6	terminal_uridylyl_transferase_1,_U6_snRNA-specific	protein-coding
MTA2	P468_genome_merge_120_bw_nm_peak_103475	11	62600283	62600901	619	.	62600536	25	3.64501	2.03848	1.68027	0.564166	4.35864	253.138	intron_(NM_001330292,_intron_2_of_17)	NM_004739	ENSG00000149480	MTA2	MTA1L1|PID	metastasis_associated_1_family_member_2	protein-coding
EML3	P468_genome_merge_120_bw_nm_peak_103478	11	62613133	62613980	848	.	62613488	25	5.99844	2.74545	1.68027	0.793274	3.89167	111.767	promoter-TSS_(NM_001300793)	NM_153265	ENSG00000149499	EML3	ELP95	echinoderm_microtubule_associated_protein_like_3	protein-coding
B3GAT3	P468_genome_merge_120_bw_nm_peak_103480	11	62620094	62620821	728	.	62620696	25	5.99844	2.74545	1.68027	0.666318	2.49713	293.737	intron_(NR_109991,_intron_2_of_4)	NM_012200	ENSG00000149541	B3GAT3	GLCATI|JDSCD|glcUAT-I	beta-1,3-glucuronyltransferase_3	protein-coding
GANAB	P468_genome_merge_120_bw_nm_peak_103486	11	62634483	62634742	260	.	62634613	20	5.10944	2.72478	1.68027	0.97262	28.1969	28.3183	intron_(NM_198335,_intron_5_of_24)	NM_014610	ENSG00000089597	GANAB	G2AN|GIIA|GLUII|PKD3	glucosidase_II_alpha_subunit	protein-coding
GANAB	P468_genome_merge_120_bw_nm_peak_103487	11	62641201	62641460	260	.	62641217	17	3.50337	2.27432	1.68027	1	1.14346	9.66095	intron_(NM_001329225,_intron_1_of_23)	NM_014610	ENSG00000089597	GANAB	G2AN|GIIA|GLUII|PKD3	glucosidase_II_alpha_subunit	protein-coding
GANAB	P468_genome_merge_120_bw_nm_peak_103489	11	62649363	62649849	487	.	62649374	22	3.31524	2.02256	1.68027	0.321855	2.6851	27.2514	exon_(NM_030628,_exon_2_of_2)	NM_014610	ENSG00000089597	GANAB	G2AN|GIIA|GLUII|PKD3	glucosidase_II_alpha_subunit	protein-coding
INTS5	P468_genome_merge_120_bw_nm_peak_103491	11	62654894	62655850	957	.	62655259	25	5.54089	2.60291	1.68027	0.725232	2.35769	266.39	Intergenic	NM_030628	ENSG00000185085	INTS5	INT5|KIAA1698	integrator_complex_subunit_5	protein-coding
SNORA57	P468_genome_merge_120_bw_nm_peak_103493	11	62665691	62666773	1083	.	62665936	25	6.16006	2.79649	1.68027	0.558718	1.21049	68.9432	TTS_(NR_004390)	NR_004390	ENSG00000206597	SNORA57	U99	small_nucleolar_RNA,_H/ACA_box_57	snoRNA
LBHD1	P468_genome_merge_120_bw_nm_peak_103495	11	62675171	62675529	359	.	62675296	23	5.61434	2.72849	1.68027	0.921905	7.91603	31.945	Intergenic	NM_024099	ENSG00000162194	LBHD1	C11orf48	LBH_domain_containing_1	protein-coding
UBXN1	P468_genome_merge_120_bw_nm_peak_103496	11	62676722	62676984	263	.	62676852	19	4.07311	2.39618	1.68027	0.519511	2.73915	42.4157	exon_(NM_001286077,_exon_8_of_9)	NM_015853	ENSG00000162191	UBXN1	2B28|SAKS1|UBXD10	UBX_domain_protein_1	protein-coding
LRRN4CL	P468_genome_merge_120_bw_nm_peak_103501	11	62689804	62690182	379	.	62689937	25	6.85743	3.02118	1.68027	0.872634	1.22844	89.8155	promoter-TSS_(NM_203422)	NM_203422	ENSG00000177363	LRRN4CL	-	LRRN4_C-terminal_like	protein-coding
LRRN4CL	P468_genome_merge_120_bw_nm_peak_103502	11	62692572	62692930	359	.	62692807	23	4.61889	2.40269	1.68027	0.963176	25.6446	25.3097	exon_(NM_001122955,_exon_5_of_11)	NM_203422	ENSG00000177363	LRRN4CL	-	LRRN4_C-terminal_like	protein-coding
LRRN4CL	P468_genome_merge_120_bw_nm_peak_103505	11	62697254	62697620	367	.	62697487	20	5.15911	2.74324	1.68027	0.320552	1.17484	11.2357	intron_(NR_037948,_intron_4_of_11)	NM_203422	ENSG00000177363	LRRN4CL	-	LRRN4_C-terminal_like	protein-coding
BSCL2	P468_genome_merge_120_bw_nm_peak_103506	11	62698203	62699172	970	.	62698686	25	5.12071	2.47445	1.68027	0.893371	4.67685	378.493	intron_(NR_037948,_intron_4_of_11)	NM_032667	ENSG00000168000	BSCL2	GNG3LG|HMN5|PELD|SPG17	BSCL2,_seipin_lipid_droplet_biogenesis_associated	protein-coding
BSCL2	P468_genome_merge_120_bw_nm_peak_103508	11	62706374	62707333	960	.	62707099	25	5.54089	2.60291	1.68027	0.869931	6.6639	31.4955	promoter-TSS_(NM_032667)	NM_032667	ENSG00000168000	BSCL2	GNG3LG|HMN5|PELD|SPG17	BSCL2,_seipin_lipid_droplet_biogenesis_associated	protein-coding
BSCL2	P468_genome_merge_120_bw_nm_peak_103509	11	62707813	62708063	251	.	62707938	23	5.17027	2.58138	1.68027	0.938749	1.43779	41.3096	promoter-TSS_(NM_001122955)	NM_032667	ENSG00000168000	BSCL2	GNG3LG|HMN5|PELD|SPG17	BSCL2,_seipin_lipid_droplet_biogenesis_associated	protein-coding
BSCL2	P468_genome_merge_120_bw_nm_peak_103510	11	62714054	62714411	358	.	62714178	18	3.31807	2.16006	1.68027	0.378837	2.83169	11.7015	3'_UTR_(NM_001079559,_exon_14_of_14)	NM_032667	ENSG00000168000	BSCL2	GNG3LG|HMN5|PELD|SPG17	BSCL2,_seipin_lipid_droplet_biogenesis_associated	protein-coding
BSCL2	P468_genome_merge_120_bw_nm_peak_103511	11	62715735	62716451	717	.	62715978	25	6.16006	2.79649	1.68027	0.834723	2.00334	109.041	intron_(NR_037946,_intron_11_of_23)	NM_032667	ENSG00000168000	BSCL2	GNG3LG|HMN5|PELD|SPG17	BSCL2,_seipin_lipid_droplet_biogenesis_associated	protein-coding
TTC9C	P468_genome_merge_120_bw_nm_peak_103513	11	62729281	62729531	251	.	62729287	20	3.75509	2.2379	1.68027	0.982057	3.38425	62.139	intron_(NM_001318812,_intron_2_of_3)	NM_173810	ENSG00000162222	TTC9C	-	tetratricopeptide_repeat_domain_9C	protein-coding
TTC9C	P468_genome_merge_120_bw_nm_peak_103515	11	62739723	62739972	250	.	62739859	21	4.24843	2.36626	1.68027	0.811307	1.63918	45.4596	Intergenic	NM_173810	ENSG00000162222	TTC9C	-	tetratricopeptide_repeat_domain_9C	protein-coding
ZBTB3	P468_genome_merge_120_bw_nm_peak_103517	11	62742372	62742862	491	.	62742846	23	4.61889	2.40269	1.68027	0.727104	29.0269	21.0773	Intergenic	NM_024784	ENSG00000185670	ZBTB3	-	zinc_finger_and_BTB_domain_containing_3	protein-coding
POLR2G	P468_genome_merge_120_bw_nm_peak_103520	11	62760014	62760502	489	.	62760485	18	4.98027	2.80502	1.68027	0.834986	2.94158	12.8934	Intergenic	NM_002696	ENSG00000168002	POLR2G	RPB19|RPB7|hRPB19|hsRPB7	RNA_polymerase_II_subunit_G	protein-coding
POLR2G	P468_genome_merge_120_bw_nm_peak_103522	11	62764091	62764583	493	.	62764445	22	5.28713	2.67258	1.68027	0.314441	2.63229	12.609	intron_(NM_002696,_intron_3_of_7)	NM_002696	ENSG00000168002	POLR2G	RPB19|RPB7|hRPB19|hsRPB7	RNA_polymerase_II_subunit_G	protein-coding
POLR2G	P468_genome_merge_120_bw_nm_peak_103523	11	62766013	62766621	609	.	62766259	24	4.08401	2.19844	1.68027	0.5728	1.63468	45.0062	intron_(NM_002696,_intron_7_of_7)	NM_002696	ENSG00000168002	POLR2G	RPB19|RPB7|hRPB19|hsRPB7	RNA_polymerase_II_subunit_G	protein-coding
TAF6L	P468_genome_merge_120_bw_nm_peak_103524	11	62767442	62767813	372	.	62767576	20	4.91609	2.65337	1.68027	0.383534	14.7072	10.1654	TTS_(NM_002696)	NM_006473	ENSG00000162227	TAF6L	PAF65A	TATA-box_binding_protein_associated_factor_6_like	protein-coding
TAF6L	P468_genome_merge_120_bw_nm_peak_103525	11	62769253	62769729	477	.	62769486	24	6.31734	2.90498	1.68027	0.312108	1.69449	23.4447	Intergenic	NM_006473	ENSG00000162227	TAF6L	PAF65A	TATA-box_binding_protein_associated_factor_6_like	protein-coding
NXF1	P468_genome_merge_120_bw_nm_peak_103531	11	62801180	62801645	466	.	62801300	23	3.4901	2.04823	1.68027	0.90751	3.76484	20.007	exon_(NM_006362,_exon_8_of_21)	NM_006362	ENSG00000162231	NXF1	MEX67|TAP	nuclear_RNA_export_factor_1	protein-coding
NXF1	P468_genome_merge_120_bw_nm_peak_103532	11	62803691	62804422	732	.	62804286	22	4.98446	2.56936	1.68027	0.697858	7.8246	27.9097	intron_(NM_001081491,_intron_1_of_19)	NM_006362	ENSG00000162231	NXF1	MEX67|TAP	nuclear_RNA_export_factor_1	protein-coding
NXF1	P468_genome_merge_120_bw_nm_peak_103533	11	62805014	62805850	837	.	62805365	25	7.62702	3.27796	1.68027	0.352179	2.00805	83.1464	promoter-TSS_(NM_006362)	NM_006362	ENSG00000162231	NXF1	MEX67|TAP	nuclear_RNA_export_factor_1	protein-coding
NXF1	P468_genome_merge_120_bw_nm_peak_103534	11	62806204	62806936	733	.	62806337	22	4.70054	2.47382	1.68027	0.539269	1.51148	36.2159	TTS_(NM_001244666)	NM_006362	ENSG00000162231	NXF1	MEX67|TAP	nuclear_RNA_export_factor_1	protein-coding
NXF1	P468_genome_merge_120_bw_nm_peak_103535	11	62811843	62812700	858	.	62812565	22	5.95602	2.90607	1.68027	0.637233	1.76411	19.171	intron_(NM_001244666,_intron_10_of_10)	NM_006362	ENSG00000162231	NXF1	MEX67|TAP	nuclear_RNA_export_factor_1	protein-coding
NXF1	P468_genome_merge_120_bw_nm_peak_103536	11	62813294	62813770	477	.	62813538	25	4.49281	2.28638	1.68027	0.40256	25.7312	56.3972	intron_(NM_001244666,_intron_10_of_10)	NM_006362	ENSG00000162231	NXF1	MEX67|TAP	nuclear_RNA_export_factor_1	protein-coding
STX5	P468_genome_merge_120_bw_nm_peak_103537	11	62824455	62825411	957	.	62825058	25	6.85743	3.02118	1.68027	0.863714	6.78049	281.242	intron_(NM_001330294,_intron_8_of_10)	NM_003164	ENSG00000162236	STX5	SED5|STX5A	syntaxin_5	protein-coding
STX5	P468_genome_merge_120_bw_nm_peak_103539	11	62826723	62827580	858	.	62827447	25	4.49281	2.28638	1.68027	0.364222	1.34985	20.5035	intron_(NM_001330294,_intron_5_of_10)	NM_003164	ENSG00000162236	STX5	SED5|STX5A	syntaxin_5	protein-coding
STX5	P468_genome_merge_120_bw_nm_peak_103540	11	62828531	62829011	481	.	62828780	24	5.35573	2.59253	1.68027	0.501183	7.96875	21.2176	intron_(NM_001330294,_intron_2_of_10)	NM_003164	ENSG00000162236	STX5	SED5|STX5A	syntaxin_5	protein-coding
LOC105369332	P468_genome_merge_120_bw_nm_peak_103541	11	62833561	62833941	381	.	62833698	23	5.37963	2.65036	1.68027	0.481333	27.9731	25.5004	non-coding_(NR_135084,_exon_2_of_2)	X	ENSG00000256690	LOC105369332	-	uncharacterized_LOC105369332	ncRNA
WDR74	P468_genome_merge_120_bw_nm_peak_103543	11	62841973	62842453	481	.	62842205	24	4.08401	2.19844	1.68027	0.649474	1.52732	35.0762	Intergenic	NM_018093	ENSG00000133316	WDR74	-	WD_repeat_domain_74	protein-coding
WDR74	P468_genome_merge_120_bw_nm_peak_103544	11	62843415	62844143	729	.	62843888	25	4.04711	2.15532	1.68027	0.687634	1.18072	32.9665	Intergenic	NM_018093	ENSG00000133316	WDR74	-	WD_repeat_domain_74	protein-coding
SLC3A2	P468_genome_merge_120_bw_nm_peak_103548	11	62859614	62860341	728	.	62860204	25	4.04711	2.15532	1.68027	0.659913	45.2773	36.5832	intron_(NM_001012664,_intron_1_of_9)	NM_002394	ENSG00000168003	SLC3A2	4F2|4F2HC|4T2HC|CD98|CD98HC|MDU1|NACAE	solute_carrier_family_3_member_2	protein-coding
SLC3A2	P468_genome_merge_120_bw_nm_peak_103549	11	62874014	62874263	250	.	62874139	23	5.31889	2.63028	1.68027	0.670207	1.5098	27.9927	intron_(NM_002394,_intron_3_of_11)	NM_002394	ENSG00000168003	SLC3A2	4F2|4F2HC|4T2HC|CD98|CD98HC|MDU1|NACAE	solute_carrier_family_3_member_2	protein-coding
SLC3A2	P468_genome_merge_120_bw_nm_peak_103551	11	62877495	62877984	490	.	62877738	25	6.36045	2.86031	1.68027	0.834884	9.26093	91.723	intron_(NM_001012662,_intron_3_of_11)	NM_002394	ENSG00000168003	SLC3A2	4F2|4F2HC|4T2HC|CD98|CD98HC|MDU1|NACAE	solute_carrier_family_3_member_2	protein-coding
SLC3A2	P468_genome_merge_120_bw_nm_peak_103553	11	62882892	62883253	362	.	62883136	24	4.67527	2.37928	1.68027	0.972229	3.09322	233.327	intron_(NM_001012662,_intron_6_of_11)	NM_002394	ENSG00000168003	SLC3A2	4F2|4F2HC|4T2HC|CD98|CD98HC|MDU1|NACAE	solute_carrier_family_3_member_2	protein-coding
CHRM1	P468_genome_merge_120_bw_nm_peak_103561	11	62904134	62904491	358	.	62904377	25	4.61173	2.32167	1.68027	0.437438	1.86678	57.0674	Intergenic	NM_000738	ENSG00000168539	CHRM1	HM1|M1|M1R	cholinergic_receptor_muscarinic_1	protein-coding
CHRM1	P468_genome_merge_120_bw_nm_peak_103562	11	62908695	62909302	608	.	62909180	25	5.68904	2.64875	1.68027	0.402936	1.86434	122.905	3'_UTR_(NM_000738,_exon_2_of_2)	NM_000738	ENSG00000168539	CHRM1	HM1|M1|M1R	cholinergic_receptor_muscarinic_1	protein-coding
CHRM1	P468_genome_merge_120_bw_nm_peak_103563	11	62912762	62913142	381	.	62913005	24	5.50411	2.63985	1.68027	0.728797	2.83185	83.3576	intron_(NM_000738,_intron_1_of_1)	NM_000738	ENSG00000168539	CHRM1	HM1|M1|M1R	cholinergic_receptor_muscarinic_1	protein-coding
CHRM1	P468_genome_merge_120_bw_nm_peak_103567	11	62924891	62925260	370	.	62925124	21	5.27773	2.72613	1.68027	0.636438	1.20228	22.6453	Intergenic	NM_000738	ENSG00000168539	CHRM1	HM1|M1|M1R	cholinergic_receptor_muscarinic_1	protein-coding
CHRM1	P468_genome_merge_120_bw_nm_peak_103568	11	62928851	62930172	1322	.	62929205	25	4.98823	2.4344	1.68027	0.487718	1.11158	50.5019	Intergenic	NM_000738	ENSG00000168539	CHRM1	HM1|M1|M1R	cholinergic_receptor_muscarinic_1	protein-coding
CHRM1	P468_genome_merge_120_bw_nm_peak_103571	11	62935334	62935820	487	.	62935580	25	5.54089	2.60291	1.68027	0.311365	1.32787	39.4341	Intergenic	NM_000738	ENSG00000168539	CHRM1	HM1|M1|M1R	cholinergic_receptor_muscarinic_1	protein-coding
CHRM1	P468_genome_merge_120_bw_nm_peak_103572	11	62943481	62943740	260	.	62943499	22	6.40392	3.06683	1.68027	0.462325	10.9639	21.5898	Intergenic	NM_000738	ENSG00000168539	CHRM1	HM1|M1|M1R	cholinergic_receptor_muscarinic_1	protein-coding
CHRM1	P468_genome_merge_120_bw_nm_peak_103573	11	62946614	62947089	476	.	62946849	24	7.27091	3.2293	1.68027	0.895048	3.35771	22.4526	Intergenic	NM_000738	ENSG00000168539	CHRM1	HM1|M1|M1R	cholinergic_receptor_muscarinic_1	protein-coding
CHRM1	P468_genome_merge_120_bw_nm_peak_103574	11	62950211	62950822	612	.	62950686	24	6.83189	3.0781	1.68027	0.381814	1.00793	27.2888	Intergenic	NM_000738	ENSG00000168539	CHRM1	HM1|M1|M1R	cholinergic_receptor_muscarinic_1	protein-coding
CHRM1	P468_genome_merge_120_bw_nm_peak_103575	11	62951644	62952022	379	.	62951778	25	7.12265	3.10859	1.68027	0.996569	1.61244	184.13	Intergenic	NM_000738	ENSG00000168539	CHRM1	HM1|M1|M1R	cholinergic_receptor_muscarinic_1	protein-coding
SLC22A6	P468_genome_merge_120_bw_nm_peak_103577	11	62956694	62957050	357	.	62956818	25	5.54089	2.60291	1.68027	0.493115	6.36232	35.0408	Intergenic	NM_004790	ENSG00000197901	SLC22A6	HOAT1|OAT1|PAHT|ROAT1	solute_carrier_family_22_member_6	protein-coding
SLC22A6	P468_genome_merge_120_bw_nm_peak_103579	11	62961011	62961371	361	.	62961246	24	5.65697	2.68893	1.68027	0.592665	1.57256	18.168	Intergenic	NM_004790	ENSG00000197901	SLC22A6	HOAT1|OAT1|PAHT|ROAT1	solute_carrier_family_22_member_6	protein-coding
SLC22A6	P468_genome_merge_120_bw_nm_peak_103581	11	62977684	62977943	260	.	62977807	21	4.55581	2.47197	1.68027	0.687408	1.19093	36.6446	intron_(NM_153276,_intron_8_of_9)	NM_004790	ENSG00000197901	SLC22A6	HOAT1|OAT1|PAHT|ROAT1	solute_carrier_family_22_member_6	protein-coding
SLC22A6	P468_genome_merge_120_bw_nm_peak_103582	11	62980333	62981289	957	.	62980926	24	4.08401	2.19844	1.68027	0.835132	3.51365	37.678	intron_(NM_153278,_intron_6_of_9)	NM_004790	ENSG00000197901	SLC22A6	HOAT1|OAT1|PAHT|ROAT1	solute_carrier_family_22_member_6	protein-coding
SLC22A6	P468_genome_merge_120_bw_nm_peak_103585	11	62992682	62993300	619	.	62993049	24	5.07175	2.5028	1.68027	0.83441	4.15065	28.0368	3'_UTR_(NM_004254,_exon_11_of_11)	NM_004790	ENSG00000197901	SLC22A6	HOAT1|OAT1|PAHT|ROAT1	solute_carrier_family_22_member_6	protein-coding
SLC22A6	P468_genome_merge_120_bw_nm_peak_103586	11	62994852	62995452	601	.	62995088	25	5.68904	2.64875	1.68027	0.738372	1.26317	193.627	intron_(NM_001184736,_intron_6_of_9)	NM_004790	ENSG00000197901	SLC22A6	HOAT1|OAT1|PAHT|ROAT1	solute_carrier_family_22_member_6	protein-coding
SLC22A6	P468_genome_merge_120_bw_nm_peak_103589	11	62998094	62998580	487	.	62998338	21	4.10923	2.31884	1.68027	0.676434	1.30163	19.1295	intron_(NM_001184736,_intron_4_of_9)	NM_004790	ENSG00000197901	SLC22A6	HOAT1|OAT1|PAHT|ROAT1	solute_carrier_family_22_member_6	protein-coding
SLC22A8	P468_genome_merge_120_bw_nm_peak_103591	11	63000964	63001329	366	.	63001099	25	5.84149	2.69623	1.68027	0.883405	2.69074	78.5525	intron_(NM_001184736,_intron_1_of_9)	NM_004254	ENSG00000149452	SLC22A8	OAT3	solute_carrier_family_22_member_8	protein-coding
SLC22A8	P468_genome_merge_120_bw_nm_peak_103593	11	63008771	63009250	480	.	63008896	25	6.36045	2.86031	1.68027	0.72064	2.80998	166.267	intron_(NM_001184736,_intron_1_of_9)	NM_004254	ENSG00000149452	SLC22A8	OAT3	solute_carrier_family_22_member_8	protein-coding
SLC22A8	P468_genome_merge_120_bw_nm_peak_103594	11	63012973	63013570	598	.	63013327	25	6.48073	2.8989	1.68027	0.590674	5.16101	66.7143	intron_(NM_001184736,_intron_1_of_9)	NM_004254	ENSG00000149452	SLC22A8	OAT3	solute_carrier_family_22_member_8	protein-coding
SLC22A8	P468_genome_merge_120_bw_nm_peak_103595	11	63014044	63014649	606	.	63014409	24	5.07175	2.5028	1.68027	0.648414	5.2751	29.8543	intron_(NM_001184736,_intron_1_of_9)	NM_004254	ENSG00000149452	SLC22A8	OAT3	solute_carrier_family_22_member_8	protein-coding
SLC22A8	P468_genome_merge_120_bw_nm_peak_103605	11	63040574	63041542	969	.	63041298	25	6.16006	2.79649	1.68027	0.354718	1.94675	26.1164	Intergenic	NM_004254	ENSG00000149452	SLC22A8	OAT3	solute_carrier_family_22_member_8	protein-coding
SLC22A8	P468_genome_merge_120_bw_nm_peak_103608	11	63045255	63045849	595	.	63045380	22	5.13335	2.61995	1.68027	0.692122	1.02467	28.0372	Intergenic	NM_004254	ENSG00000149452	SLC22A8	OAT3	solute_carrier_family_22_member_8	protein-coding
SLC22A8	P468_genome_merge_120_bw_nm_peak_103609	11	63047281	63048250	970	.	63047780	25	8.01696	3.4118	1.68027	0.310025	4.71899	73.6805	Intergenic	NM_004254	ENSG00000149452	SLC22A8	OAT3	solute_carrier_family_22_member_8	protein-coding
SLC22A8	P468_genome_merge_120_bw_nm_peak_103610	11	63049322	63049810	489	.	63049564	22	4.84026	2.52069	1.68027	0.318462	3.68992	35.3215	Intergenic	NM_004254	ENSG00000149452	SLC22A8	OAT3	solute_carrier_family_22_member_8	protein-coding
SLC22A8	P468_genome_merge_120_bw_nm_peak_103615	11	63064682	63065060	379	.	63064687	20	3.36412	2.10235	1.68027	0.584106	8.01029	19.3086	Intergenic	NM_004254	ENSG00000149452	SLC22A8	OAT3	solute_carrier_family_22_member_8	protein-coding
SLC22A8	P468_genome_merge_120_bw_nm_peak_103617	11	63073574	63074168	595	.	63073819	25	8.38438	3.54029	1.68027	0.662415	3.14132	56.9704	Intergenic	NM_004254	ENSG00000149452	SLC22A8	OAT3	solute_carrier_family_22_member_8	protein-coding
SLC22A24	P468_genome_merge_120_bw_nm_peak_103619	11	63087014	63087981	968	.	63087256	25	8.55176	3.5996	1.68027	0.741325	5.03136	34.0435	intron_(NM_001136506,_intron_6_of_9)	NM_173586	ENSG00000197658	SLC22A24	NET46	solute_carrier_family_22_member_24	protein-coding
SLC22A24	P468_genome_merge_120_bw_nm_peak_103623	11	63109563	63110173	611	.	63109816	25	7.64806	3.28512	1.68027	0.962989	2.95419	164.027	intron_(NM_001136506,_intron_4_of_9)	NM_173586	ENSG00000197658	SLC22A24	NET46	solute_carrier_family_22_member_24	protein-coding
SLC22A24	P468_genome_merge_120_bw_nm_peak_103629	11	63141614	63141971	358	.	63141847	20	5.07663	2.71261	1.68027	0.594513	10.6514	18.3621	intron_(NM_173586,_intron_1_of_3)	NM_173586	ENSG00000197658	SLC22A24	NET46	solute_carrier_family_22_member_24	protein-coding
SLC22A24	P468_genome_merge_120_bw_nm_peak_103630	11	63150491	63150742	252	.	63150497	18	4.23725	2.51032	1.68027	0.563399	1.54515	9.16486	Intergenic	NM_173586	ENSG00000197658	SLC22A24	NET46	solute_carrier_family_22_member_24	protein-coding
SLC22A24	P468_genome_merge_120_bw_nm_peak_103633	11	63161893	63162250	358	.	63161896	19	2.98267	2.00224	1.68027	0.393288	1.05985	14.503	Intergenic	NM_173586	ENSG00000197658	SLC22A24	NET46	solute_carrier_family_22_member_24	protein-coding
SLC22A24	P468_genome_merge_120_bw_nm_peak_103634	11	63163453	63163930	478	.	63163699	25	8.26735	3.49911	1.68027	0.426144	3.42097	46.2916	TTS_(NM_199352)	NM_173586	ENSG00000197658	SLC22A24	NET46	solute_carrier_family_22_member_24	protein-coding
SLC22A24	P468_genome_merge_120_bw_nm_peak_103641	11	63179173	63179771	599	.	63179420	23	7.31672	3.32271	1.68027	0.722167	1.88478	26.7031	intron_(NM_199352,_intron_6_of_8)	NM_173586	ENSG00000197658	SLC22A24	NET46	solute_carrier_family_22_member_24	protein-coding
SLC22A24	P468_genome_merge_120_bw_nm_peak_103642	11	63181215	63181570	356	.	63181446	20	5.78165	2.97866	1.68027	0.95413	1.15079	20.3161	intron_(NM_199352,_intron_5_of_8)	NM_173586	ENSG00000197658	SLC22A24	NET46	solute_carrier_family_22_member_24	protein-coding
SLC22A24	P468_genome_merge_120_bw_nm_peak_103643	11	63184215	63184570	356	.	63184445	20	3.81462	2.2587	1.68027	0.695051	5.90188	24.9431	intron_(NM_199352,_intron_4_of_8)	NM_173586	ENSG00000197658	SLC22A24	NET46	solute_carrier_family_22_member_24	protein-coding
SLC22A24	P468_genome_merge_120_bw_nm_peak_103644	11	63186364	63186613	250	.	63186490	18	4.80686	2.73521	1.68027	0.715667	2.65884	37.6338	intron_(NM_199352,_intron_4_of_8)	NM_173586	ENSG00000197658	SLC22A24	NET46	solute_carrier_family_22_member_24	protein-coding
SLC22A25	P468_genome_merge_120_bw_nm_peak_103645	11	63188411	63188783	373	.	63188648	23	5.7937	2.78878	1.68027	0.805044	1.04375	31.6431	intron_(NM_199352,_intron_4_of_8)	NM_199352	ENSG00000196600	SLC22A25	HIMTP|UST6	solute_carrier_family_22_member_25	protein-coding
SLC22A25	P468_genome_merge_120_bw_nm_peak_103646	11	63190082	63190451	370	.	63190220	20	5.81981	2.99333	1.68027	0.461142	2.70362	31.2167	intron_(NM_199352,_intron_4_of_8)	NM_199352	ENSG00000196600	SLC22A25	HIMTP|UST6	solute_carrier_family_22_member_25	protein-coding
SLC22A25	P468_genome_merge_120_bw_nm_peak_103649	11	63193939	63194542	604	.	63194405	24	7.06731	3.15877	1.68027	0.933511	1.29068	53.7005	intron_(NM_199352,_intron_4_of_8)	NM_199352	ENSG00000196600	SLC22A25	HIMTP|UST6	solute_carrier_family_22_member_25	protein-coding
SLC22A25	P468_genome_merge_120_bw_nm_peak_103652	11	63201734	63202343	610	.	63202207	24	7.92594	3.46115	1.68027	0.581793	5.36752	22.0597	intron_(NM_199352,_intron_4_of_8)	NM_199352	ENSG00000196600	SLC22A25	HIMTP|UST6	solute_carrier_family_22_member_25	protein-coding
SLC22A25	P468_genome_merge_120_bw_nm_peak_103655	11	63207733	63208341	609	.	63208099	22	4.70054	2.47382	1.68027	0.314326	11.7714	19.6022	intron_(NM_199352,_intron_4_of_8)	NM_199352	ENSG00000196600	SLC22A25	HIMTP|UST6	solute_carrier_family_22_member_25	protein-coding
SLC22A25	P468_genome_merge_120_bw_nm_peak_103656	11	63210012	63210381	370	.	63210139	22	6.04624	2.93816	1.68027	0.844645	3.01383	21.2423	intron_(NM_199352,_intron_4_of_8)	NM_199352	ENSG00000196600	SLC22A25	HIMTP|UST6	solute_carrier_family_22_member_25	protein-coding
SLC22A25	P468_genome_merge_120_bw_nm_peak_103664	11	63250091	63250341	251	.	63250218	20	5.38081	2.82621	1.68027	0.929409	2.71598	67.4155	Intergenic	NM_199352	ENSG00000196600	SLC22A25	HIMTP|UST6	solute_carrier_family_22_member_25	protein-coding
SLC22A25	P468_genome_merge_120_bw_nm_peak_103665	11	63250812	63251300	489	.	63251058	25	6.16006	2.79649	1.68027	0.801071	41.8151	28.9714	Intergenic	NM_199352	ENSG00000196600	SLC22A25	HIMTP|UST6	solute_carrier_family_22_member_25	protein-coding
SLC22A25	P468_genome_merge_120_bw_nm_peak_103666	11	63253332	63253809	478	.	63253685	24	4.5504	2.34077	1.68027	0.911513	1.61459	42.2729	Intergenic	NM_199352	ENSG00000196600	SLC22A25	HIMTP|UST6	solute_carrier_family_22_member_25	protein-coding
SLC22A10	P468_genome_merge_120_bw_nm_peak_103669	11	63268811	63269061	251	.	63268938	18	4.6241	2.66234	1.68027	0.781569	15.213	14.1705	Intergenic	NM_001039752	ENSG00000184999	SLC22A10	OAT5|hOAT5	solute_carrier_family_22_member_10	protein-coding
SLC22A10	P468_genome_merge_120_bw_nm_peak_103671	11	63272643	63273010	368	.	63272778	19	3.87666	2.32398	1.68027	0.655843	7.04833	9.80243	Intergenic	NM_001039752	ENSG00000184999	SLC22A10	OAT5|hOAT5	solute_carrier_family_22_member_10	protein-coding
SLC22A10	P468_genome_merge_120_bw_nm_peak_103672	11	63273723	63274331	609	.	63274085	25	8.15235	3.45888	1.68027	0.49366	2.62352	111.84	Intergenic	NM_001039752	ENSG00000184999	SLC22A10	OAT5|hOAT5	solute_carrier_family_22_member_10	protein-coding
SLC22A10	P468_genome_merge_120_bw_nm_peak_103674	11	63277211	63277704	494	.	63277456	25	8.50351	3.58245	1.68027	0.433003	1.88719	20.523	Intergenic	NM_001039752	ENSG00000184999	SLC22A10	OAT5|hOAT5	solute_carrier_family_22_member_10	protein-coding
SLC22A10	P468_genome_merge_120_bw_nm_peak_103679	11	63298215	63298940	726	.	63298580	24	8.08916	3.52013	1.68027	0.399531	23.6938	27.7771	intron_(NM_001039752,_intron_4_of_9)	NM_001039752	ENSG00000184999	SLC22A10	OAT5|hOAT5	solute_carrier_family_22_member_10	protein-coding
SLC22A10	P468_genome_merge_120_bw_nm_peak_103682	11	63313324	63313929	606	.	63313576	22	6.91372	3.25436	1.68027	0.531138	2.83493	25.3786	Intergenic	NM_001039752	ENSG00000184999	SLC22A10	OAT5|hOAT5	solute_carrier_family_22_member_10	protein-coding
SLC22A10	P468_genome_merge_120_bw_nm_peak_103685	11	63318975	63319224	250	.	63319213	19	4.6052	2.59503	1.68027	0.999648	2.79515	22.0889	Intergenic	NM_001039752	ENSG00000184999	SLC22A10	OAT5|hOAT5	solute_carrier_family_22_member_10	protein-coding
SLC22A10	P468_genome_merge_120_bw_nm_peak_103688	11	63325571	63326290	720	.	63325808	24	6.87047	3.09125	1.68027	0.848151	1.19328	76.7978	Intergenic	NM_001039752	ENSG00000184999	SLC22A10	OAT5|hOAT5	solute_carrier_family_22_member_10	protein-coding
SLC22A9	P468_genome_merge_120_bw_nm_peak_103695	11	63345124	63345980	857	.	63345604	25	5.54089	2.60291	1.68027	0.585232	2.24017	127.931	Intergenic	NM_080866	ENSG00000149742	SLC22A9	HOAT4|OAT4|OAT7|UST3H|ust3	solute_carrier_family_22_member_9	protein-coding
SLC22A9	P468_genome_merge_120_bw_nm_peak_103698	11	63358443	63358941	499	.	63358685	22	3.31524	2.02256	1.68027	0.54462	1.21322	94.4608	Intergenic	NM_080866	ENSG00000149742	SLC22A9	HOAT4|OAT4|OAT7|UST3H|ust3	solute_carrier_family_22_member_9	protein-coding
SLC22A9	P468_genome_merge_120_bw_nm_peak_103702	11	63385215	63385810	596	.	63385459	23	7.16582	3.26796	1.68027	0.402745	1.09284	20.0502	intron_(NM_080866,_intron_6_of_9)	NM_080866	ENSG00000149742	SLC22A9	HOAT4|OAT4|OAT7|UST3H|ust3	solute_carrier_family_22_member_9	protein-coding
SLC22A9	P468_genome_merge_120_bw_nm_peak_103705	11	63402364	63402729	366	.	63402499	22	5.93817	2.89974	1.68027	0.757967	1.16834	19.2987	intron_(NM_080866,_intron_6_of_9)	NM_080866	ENSG00000149742	SLC22A9	HOAT4|OAT4|OAT7|UST3H|ust3	solute_carrier_family_22_member_9	protein-coding
SLC22A9	P468_genome_merge_120_bw_nm_peak_103707	11	63405123	63405489	367	.	63405260	22	5.13335	2.61995	1.68027	0.555258	1.46169	90.3762	intron_(NM_080866,_intron_6_of_9)	NM_080866	ENSG00000149742	SLC22A9	HOAT4|OAT4|OAT7|UST3H|ust3	solute_carrier_family_22_member_9	protein-coding
SLC22A9	P468_genome_merge_120_bw_nm_peak_103708	11	63406684	63407172	489	.	63406938	23	6.69589	3.10013	1.68027	0.667076	1.7011	31.2474	intron_(NM_080866,_intron_7_of_9)	NM_080866	ENSG00000149742	SLC22A9	HOAT4|OAT4|OAT7|UST3H|ust3	solute_carrier_family_22_member_9	protein-coding
SLC22A9	P468_genome_merge_120_bw_nm_peak_103709	11	63408374	63408981	608	.	63408498	22	6.62245	3.14661	1.68027	0.559038	5.28502	19.2819	exon_(NM_080866,_exon_9_of_10)	NM_080866	ENSG00000149742	SLC22A9	HOAT4|OAT4|OAT7|UST3H|ust3	solute_carrier_family_22_member_9	protein-coding
SLC22A9	P468_genome_merge_120_bw_nm_peak_103711	11	63418816	63419172	357	.	63419046	23	3.6913	2.1105	1.68027	0.944784	9.11749	30.4671	Intergenic	NM_080866	ENSG00000149742	SLC22A9	HOAT4|OAT4|OAT7|UST3H|ust3	solute_carrier_family_22_member_9	protein-coding
SLC22A9	P468_genome_merge_120_bw_nm_peak_103713	11	63421563	63422049	487	.	63421695	24	6.31734	2.90498	1.68027	0.41788	1.90564	30.5122	Intergenic	NM_080866	ENSG00000149742	SLC22A9	HOAT4|OAT4|OAT7|UST3H|ust3	solute_carrier_family_22_member_9	protein-coding
HRASLS5	P468_genome_merge_120_bw_nm_peak_103715	11	63434773	63435132	360	.	63435005	23	4.61889	2.40269	1.68027	0.793535	1.67344	57.991	Intergenic	NM_054108	ENSG00000168004	HRASLS5	HRLP5|HRSL5|RLP1|iNAT	HRAS_like_suppressor_family_member_5	protein-coding
HRASLS5	P468_genome_merge_120_bw_nm_peak_103716	11	63437654	63438023	370	.	63437885	21	5.86675	2.94027	1.68027	0.760121	1.15683	23.5149	Intergenic	NM_054108	ENSG00000168004	HRASLS5	HRLP5|HRSL5|RLP1|iNAT	HRAS_like_suppressor_family_member_5	protein-coding
HRASLS5	P468_genome_merge_120_bw_nm_peak_103723	11	63455044	63455301	258	.	63455059	20	4.24645	2.41112	1.68027	0.477163	1.07891	21.1725	Intergenic	NM_054108	ENSG00000168004	HRASLS5	HRLP5|HRSL5|RLP1|iNAT	HRAS_like_suppressor_family_member_5	protein-coding
HRASLS5	P468_genome_merge_120_bw_nm_peak_103726	11	63459613	63460092	480	.	63459858	24	6.42371	2.94042	1.68027	0.867817	21.378	62.1513	Intergenic	NM_054108	ENSG00000168004	HRASLS5	HRLP5|HRSL5|RLP1|iNAT	HRAS_like_suppressor_family_member_5	protein-coding
LGALS12	P468_genome_merge_120_bw_nm_peak_103735	11	63507972	63508462	491	.	63508205	25	4.04711	2.15532	1.68027	0.430035	2.22031	132.45	5'_UTR_(NM_001142538,_exon_1_of_7)	NM_033101	ENSG00000133317	LGALS12	GAL12|GRIP1	galectin_12	protein-coding
LGALS12	P468_genome_merge_120_bw_nm_peak_103737	11	63513002	63513262	261	.	63513139	23	5.4257	2.66563	1.68027	0.735558	4.50508	52.4117	intron_(NM_001142536,_intron_6_of_7)	NM_033101	ENSG00000133317	LGALS12	GAL12|GRIP1	galectin_12	protein-coding
LGALS12	P468_genome_merge_120_bw_nm_peak_103738	11	63516131	63516384	254	.	63516259	23	5.96236	2.84594	1.68027	0.738795	1.31589	67.3828	exon_(NM_001142538,_exon_7_of_7)	NM_033101	ENSG00000133317	LGALS12	GAL12|GRIP1	galectin_12	protein-coding
RARRES3	P468_genome_merge_120_bw_nm_peak_103745	11	63544332	63544811	480	.	63544575	24	3.66536	2.07243	1.68027	0.616648	37.6552	20.6293	intron_(NM_004585,_intron_2_of_3)	NM_004585	ENSG00000133321	RARRES3	HRASLS4|HRSL4|PLA1/2-3|RIG1|TIG3	retinoic_acid_receptor_responder_3	protein-coding
HRASLS2	P468_genome_merge_120_bw_nm_peak_103750	11	63555604	63556213	610	.	63555736	25	4.04711	2.15532	1.68027	0.485132	4.41004	74.4915	intron_(NM_017878,_intron_3_of_3)	NM_017878	ENSG00000133328	HRASLS2	PLA1/2-2	HRAS_like_suppressor_2	protein-coding
HRASLS2	P468_genome_merge_120_bw_nm_peak_103753	11	63565202	63565702	501	.	63565338	24	5.65697	2.68893	1.68027	0.777658	1.47186	35.7346	Intergenic	NM_017878	ENSG00000133328	HRASLS2	PLA1/2-2	HRAS_like_suppressor_2	protein-coding
HRASLS2	P468_genome_merge_120_bw_nm_peak_103756	11	63576015	63576371	357	.	63576138	23	4.49099	2.36182	1.68027	0.802948	1.70883	58.2975	intron_(NM_001128203,_intron_4_of_4)	NM_017878	ENSG00000133328	HRASLS2	PLA1/2-2	HRAS_like_suppressor_2	protein-coding
PLA2G16	P468_genome_merge_120_bw_nm_peak_103763	11	63642494	63642850	357	.	63642725	25	4.49281	2.28638	1.68027	0.808714	6.0566	97.5963	intron_(NM_001290048,_intron_8_of_12)	NM_007069	ENSG00000176485	PLA2G16	AdPLA|H-REV107-1|HRASLS3|HREV107|HREV107-1|HREV107-3|HRSL3	phospholipase_A2_group_XVI	protein-coding
ATL3	P468_genome_merge_120_bw_nm_peak_103765	11	63661920	63662180	261	.	63662045	20	4.77646	2.60222	1.68027	0.862877	1.95584	136.674	intron_(NM_001290048,_intron_1_of_12)	NM_015459	ENSG00000184743	ATL3	HSN1F	atlastin_GTPase_3	protein-coding
RTN3	P468_genome_merge_120_bw_nm_peak_103770	11	63697575	63697929	355	.	63697804	23	5.47219	2.68107	1.68027	0.92323	7.72375	45.2666	intron_(NM_001265591,_intron_1_of_3)	NM_006054	ENSG00000133318	RTN3	ASYIP|HAP|NSPL2|NSPLII|RTN3-A1	reticulon_3	protein-coding
RTN3	P468_genome_merge_120_bw_nm_peak_103774	11	63724692	63725170	479	.	63724929	21	5.05493	2.64676	1.68027	0.814952	1.58616	47.4798	intron_(NM_001265589,_intron_3_of_8)	NM_006054	ENSG00000133318	RTN3	ASYIP|HAP|NSPL2|NSPLII|RTN3-A1	reticulon_3	protein-coding
C11orf95	P468_genome_merge_120_bw_nm_peak_103775	11	63727682	63728062	381	.	63727687	22	3.31524	2.02256	1.68027	0.658327	3.68828	22.5913	intron_(NM_001265589,_intron_3_of_8)	NM_001144936	ENSG00000188070	C11orf95	-	chromosome_11_open_reading_frame_95	protein-coding
C11orf95	P468_genome_merge_120_bw_nm_peak_103779	11	63746283	63746540	258	.	63746405	23	4.49099	2.36182	1.68027	0.860897	21.1022	38.2556	intron_(NM_001265589,_intron_3_of_8)	NM_001144936	ENSG00000188070	C11orf95	-	chromosome_11_open_reading_frame_95	protein-coding
C11orf95	P468_genome_merge_120_bw_nm_peak_103782	11	63759134	63759617	484	.	63759485	25	6.85743	3.02118	1.68027	0.917818	1.1375	136.691	TTS_(NM_001144936)	NM_001144936	ENSG00000188070	C11orf95	-	chromosome_11_open_reading_frame_95	protein-coding
C11orf95	P468_genome_merge_120_bw_nm_peak_103783	11	63759973	63760573	601	.	63760100	24	6.88986	3.09788	1.68027	0.767386	30.191	75.7491	TTS_(NM_006054)	NM_001144936	ENSG00000188070	C11orf95	-	chromosome_11_open_reading_frame_95	protein-coding
C11orf95	P468_genome_merge_120_bw_nm_peak_103784	11	63767531	63768252	722	.	63767766	25	4.98823	2.4344	1.68027	0.523361	13.3769	46.6434	intron_(NM_001144936,_intron_1_of_4)	NM_001144936	ENSG00000188070	C11orf95	-	chromosome_11_open_reading_frame_95	protein-coding
C11orf95	P468_genome_merge_120_bw_nm_peak_103786	11	63782533	63783251	719	.	63782897	25	6.85743	3.02118	1.68027	0.664641	1.07556	118.432	Intergenic	NM_001144936	ENSG00000188070	C11orf95	-	chromosome_11_open_reading_frame_95	protein-coding
C11orf95	P468_genome_merge_120_bw_nm_peak_103787	11	63785293	63785893	601	.	63785417	21	4.79829	2.55638	1.68027	0.664461	2.33018	28.3457	Intergenic	NM_001144936	ENSG00000188070	C11orf95	-	chromosome_11_open_reading_frame_95	protein-coding
C11orf84	P468_genome_merge_120_bw_nm_peak_103790	11	63804724	63805213	490	.	63804859	23	4.12876	2.24714	1.68027	0.402006	2.41683	43.823	Intergenic	NM_138471	ENSG00000168005	C11orf84	-	chromosome_11_open_reading_frame_84	protein-coding
C11orf84	P468_genome_merge_120_bw_nm_peak_103791	11	63809881	63810492	612	.	63810137	25	6.36045	2.86031	1.68027	0.612626	4.60759	76.7812	Intergenic	NM_138471	ENSG00000168005	C11orf84	-	chromosome_11_open_reading_frame_84	protein-coding
C11orf84	P468_genome_merge_120_bw_nm_peak_103792	11	63811213	63811820	608	.	63811805	24	3.66536	2.07243	1.68027	0.317732	1.721	45.3347	Intergenic	NM_138471	ENSG00000168005	C11orf84	-	chromosome_11_open_reading_frame_84	protein-coding
MARK2	P468_genome_merge_120_bw_nm_peak_103800	11	63845893	63846372	480	.	63846008	25	5.25688	2.51584	1.68027	0.490339	2.27436	109.044	intron_(NM_004954,_intron_1_of_16)	NM_004954	ENSG00000072518	MARK2	EMK-1|EMK1|PAR-1|Par-1b|Par1b	microtubule_affinity_regulating_kinase_2	protein-coding
MARK2	P468_genome_merge_120_bw_nm_peak_103804	11	63866534	63867012	479	.	63866780	25	5.65907	2.63945	1.68027	0.610314	1.38803	106.097	intron_(NM_004954,_intron_1_of_16)	NM_004954	ENSG00000072518	MARK2	EMK-1|EMK1|PAR-1|Par-1b|Par1b	microtubule_affinity_regulating_kinase_2	protein-coding
MARK2	P468_genome_merge_120_bw_nm_peak_103808	11	63888972	63889810	839	.	63889449	25	6.07865	2.77073	1.68027	0.727603	1.49481	53.921	intron_(NM_017490,_intron_1_of_17)	NM_004954	ENSG00000072518	MARK2	EMK-1|EMK1|PAR-1|Par-1b|Par1b	microtubule_affinity_regulating_kinase_2	protein-coding
MARK2	P468_genome_merge_120_bw_nm_peak_103810	11	63898444	63898820	377	.	63898577	24	5.47408	2.63025	1.68027	0.818206	3.58186	32.8144	exon_(NM_001039469,_exon_5_of_19)	NM_004954	ENSG00000072518	MARK2	EMK-1|EMK1|PAR-1|Par-1b|Par1b	microtubule_affinity_regulating_kinase_2	protein-coding
MARK2	P468_genome_merge_120_bw_nm_peak_103811	11	63899295	63899658	364	.	63899526	24	4.42896	2.30349	1.68027	0.50138	2.96453	33.3639	intron_(NM_017490,_intron_7_of_17)	NM_004954	ENSG00000072518	MARK2	EMK-1|EMK1|PAR-1|Par-1b|Par1b	microtubule_affinity_regulating_kinase_2	protein-coding
RCOR2	P468_genome_merge_120_bw_nm_peak_103814	11	63904544	63904933	390	.	63904700	23	5.28879	2.62035	1.68027	0.925267	2.34636	43.9554	intron_(NM_017490,_intron_15_of_17)	NM_173587	ENSG00000167771	RCOR2	-	REST_corepressor_2	protein-coding
RCOR2	P468_genome_merge_120_bw_nm_peak_103816	11	63909255	63909851	597	.	63909604	25	7.20062	3.13451	1.68027	0.675264	5.02915	32.0691	3'_UTR_(NM_001039469,_exon_19_of_19)	NM_173587	ENSG00000167771	RCOR2	-	REST_corepressor_2	protein-coding
NAA40	P468_genome_merge_120_bw_nm_peak_103823	11	63946564	63946926	363	.	63946699	25	3.84095	2.09527	1.68027	0.446515	6.80747	84.4733	intron_(NM_001300800,_intron_2_of_7)	NM_024771	ENSG00000110583	NAA40	NAT11|PATT1	N(alpha)-acetyltransferase_40,_NatD_catalytic_subunit	protein-coding
NAA40	P468_genome_merge_120_bw_nm_peak_103825	11	63951133	63951493	361	.	63951260	24	5.21167	2.54688	1.68027	0.55062	1.48865	31.72	intron_(NM_001300800,_intron_3_of_7)	NM_024771	ENSG00000110583	NAA40	NAT11|PATT1	N(alpha)-acetyltransferase_40,_NatD_catalytic_subunit	protein-coding
NAA40	P468_genome_merge_120_bw_nm_peak_103826	11	63951844	63952580	737	.	63952220	25	3.64501	2.03848	1.68027	0.942234	1.1633	225.263	intron_(NM_001300800,_intron_3_of_7)	NM_024771	ENSG00000110583	NAA40	NAT11|PATT1	N(alpha)-acetyltransferase_40,_NatD_catalytic_subunit	protein-coding
COX8A	P468_genome_merge_120_bw_nm_peak_103828	11	63961202	63961691	490	.	63961329	25	5.39689	2.55863	1.68027	0.559347	1.13577	96.8634	Intergenic	NM_004074	ENSG00000176340	COX8A	COX|COX8|COX8-2|COX8L|VIII|VIII-L	cytochrome_c_oxidase_subunit_8A	protein-coding
OTUB1	P468_genome_merge_120_bw_nm_peak_103835	11	63982801	63983409	609	.	63983060	25	4.49281	2.28638	1.68027	0.327109	9.91748	29.2123	Intergenic	NM_017670	ENSG00000167770	OTUB1	HSPC263|OTB1|OTU1	OTU_deubiquitinase,_ubiquitin_aldehyde_binding_1	protein-coding
OTUB1	P468_genome_merge_120_bw_nm_peak_103839	11	63995294	63995781	488	.	63995644	24	5.39978	2.60655	1.68027	0.32142	4.08216	57.6006	intron_(NM_017670,_intron_3_of_6)	NM_017670	ENSG00000167770	OTUB1	HSPC263|OTB1|OTU1	OTU_deubiquitinase,_ubiquitin_aldehyde_binding_1	protein-coding
OTUB1	P468_genome_merge_120_bw_nm_peak_103841	11	63999372	63999733	362	.	63999497	22	4.35694	2.35975	1.68027	0.73687	3.72752	19.2344	exon_(NM_014067,_exon_7_of_11)	NM_017670	ENSG00000167770	OTUB1	HSPC263|OTB1|OTU1	OTU_deubiquitinase,_ubiquitin_aldehyde_binding_1	protein-coding
OTUB1	P468_genome_merge_120_bw_nm_peak_103849	11	64013292	64014010	719	.	64013660	25	4.49281	2.28638	1.68027	0.672917	2.20064	74.0204	intron_(NM_014067,_intron_4_of_10)	NM_017670	ENSG00000167770	OTUB1	HSPC263|OTB1|OTU1	OTU_deubiquitinase,_ubiquitin_aldehyde_binding_1	protein-coding
OTUB1	P468_genome_merge_120_bw_nm_peak_103853	11	64023372	64024330	959	.	64023738	25	6.16006	2.79649	1.68027	0.443882	1.05537	27.2664	intron_(NM_014067,_intron_3_of_10)	NM_017670	ENSG00000167770	OTUB1	HSPC263|OTB1|OTU1	OTU_deubiquitinase,_ubiquitin_aldehyde_binding_1	protein-coding
OTUB1	P468_genome_merge_120_bw_nm_peak_103854	11	64026003	64026370	368	.	64026244	23	5.94525	2.84012	1.68027	0.543767	1.45342	51.9605	intron_(NM_014067,_intron_3_of_10)	NM_017670	ENSG00000167770	OTUB1	HSPC263|OTB1|OTU1	OTU_deubiquitinase,_ubiquitin_aldehyde_binding_1	protein-coding
FLRT1	P468_genome_merge_120_bw_nm_peak_103862	11	64047252	64047740	489	.	64047607	24	5.87889	2.7608	1.68027	0.46298	1.8064	17.5863	intron_(NM_014067,_intron_3_of_10)	NM_013280	ENSG00000126500	FLRT1	SPG68	fibronectin_leucine_rich_transmembrane_protein_1	protein-coding
FLRT1	P468_genome_merge_120_bw_nm_peak_103863	11	64048564	64049049	486	.	64048809	23	5.55066	2.70721	1.68027	0.848727	4.94393	30.9366	intron_(NM_014067,_intron_3_of_10)	NM_013280	ENSG00000126500	FLRT1	SPG68	fibronectin_leucine_rich_transmembrane_protein_1	protein-coding
FLRT1	P468_genome_merge_120_bw_nm_peak_103865	11	64052043	64052652	610	.	64052405	25	4.49281	2.28638	1.68027	0.355731	1.75205	28.0514	intron_(NM_014067,_intron_3_of_10)	NM_013280	ENSG00000126500	FLRT1	SPG68	fibronectin_leucine_rich_transmembrane_protein_1	protein-coding
FLRT1	P468_genome_merge_120_bw_nm_peak_103868	11	64055294	64055772	479	.	64055647	25	5.54089	2.60291	1.68027	0.703073	5.85253	45.372	intron_(NM_014067,_intron_3_of_10)	NM_013280	ENSG00000126500	FLRT1	SPG68	fibronectin_leucine_rich_transmembrane_protein_1	protein-coding
FLRT1	P468_genome_merge_120_bw_nm_peak_103873	11	64066571	64066822	252	.	64066691	21	5.16499	2.68586	1.68027	0.862593	28.2983	22.3357	intron_(NM_014067,_intron_3_of_10)	NM_013280	ENSG00000126500	FLRT1	SPG68	fibronectin_leucine_rich_transmembrane_protein_1	protein-coding
FLRT1	P468_genome_merge_120_bw_nm_peak_103878	11	64077364	64077730	367	.	64077605	22	4.40803	2.37661	1.68027	0.537402	1.73133	21.4832	intron_(NM_014067,_intron_3_of_10)	NM_013280	ENSG00000126500	FLRT1	SPG68	fibronectin_leucine_rich_transmembrane_protein_1	protein-coding
FLRT1	P468_genome_merge_120_bw_nm_peak_103880	11	64083242	64083850	609	.	64083496	25	4.98823	2.4344	1.68027	0.670737	2.24628	166.391	intron_(NM_014067,_intron_3_of_10)	NM_013280	ENSG00000126500	FLRT1	SPG68	fibronectin_leucine_rich_transmembrane_protein_1	protein-coding
FLRT1	P468_genome_merge_120_bw_nm_peak_103883	11	64097291	64097662	372	.	64097527	24	4.86928	2.43948	1.68027	0.829336	1.07882	31.4293	intron_(NM_014067,_intron_3_of_10)	NM_013280	ENSG00000126500	FLRT1	SPG68	fibronectin_leucine_rich_transmembrane_protein_1	protein-coding
FLRT1	P468_genome_merge_120_bw_nm_peak_103884	11	64099693	64100644	952	.	64099938	25	4.61173	2.32167	1.68027	0.380265	7.09627	116.866	intron_(NM_014067,_intron_3_of_10)	NM_013280	ENSG00000126500	FLRT1	SPG68	fibronectin_leucine_rich_transmembrane_protein_1	protein-coding
FLRT1	P468_genome_merge_120_bw_nm_peak_103885	11	64104013	64104500	488	.	64104366	24	5.67251	2.69394	1.68027	0.558712	2.28548	25.4462	intron_(NM_013280,_intron_1_of_1)	NM_013280	ENSG00000126500	FLRT1	SPG68	fibronectin_leucine_rich_transmembrane_protein_1	protein-coding
FLRT1	P468_genome_merge_120_bw_nm_peak_103888	11	64112643	64113013	371	.	64112778	24	4.97618	2.47284	1.68027	0.322175	1.2377	42.9155	intron_(NM_013280,_intron_1_of_1)	NM_013280	ENSG00000126500	FLRT1	SPG68	fibronectin_leucine_rich_transmembrane_protein_1	protein-coding
FLRT1	P468_genome_merge_120_bw_nm_peak_103890	11	64122242	64122621	380	.	64122378	25	5.84149	2.69623	1.68027	0.928932	2.65445	99.9442	intron_(NM_014067,_intron_3_of_10)	NM_013280	ENSG00000126500	FLRT1	SPG68	fibronectin_leucine_rich_transmembrane_protein_1	protein-coding
FLRT1	P468_genome_merge_120_bw_nm_peak_103893	11	64127293	64128129	837	.	64127764	25	4.49281	2.28638	1.68027	0.583431	1.55948	29.8256	intron_(NM_014067,_intron_3_of_10)	NM_013280	ENSG00000126500	FLRT1	SPG68	fibronectin_leucine_rich_transmembrane_protein_1	protein-coding
MACROD1	P468_genome_merge_120_bw_nm_peak_103898	11	64144093	64144583	491	.	64144326	24	5.97695	2.79278	1.68027	0.532156	2.74316	60.9001	intron_(NM_014067,_intron_3_of_10)	NM_014067	ENSG00000133315	MACROD1	LRP16	MACRO_domain_containing_1	protein-coding
MACROD1	P468_genome_merge_120_bw_nm_peak_103899	11	64147332	64147941	610	.	64147580	25	5.54089	2.60291	1.68027	0.467665	3.03992	37.0898	intron_(NM_014067,_intron_3_of_10)	NM_014067	ENSG00000133315	MACROD1	LRP16	MACRO_domain_containing_1	protein-coding
MACROD1	P468_genome_merge_120_bw_nm_peak_103902	11	64166532	64167013	482	.	64166777	23	5.09765	2.5576	1.68027	0.347995	9.10119	19.3742	promoter-TSS_(NM_014067)	NM_014067	ENSG00000133315	MACROD1	LRP16	MACRO_domain_containing_1	protein-coding
MACROD1	P468_genome_merge_120_bw_nm_peak_103903	11	64167851	64168571	721	.	64168089	25	4.04711	2.15532	1.68027	0.526783	3.78808	429.953	Intergenic	NM_014067	ENSG00000133315	MACROD1	LRP16	MACRO_domain_containing_1	protein-coding
MACROD1	P468_genome_merge_120_bw_nm_peak_103905	11	64174815	64175180	366	.	64175045	20	5.01171	2.6886	1.68027	0.677277	10.6687	10.4172	Intergenic	NM_014067	ENSG00000133315	MACROD1	LRP16	MACRO_domain_containing_1	protein-coding
FERMT3	P468_genome_merge_120_bw_nm_peak_103910	11	64202294	64203130	837	.	64202887	25	3.64501	2.03848	1.68027	0.689537	1.6025	31.9714	intron_(NM_001282652,_intron_10_of_13)	NM_031471	ENSG00000149781	FERMT3	KIND3|MIG-2|MIG2B|UNC112C|URP2|URP2SF	fermitin_family_member_3	protein-coding
FERMT3	P468_genome_merge_120_bw_nm_peak_103912	11	64206720	64207089	370	.	64206848	21	4.5144	2.45765	1.68027	0.944838	3.94765	44.6459	intron_(NM_178443,_intron_1_of_14)	NM_031471	ENSG00000149781	FERMT3	KIND3|MIG-2|MIG2B|UNC112C|URP2|URP2SF	fermitin_family_member_3	protein-coding
TRPT1	P468_genome_merge_120_bw_nm_peak_103914	11	64218492	64218741	250	.	64218725	20	4.32788	2.44018	1.68027	0.741679	19.3178	15.7553	intron_(NM_178443,_intron_6_of_14)	NM_031472	ENSG00000149743	TRPT1	-	tRNA_phosphotransferase_1	protein-coding
TRPT1	P468_genome_merge_120_bw_nm_peak_103915	11	64219323	64220290	968	.	64219449	23	6.13663	2.9055	1.68027	0.339193	24.2587	20.7354	intron_(NM_031471,_intron_9_of_14)	NM_031472	ENSG00000149743	TRPT1	-	tRNA_phosphotransferase_1	protein-coding
DNAJC4	P468_genome_merge_120_bw_nm_peak_103920	11	64231572	64231821	250	.	64231575	20	3.36412	2.10235	1.68027	0.504221	1.26223	14.7935	intron_(NM_005528,_intron_2_of_6)	NM_005528	ENSG00000110011	DNAJC4	DANJC4|HSPF2|MCG18	DnaJ_heat_shock_protein_family_(Hsp40)_member_C4	protein-coding
VEGFB	P468_genome_merge_120_bw_nm_peak_103922	11	64233363	64233622	260	.	64233497	24	5.35573	2.59253	1.68027	0.984924	1.5439	19.9803	intron_(NM_005528,_intron_5_of_6)	NM_003377	ENSG00000173511	VEGFB	VEGFL|VRF	vascular_endothelial_growth_factor_B	protein-coding
FKBP2	P468_genome_merge_120_bw_nm_peak_103923	11	64242255	64242608	354	.	64242379	25	4.98823	2.4344	1.68027	0.698588	17.1013	51.4548	exon_(NM_001135208,_exon_2_of_6)	NM_004470	ENSG00000173486	FKBP2	FKBP-13|PPIase	FK506_binding_protein_2	protein-coding
LOC105369340	P468_genome_merge_120_bw_nm_peak_103924	11	64244895	64246104	1210	.	64245966	25	6.53306	2.91576	1.68027	0.401514	1.05509	48.5646	promoter-TSS_(NR_135087)	NR_135086	ENSG00000256940	LOC105369340	-	uncharacterized_LOC105369340	ncRNA
LOC105369340	P468_genome_merge_120_bw_nm_peak_103925	11	64247644	64248024	381	.	64247660	23	3.6913	2.1105	1.68027	0.503341	3.01355	22.7524	promoter-TSS_(NM_138689)	NR_135086	ENSG00000256940	LOC105369340	-	uncharacterized_LOC105369340	ncRNA
PLCB3	P468_genome_merge_120_bw_nm_peak_103929	11	64254004	64254369	366	.	64254138	24	5.21167	2.54688	1.68027	0.605015	1.34235	85.3631	intron_(NM_001184883,_intron_1_of_28)	NM_000932	ENSG00000149782	PLCB3	-	phospholipase_C_beta_3	protein-coding
PLCB3	P468_genome_merge_120_bw_nm_peak_103934	11	64262883	64263489	607	.	64263015	25	6.32655	2.84947	1.68027	0.629161	1.10696	43.3914	intron_(NM_001316314,_intron_19_of_31)	NM_000932	ENSG00000149782	PLCB3	-	phospholipase_C_beta_3	protein-coding
GPR137	P468_genome_merge_120_bw_nm_peak_103935	11	64271412	64271771	360	.	64271538	23	5.17027	2.58138	1.68027	0.647041	1.51732	48.0429	intron_(NM_004322,_intron_2_of_2)	NM_020155	ENSG00000173264	GPR137	C11orf4|GPR137A|TM7SF1L1	G_protein-coupled_receptor_137	protein-coding
GPR137	P468_genome_merge_120_bw_nm_peak_103938	11	64279931	64280289	359	.	64280057	21	5.37657	2.76162	1.68027	0.657092	3.28265	14.6466	intron_(NM_004322,_intron_1_of_2)	NM_020155	ENSG00000173264	GPR137	C11orf4|GPR137A|TM7SF1L1	G_protein-coupled_receptor_137	protein-coding
GPR137	P468_genome_merge_120_bw_nm_peak_103941	11	64284373	64285329	957	.	64284738	25	5.54089	2.60291	1.68027	0.527104	9.76961	60.4284	promoter-TSS_(NM_001177358)	NM_020155	ENSG00000173264	GPR137	C11orf4|GPR137A|TM7SF1L1	G_protein-coupled_receptor_137	protein-coding
ESRRA	P468_genome_merge_120_bw_nm_peak_103950	11	64309276	64309811	536	.	64309568	23	6.50309	3.03242	1.68027	0.883112	6.71914	28.1778	intron_(NM_004451,_intron_2_of_6)	NM_004451	ENSG00000173153	ESRRA	ERR1|ERRa|ERRalpha|ESRL1|NR3B1	estrogen_related_receptor_alpha	protein-coding
TRMT112	P468_genome_merge_120_bw_nm_peak_103951	11	64312323	64313300	978	.	64312808	25	4.49281	2.28638	1.68027	0.814951	1.72373	134.291	intron_(NM_004451,_intron_2_of_6)	NM_016404	ENSG00000173113	TRMT112	HSPC152|HSPC170|TRM112|TRMT11-2|hTrm112	tRNA_methyltransferase_11-2_homolog_(S._cerevisiae)	protein-coding
PRDX5	P468_genome_merge_120_bw_nm_peak_103956	11	64324335	64324809	475	.	64324565	22	5.10319	2.60968	1.68027	0.347074	1.33953	50.9156	Intergenic	NM_012094	ENSG00000126432	PRDX5	ACR1|AOEB166|B166|HEL-S-55|PLP|PMP20|PRDX6|PRXV|SBBI10|prx-V	peroxiredoxin_5	protein-coding
PRDX5	P468_genome_merge_120_bw_nm_peak_103958	11	64326610	64326980	371	.	64326733	24	5.35573	2.59253	1.68027	0.392909	4.38893	76.1974	Intergenic	NM_012094	ENSG00000126432	PRDX5	ACR1|AOEB166|B166|HEL-S-55|PLP|PMP20|PRDX6|PRXV|SBBI10|prx-V	peroxiredoxin_5	protein-coding
PRDX5	P468_genome_merge_120_bw_nm_peak_103959	11	64327201	64327452	252	.	64327338	22	4.18291	2.30258	1.68027	0.901105	12.0332	28.1691	Intergenic	NM_012094	ENSG00000126432	PRDX5	ACR1|AOEB166|B166|HEL-S-55|PLP|PMP20|PRDX6|PRXV|SBBI10|prx-V	peroxiredoxin_5	protein-coding
CCDC88B	P468_genome_merge_120_bw_nm_peak_103962	11	64332851	64333451	601	.	64333085	25	7.73297	3.31408	1.68027	0.489628	4.20409	29.8989	Intergenic	NM_032251	ENSG00000168071	CCDC88B	BRLZ|CCDC88|HKRP3|gipie	coiled-coil_domain_containing_88B	protein-coding
RPS6KA4	P468_genome_merge_120_bw_nm_peak_103966	11	64350733	64351220	488	.	64351086	25	5.54089	2.60291	1.68027	0.892146	15.9351	37.0981	intron_(NM_032251,_intron_16_of_26)	NM_003942	ENSG00000162302	RPS6KA4	MSK2|RSK-B|S6K-alpha-4	ribosomal_protein_S6_kinase_A4	protein-coding
RPS6KA4	P468_genome_merge_120_bw_nm_peak_103967	11	64351692	64352292	601	.	64352044	25	5.54089	2.60291	1.68027	0.366815	1.26808	65.9007	intron_(NM_032251,_intron_18_of_26)	NM_003942	ENSG00000162302	RPS6KA4	MSK2|RSK-B|S6K-alpha-4	ribosomal_protein_S6_kinase_A4	protein-coding
RPS6KA4	P468_genome_merge_120_bw_nm_peak_103968	11	64353734	64354091	358	.	64353859	25	6.16006	2.79649	1.68027	0.609004	4.12955	45.5366	intron_(NM_032251,_intron_23_of_26)	NM_003942	ENSG00000162302	RPS6KA4	MSK2|RSK-B|S6K-alpha-4	ribosomal_protein_S6_kinase_A4	protein-coding
MIR1237	P468_genome_merge_120_bw_nm_peak_103973	11	64365012	64365740	729	.	64365375	25	4.49281	2.28638	1.68027	0.809604	7.92037	144.351	exon_(NM_003942,_exon_9_of_17)	X	ENSG00000221273	MIR1237	MIRN1237|hsa-mir-1237	microRNA_1237	ncRNA
MIR1237	P468_genome_merge_120_bw_nm_peak_103975	11	64375922	64376421	500	.	64376165	21	4.79829	2.55638	1.68027	0.846226	9.42342	25.3861	Intergenic	X	ENSG00000221273	MIR1237	MIRN1237|hsa-mir-1237	microRNA_1237	ncRNA
LOC100996455	P468_genome_merge_120_bw_nm_peak_103990	11	64419844	64421649	1806	.	64420578	25	4.98823	2.4344	1.68027	0.815067	3.12382	373.925	Intergenic	NR_073177	ENSG00000181908	LOC100996455	-	uncharacterized_LOC100996455	ncRNA
LOC100996455	P468_genome_merge_120_bw_nm_peak_103991	11	64421882	64422132	251	.	64421900	22	4.18291	2.30258	1.68027	0.94528	1.65377	126.754	Intergenic	NR_073177	ENSG00000181908	LOC100996455	-	uncharacterized_LOC100996455	ncRNA
LOC100996455	P468_genome_merge_120_bw_nm_peak_103993	11	64426564	64427171	608	.	64426698	24	6.31734	2.90498	1.68027	0.423951	5.27341	26.2743	Intergenic	NR_073177	ENSG00000181908	LOC100996455	-	uncharacterized_LOC100996455	ncRNA
LOC100996455	P468_genome_merge_120_bw_nm_peak_103995	11	64430775	64431250	476	.	64431019	25	4.49281	2.28638	1.68027	0.940005	28.9803	41.6653	Intergenic	NR_073177	ENSG00000181908	LOC100996455	-	uncharacterized_LOC100996455	ncRNA
LOC100996455	P468_genome_merge_120_bw_nm_peak_103996	11	64435453	64435702	250	.	64435568	23	5.02613	2.53426	1.68027	0.668279	1.0835	37.6603	Intergenic	NR_073177	ENSG00000181908	LOC100996455	-	uncharacterized_LOC100996455	ncRNA
LOC100996455	P468_genome_merge_120_bw_nm_peak_103999	11	64443611	64443972	362	.	64443846	24	6.28233	2.89335	1.68027	0.616489	1.27197	144.818	Intergenic	NR_073177	ENSG00000181908	LOC100996455	-	uncharacterized_LOC100996455	ncRNA
LOC100996455	P468_genome_merge_120_bw_nm_peak_104000	11	64446254	64446730	477	.	64446376	21	4.76905	2.54615	1.68027	0.592749	1.57087	14.9939	Intergenic	NR_073177	ENSG00000181908	LOC100996455	-	uncharacterized_LOC100996455	ncRNA
LOC100996455	P468_genome_merge_120_bw_nm_peak_104003	11	64451533	64452261	729	.	64452007	25	6.85743	3.02118	1.68027	0.680093	7.65813	97.3354	TTS_(NR_073177)	NR_073177	ENSG00000181908	LOC100996455	-	uncharacterized_LOC100996455	ncRNA
LOC100996455	P468_genome_merge_120_bw_nm_peak_104007	11	64456202	64456451	250	.	64456336	20	3.81462	2.2587	1.68027	0.899566	1.10458	30.7137	Intergenic	NR_073177	ENSG00000181908	LOC100996455	-	uncharacterized_LOC100996455	ncRNA
LOC100996455	P468_genome_merge_120_bw_nm_peak_104008	11	64461008	64461623	616	.	64461249	25	7.56429	3.25667	1.68027	0.55449	4.79367	97.2208	Intergenic	NR_073177	ENSG00000181908	LOC100996455	-	uncharacterized_LOC100996455	ncRNA
LOC100996455	P468_genome_merge_120_bw_nm_peak_104009	11	64462932	64463291	360	.	64463059	24	3.66536	2.07243	1.68027	0.369637	1.08897	409.118	Intergenic	NR_073177	ENSG00000181908	LOC100996455	-	uncharacterized_LOC100996455	ncRNA
LOC100996455	P468_genome_merge_120_bw_nm_peak_104013	11	64475296	64475652	357	.	64475420	23	4.61889	2.40269	1.68027	0.978596	1.15717	113.637	Intergenic	NR_073177	ENSG00000181908	LOC100996455	-	uncharacterized_LOC100996455	ncRNA
LOC100996455	P468_genome_merge_120_bw_nm_peak_104014	11	64476135	64476500	366	.	64476260	22	5.78021	2.84395	1.68027	0.731405	2.5447	21.6298	Intergenic	NR_073177	ENSG00000181908	LOC100996455	-	uncharacterized_LOC100996455	ncRNA
LOC100996455	P468_genome_merge_120_bw_nm_peak_104015	11	64477095	64477453	359	.	64477327	24	5.81452	2.73988	1.68027	0.722951	3.59539	44.3056	Intergenic	NR_073177	ENSG00000181908	LOC100996455	-	uncharacterized_LOC100996455	ncRNA
LOC100996455	P468_genome_merge_120_bw_nm_peak_104016	11	64478522	64478772	251	.	64478656	22	4.06301	2.26341	1.68027	0.669595	3.16577	18.7969	Intergenic	NR_073177	ENSG00000181908	LOC100996455	-	uncharacterized_LOC100996455	ncRNA
LOC100996455	P468_genome_merge_120_bw_nm_peak_104018	11	64484773	64485024	252	.	64485005	23	4.75062	2.445	1.68027	0.731438	1.07418	71.7566	Intergenic	NR_073177	ENSG00000181908	LOC100996455	-	uncharacterized_LOC100996455	ncRNA
SLC22A11	P468_genome_merge_120_bw_nm_peak_104020	11	64504683	64505652	970	.	64505046	25	5.54089	2.60291	1.68027	0.73155	9.61968	93.7554	Intergenic	NM_018484	ENSG00000168065	SLC22A11	OAT4|hOAT4	solute_carrier_family_22_member_11	protein-coding
SLC22A11	P468_genome_merge_120_bw_nm_peak_104025	11	64517652	64518732	1081	.	64517779	25	6.16006	2.79649	1.68027	0.74689	40.6254	22.4712	Intergenic	NM_018484	ENSG00000168065	SLC22A11	OAT4|hOAT4	solute_carrier_family_22_member_11	protein-coding
SLC22A11	P468_genome_merge_120_bw_nm_peak_104026	11	64520404	64520777	374	.	64520646	23	5.7937	2.78878	1.68027	0.542971	7.10924	20.4345	Intergenic	NM_018484	ENSG00000168065	SLC22A11	OAT4|hOAT4	solute_carrier_family_22_member_11	protein-coding
SLC22A11	P468_genome_merge_120_bw_nm_peak_104028	11	64529884	64530380	497	.	64530245	23	6.40914	2.99966	1.68027	0.365329	4.92783	12.2188	Intergenic	NM_018484	ENSG00000168065	SLC22A11	OAT4|hOAT4	solute_carrier_family_22_member_11	protein-coding
SLC22A11	P468_genome_merge_120_bw_nm_peak_104031	11	64535164	64535413	250	.	64535297	22	5.28713	2.67258	1.68027	0.620876	4.88098	32.8958	Intergenic	NM_018484	ENSG00000168065	SLC22A11	OAT4|hOAT4	solute_carrier_family_22_member_11	protein-coding
SLC22A11	P468_genome_merge_120_bw_nm_peak_104035	11	64540326	64540580	255	.	64540445	22	5.28713	2.67258	1.68027	0.390695	3.42928	39.7332	Intergenic	NM_018484	ENSG00000168065	SLC22A11	OAT4|hOAT4	solute_carrier_family_22_member_11	protein-coding
SLC22A11	P468_genome_merge_120_bw_nm_peak_104036	11	64542734	64543222	489	.	64542979	23	5.7937	2.78878	1.68027	0.62567	7.32563	20.9948	Intergenic	NM_018484	ENSG00000168065	SLC22A11	OAT4|hOAT4	solute_carrier_family_22_member_11	protein-coding
SLC22A11	P468_genome_merge_120_bw_nm_peak_104038	11	64544774	64545250	477	.	64545126	25	4.98823	2.4344	1.68027	0.884001	12.2652	48.5179	Intergenic	NM_018484	ENSG00000168065	SLC22A11	OAT4|hOAT4	solute_carrier_family_22_member_11	protein-coding
SLC22A11	P468_genome_merge_120_bw_nm_peak_104042	11	64558563	64559531	969	.	64559179	25	7.90624	3.37354	1.68027	0.51154	1.39391	88.9135	intron_(NM_018484,_intron_1_of_9)	NM_018484	ENSG00000168065	SLC22A11	OAT4|hOAT4	solute_carrier_family_22_member_11	protein-coding
SLC22A11	P468_genome_merge_120_bw_nm_peak_104045	11	64568403	64568660	258	.	64568526	22	4.56511	2.42866	1.68027	0.831291	2.39964	61.3683	intron_(NM_018484,_intron_7_of_9)	NM_018484	ENSG00000168065	SLC22A11	OAT4|hOAT4	solute_carrier_family_22_member_11	protein-coding
SLC22A12	P468_genome_merge_120_bw_nm_peak_104048	11	64575494	64576543	1050	.	64576325	25	5.54089	2.60291	1.68027	0.751658	1.64974	86.7706	Intergenic	NM_144585	ENSG00000197891	SLC22A12	OAT4L|RST|URAT1	solute_carrier_family_22_member_12	protein-coding
SLC22A12	P468_genome_merge_120_bw_nm_peak_104055	11	64585213	64585572	360	.	64585445	24	5.07175	2.5028	1.68027	0.86035	1.38451	51.233	Intergenic	NM_144585	ENSG00000197891	SLC22A12	OAT4L|RST|URAT1	solute_carrier_family_22_member_12	protein-coding
SLC22A12	P468_genome_merge_120_bw_nm_peak_104059	11	64604654	64605251	598	.	64604898	24	4.08401	2.19844	1.68027	0.327877	1.95444	36.9841	Intergenic	NM_144585	ENSG00000197891	SLC22A12	OAT4L|RST|URAT1	solute_carrier_family_22_member_12	protein-coding
SLC22A12	P468_genome_merge_120_bw_nm_peak_104061	11	64607884	64608373	490	.	64608136	25	6.36045	2.86031	1.68027	0.94995	14.3345	90.1004	intron_(NM_015080,_intron_22_of_22)	NM_144585	ENSG00000197891	SLC22A12	OAT4L|RST|URAT1	solute_carrier_family_22_member_12	protein-coding
NRXN2	P468_genome_merge_120_bw_nm_peak_104065	11	64618572	64618936	365	.	64618925	25	4.49281	2.28638	1.68027	0.673825	7.29573	25.4388	intron_(NM_015080,_intron_22_of_22)	NM_015080	ENSG00000110076	NRXN2	-	neurexin_2	protein-coding
NRXN2	P468_genome_merge_120_bw_nm_peak_104066	11	64619283	64619889	607	.	64619644	25	4.49281	2.28638	1.68027	0.314665	3.90914	62.4829	intron_(NM_015080,_intron_22_of_22)	NM_015080	ENSG00000110076	NRXN2	-	neurexin_2	protein-coding
NRXN2	P468_genome_merge_120_bw_nm_peak_104068	11	64631292	64631652	361	.	64631419	22	5.49475	2.74424	1.68027	0.487885	1.51721	29.8703	intron_(NM_015080,_intron_18_of_22)	NM_015080	ENSG00000110076	NRXN2	-	neurexin_2	protein-coding
NRXN2	P468_genome_merge_120_bw_nm_peak_104073	11	64641500	64643171	1672	.	64642085	25	4.49281	2.28638	1.68027	0.52207	2.93127	56.5029	intron_(NM_015080,_intron_17_of_22)	NM_015080	ENSG00000110076	NRXN2	-	neurexin_2	protein-coding
NRXN2	P468_genome_merge_120_bw_nm_peak_104075	11	64644975	64645569	595	.	64645340	24	4.08401	2.19844	1.68027	0.551949	2.7077	43.871	intron_(NM_015080,_intron_17_of_22)	NM_015080	ENSG00000110076	NRXN2	-	neurexin_2	protein-coding
NRXN2	P468_genome_merge_120_bw_nm_peak_104082	11	64663802	64664181	380	.	64663817	25	5.54089	2.60291	1.68027	0.725102	6.56233	20.4847	intron_(NM_015080,_intron_9_of_22)	NM_015080	ENSG00000110076	NRXN2	-	neurexin_2	protein-coding
NRXN2	P468_genome_merge_120_bw_nm_peak_104083	11	64665613	64666210	598	.	64665966	25	6.6036	2.93854	1.68027	0.620249	5.80626	35.0476	intron_(NM_015080,_intron_9_of_22)	NM_015080	ENSG00000110076	NRXN2	-	neurexin_2	protein-coding
NRXN2	P468_genome_merge_120_bw_nm_peak_104084	11	64671612	64671861	250	.	64671845	24	4.82982	2.42719	1.68027	0.935194	1.51691	41.1996	intron_(NM_138732,_intron_6_of_19)	NM_015080	ENSG00000110076	NRXN2	-	neurexin_2	protein-coding
NRXN2	P468_genome_merge_120_bw_nm_peak_104092	11	64694894	64695610	717	.	64695245	25	6.06251	2.76564	1.68027	0.38706	14.4562	72.9045	intron_(NM_015080,_intron_3_of_22)	NM_015080	ENSG00000110076	NRXN2	-	neurexin_2	protein-coding
NRXN2	P468_genome_merge_120_bw_nm_peak_104093	11	64696333	64696703	371	.	64696566	24	5.07175	2.5028	1.68027	0.971592	1.79137	59.1546	intron_(NM_015080,_intron_3_of_22)	NM_015080	ENSG00000110076	NRXN2	-	neurexin_2	protein-coding
NRXN2	P468_genome_merge_120_bw_nm_peak_104097	11	64706282	64707130	849	.	64706645	25	7.48161	3.22871	1.68027	0.448705	1.08626	294.086	intron_(NM_015080,_intron_2_of_22)	NM_015080	ENSG00000110076	NRXN2	-	neurexin_2	protein-coding
NRXN2	P468_genome_merge_120_bw_nm_peak_104100	11	64714454	64715592	1139	.	64715285	25	4.04711	2.15532	1.68027	0.433499	13.0691	26.2577	intron_(NM_015080,_intron_1_of_22)	NM_015080	ENSG00000110076	NRXN2	-	neurexin_2	protein-coding
NRXN2	P468_genome_merge_120_bw_nm_peak_104103	11	64721891	64722381	491	.	64722124	23	5.02613	2.53426	1.68027	0.527341	2.98292	24.1722	intron_(NM_015080,_intron_1_of_22)	NM_015080	ENSG00000110076	NRXN2	-	neurexin_2	protein-coding
NRXN2	P468_genome_merge_120_bw_nm_peak_104107	11	64733413	64733772	360	.	64733537	19	3.954	2.35233	1.68027	0.589968	3.30073	16.9953	intron_(NM_001098671,_intron_12_of_16)	NM_015080	ENSG00000110076	NRXN2	-	neurexin_2	protein-coding
RASGRP2	P468_genome_merge_120_bw_nm_peak_104113	11	64752133	64752732	600	.	64752376	25	5.54089	2.60291	1.68027	0.775801	4.51817	72.5586	exon_(NM_001164716,_exon_11_of_18)	NM_005825	ENSG00000068831	RASGRP2	CALDAG-GEFI|CDC25L	RAS_guanyl_releasing_protein_2	protein-coding
PYGM	P468_genome_merge_120_bw_nm_peak_104116	11	64757292	64757892	601	.	64757648	25	4.49281	2.28638	1.68027	0.546304	3.9621	51.2733	intron_(NM_005609,_intron_5_of_19)	NM_005609	ENSG00000068976	PYGM	-	glycogen_phosphorylase,_muscle_associated	protein-coding
PYGM	P468_genome_merge_120_bw_nm_peak_104117	11	64758494	64758851	358	.	64758618	23	5.27382	2.61542	1.68027	0.592571	5.68238	29.5327	exon_(NM_005609,_exon_2_of_20)	NM_005609	ENSG00000068976	PYGM	-	glycogen_phosphorylase,_muscle_associated	protein-coding
PYGM	P468_genome_merge_120_bw_nm_peak_104118	11	64759214	64759701	488	.	64759456	24	5.44423	2.62072	1.68027	0.584275	14.1818	31.5486	intron_(NM_005609,_intron_1_of_19)	NM_005609	ENSG00000068976	PYGM	-	glycogen_phosphorylase,_muscle_associated	protein-coding
PYGM	P468_genome_merge_120_bw_nm_peak_104120	11	64766052	64766660	609	.	64766538	23	4.40364	2.33402	1.68027	0.442086	4.963	40.6835	intron_(NM_001346363,_intron_12_of_12)	NM_005609	ENSG00000068976	PYGM	-	glycogen_phosphorylase,_muscle_associated	protein-coding
SF1	P468_genome_merge_120_bw_nm_peak_104123	11	64783804	64784289	486	.	64783940	25	5.54089	2.60291	1.68027	0.968723	13.7852	59.6382	Intergenic	NM_004630	ENSG00000168066	SF1	BBP|D11S636|MBBP|ZCCHC25|ZFM1|ZNF162	splicing_factor_1	protein-coding
SF1	P468_genome_merge_120_bw_nm_peak_104125	11	64787172	64787650	479	.	64787415	25	5.96668	2.73546	1.68027	0.698285	1.1817	54.8287	Intergenic	NM_004630	ENSG00000168066	SF1	BBP|D11S636|MBBP|ZCCHC25|ZFM1|ZNF162	splicing_factor_1	protein-coding
SF1	P468_genome_merge_120_bw_nm_peak_104126	11	64788133	64788729	597	.	64788487	25	4.15422	2.18666	1.68027	0.320012	5.69553	94.7789	TTS_(NM_004579)	NM_004630	ENSG00000168066	SF1	BBP|D11S636|MBBP|ZCCHC25|ZFM1|ZNF162	splicing_factor_1	protein-coding
SF1	P468_genome_merge_120_bw_nm_peak_104127	11	64790052	64790423	372	.	64790176	24	3.97512	2.16552	1.68027	0.483787	1.27529	18.3862	exon_(NM_004579,_exon_29_of_32)	NM_004630	ENSG00000168066	SF1	BBP|D11S636|MBBP|ZCCHC25|ZFM1|ZNF162	splicing_factor_1	protein-coding
MAP4K2	P468_genome_merge_120_bw_nm_peak_104128	11	64791345	64791729	385	.	64791379	23	3.4901	2.04823	1.68027	0.689951	1.22892	19.7451	intron_(NM_001307990,_intron_27_of_31)	NM_004579	ENSG00000168067	MAP4K2	BL44|GCK|RAB8IP	mitogen-activated_protein_kinase_kinase_kinase_kinase_2	protein-coding
MEN1	P468_genome_merge_120_bw_nm_peak_104136	11	64816920	64817181	262	.	64816937	24	5.35573	2.59253	1.68027	0.981211	5.53244	37.6738	Intergenic	NM_000244	ENSG00000133895	MEN1	MEAI|SCG2	menin_1	protein-coding
MEN1	P468_genome_merge_120_bw_nm_peak_104139	11	64823539	64823890	352	.	64823659	24	3.66536	2.07243	1.68027	0.654846	1.07681	45.7984	TTS_(NM_017525)	NM_000244	ENSG00000133895	MEN1	MEAI|SCG2	menin_1	protein-coding
MEN1	P468_genome_merge_120_bw_nm_peak_104142	11	64827124	64827969	846	.	64827497	24	5.64148	2.68394	1.68027	0.614698	1.24583	25.9526	exon_(NM_017525,_exon_32_of_37)	NM_000244	ENSG00000133895	MEN1	MEAI|SCG2	menin_1	protein-coding
CDC42BPG	P468_genome_merge_120_bw_nm_peak_104144	11	64837212	64837572	361	.	64837445	25	4.37698	2.25214	1.68027	0.924511	1.46232	32.4233	intron_(NM_017525,_intron_9_of_36)	NM_017525	ENSG00000171219	CDC42BPG	DMPK2|HSMDPKIN|KAPPA-200|MRCKG|MRCKgamma	CDC42_binding_protein_kinase_gamma	protein-coding
EHD1	P468_genome_merge_120_bw_nm_peak_104157	11	64882322	64883169	848	.	64882566	25	4.49281	2.28638	1.68027	0.421915	8.52696	43.4033	Intergenic	NM_006795	ENSG00000110047	EHD1	H-PAST|HPAST1|PAST|PAST1	EH_domain_containing_1	protein-coding
MIR6750	P468_genome_merge_120_bw_nm_peak_104161	11	64896135	64896613	479	.	64896366	25	5.98254	2.74044	1.68027	0.575345	5.87907	45.603	intron_(NM_015104,_intron_39_of_40)	X	ENSG00000274986	MIR6750	hsa-mir-6750	microRNA_6750	ncRNA
MIR6750	P468_genome_merge_120_bw_nm_peak_104165	11	64900212	64900570	359	.	64900340	23	5.17027	2.58138	1.68027	0.89995	2.13809	35.8923	intron_(NM_015104,_intron_31_of_40)	X	ENSG00000274986	MIR6750	hsa-mir-6750	microRNA_6750	ncRNA
MIR6749	P468_genome_merge_120_bw_nm_peak_104167	11	64906455	64906813	359	.	64906684	22	4.86873	2.53027	1.68027	0.882515	26.651	38.0652	intron_(NM_015104,_intron_20_of_40)	X	ENSG00000274314	MIR6749	hsa-mir-6749	microRNA_6749	ncRNA
ATG2A	P468_genome_merge_120_bw_nm_peak_104173	11	64915924	64917244	1321	.	64916168	24	5.35573	2.59253	1.68027	0.392034	2.16478	41.0081	intron_(NM_015104,_intron_1_of_40)	NM_015104	ENSG00000110046	ATG2A	-	autophagy_related_2A	protein-coding
PPP2R5B	P468_genome_merge_120_bw_nm_peak_104176	11	64925051	64925652	602	.	64925299	25	5.41111	2.56299	1.68027	0.4854	4.37427	23.7408	intron_(NM_006244,_intron_1_of_13)	NM_006244	ENSG00000068971	PPP2R5B	B56B|PR61B	protein_phosphatase_2_regulatory_subunit_B'beta	protein-coding
PPP2R5B	P468_genome_merge_120_bw_nm_peak_104177	11	64927335	64928180	846	.	64928046	25	5.12071	2.47445	1.68027	0.332561	28.546	40.3415	intron_(NM_006244,_intron_3_of_13)	NM_006244	ENSG00000068971	PPP2R5B	B56B|PR61B	protein_phosphatase_2_regulatory_subunit_B'beta	protein-coding
GPHA2	P468_genome_merge_120_bw_nm_peak_104178	11	64930444	64930693	250	.	64930459	23	4.63189	2.40685	1.68027	0.947523	2.65291	30.9685	exon_(NM_006244,_exon_8_of_14)	NM_130769	ENSG00000149735	GPHA2	A2|GPA2|ZSIG51	glycoprotein_hormone_alpha_2	protein-coding
GPHA2	P468_genome_merge_120_bw_nm_peak_104179	11	64931055	64932013	959	.	64931660	25	5.54089	2.60291	1.68027	0.342032	3.32362	66.6616	intron_(NM_006244,_intron_9_of_13)	NM_130769	ENSG00000149735	GPHA2	A2|GPA2|ZSIG51	glycoprotein_hormone_alpha_2	protein-coding
GPHA2	P468_genome_merge_120_bw_nm_peak_104180	11	64935134	64935852	719	.	64935498	25	5.76471	2.67228	1.68027	0.830256	2.96487	405.831	intron_(NM_130769,_intron_1_of_3)	NM_130769	ENSG00000149735	GPHA2	A2|GPA2|ZSIG51	glycoprotein_hormone_alpha_2	protein-coding
MAJIN	P468_genome_merge_120_bw_nm_peak_104182	11	64954573	64955049	477	.	64954819	24	5.65697	2.68893	1.68027	0.956604	6.02973	42.0327	intron_(NM_001318808,_intron_3_of_11)	NM_001037225	ENSG00000168070	MAJIN	C11orf85	membrane_anchored_junction_protein	protein-coding
MAJIN	P468_genome_merge_120_bw_nm_peak_104188	11	64980253	64980621	369	.	64980485	23	3.6913	2.1105	1.68027	0.901355	1.08185	30.8427	Intergenic	NM_001037225	ENSG00000168070	MAJIN	C11orf85	membrane_anchored_junction_protein	protein-coding
BATF2	P468_genome_merge_120_bw_nm_peak_104191	11	64986964	64987222	259	.	64987098	21	5.22908	2.70872	1.68027	0.993364	12.9693	59.447	TTS_(NM_001300807)	NM_138456	ENSG00000168062	BATF2	SARI	basic_leucine_zipper_ATF-like_transcription_factor_2	protein-coding
BATF2	P468_genome_merge_120_bw_nm_peak_104192	11	64988774	64989621	848	.	64989366	25	4.49281	2.28638	1.68027	0.49313	1.07482	62.7198	exon_(NM_001300807,_exon_2_of_2)	NM_138456	ENSG00000168062	BATF2	SARI	basic_leucine_zipper_ATF-like_transcription_factor_2	protein-coding
SAC3D1	P468_genome_merge_120_bw_nm_peak_104199	11	65034363	65034729	367	.	65034605	21	4.39259	2.41567	1.68027	0.689965	1.85945	36.2093	intron_(NM_013306,_intron_3_of_7)	NM_013299	ENSG00000168061	SAC3D1	HSU79266|SHD1	SAC3_domain_containing_1	protein-coding
SAC3D1	P468_genome_merge_120_bw_nm_peak_104200	11	65037494	65038570	1077	.	65038087	25	5.12071	2.47445	1.68027	0.818659	1.61872	138.564	intron_(NM_147777,_intron_6_of_6)	NM_013299	ENSG00000168061	SAC3D1	HSU79266|SHD1	SAC3_domain_containing_1	protein-coding
SAC3D1	P468_genome_merge_120_bw_nm_peak_104201	11	65042655	65043373	719	.	65042896	25	4.37698	2.25214	1.68027	0.492976	7.15459	43.0011	intron_(NM_013299,_intron_1_of_1)	NM_013299	ENSG00000168061	SAC3D1	HSU79266|SHD1	SAC3_domain_containing_1	protein-coding
SAC3D1	P468_genome_merge_120_bw_nm_peak_104202	11	65047213	65047572	360	.	65047338	25	4.04711	2.15532	1.68027	0.570321	3.65439	62.8382	intron_(NM_005468,_intron_13_of_17)	NM_013299	ENSG00000168061	SAC3D1	HSU79266|SHD1	SAC3_domain_containing_1	protein-coding
NAALADL1	P468_genome_merge_120_bw_nm_peak_104208	11	65067843	65068462	620	.	65067975	22	4.18291	2.30258	1.68027	0.431495	2.71345	28.8531	Intergenic	NM_005468	ENSG00000168060	NAALADL1	I100|NAALADASEL	N-acetylated_alpha-linked_acidic_dipeptidase_like_1	protein-coding
CDCA5	P468_genome_merge_120_bw_nm_peak_104211	11	65080575	65080933	359	.	65080924	25	3.84095	2.09527	1.68027	0.814729	82.3532	29.4945	intron_(NM_080668,_intron_4_of_5)	NM_080668	ENSG00000146670	CDCA5	SORORIN	cell_division_cycle_associated_5	protein-coding
VPS51	P468_genome_merge_120_bw_nm_peak_104214	11	65095933	65096300	368	.	65096057	25	3.64501	2.03848	1.68027	0.30481	5.46165	51.693	promoter-TSS_(NM_013265)	NM_013265	ENSG00000149823	VPS51	ANG2|ANG3|C11orf2|C11orf3|FFR	VPS51,_GARP_complex_subunit	protein-coding
TM7SF2	P468_genome_merge_120_bw_nm_peak_104215	11	65104453	65104812	360	.	65104580	24	5.62603	2.67897	1.68027	0.805732	8.9208	48.7538	intron_(NR_073519,_intron_2_of_9)	NM_003273	ENSG00000149809	TM7SF2	ANG1|DHCR14A|NET47	transmembrane_7_superfamily_member_2	protein-coding
MIR6751	P468_genome_merge_120_bw_nm_peak_104218	11	65127734	65128100	367	.	65127858	24	4.85609	2.43537	1.68027	0.76686	15.1637	51.7233	TTS_(NM_004927)	X	ENSG00000162298	MIR6751	hsa-mir-6751	microRNA_6751	ncRNA
SYVN1	P468_genome_merge_120_bw_nm_peak_104221	11	65132892	65133500	609	.	65133245	25	4.92335	2.41486	1.68027	0.925258	1.03932	151.568	exon_(NM_172230,_exon_3_of_16)	NM_032431	ENSG00000162298	SYVN1	DER3|HRD1	synoviolin_1	protein-coding
SYVN1	P468_genome_merge_120_bw_nm_peak_104223	11	65149692	65149941	250	.	65149805	20	3.8387	2.26714	1.68027	0.963195	1.76046	26.4791	Intergenic	NM_032431	ENSG00000162298	SYVN1	DER3|HRD1	synoviolin_1	protein-coding
SPDYC	P468_genome_merge_120_bw_nm_peak_104227	11	65172134	65172970	837	.	65172617	25	3.64501	2.03848	1.68027	0.627751	1.05132	53.6352	exon_(NM_001008778,_exon_5_of_7)	NM_001008778	ENSG00000204710	SPDYC	RINGOC|Ringo2	speedy/RINGO_cell_cycle_regulator_family_member_C	protein-coding
CAPN1	P468_genome_merge_120_bw_nm_peak_104230	11	65186655	65187250	596	.	65186887	23	4.61889	2.40269	1.68027	0.464893	1.18764	15.1831	intron_(NM_001198868,_intron_6_of_21)	NM_005186	ENSG00000014216	CAPN1	CANP|CANP1|CANPL1|SPG76|muCANP|muCL	calpain_1	protein-coding
SLC22A20	P468_genome_merge_120_bw_nm_peak_104233	11	65207051	65207528	478	.	65207411	22	3.61729	2.11921	1.68027	0.606982	4.92419	24.1191	intron_(NM_001198868,_intron_14_of_21)	NM_001004326	ENSG00000197847	SLC22A20	Oat6	solute_carrier_family_22_member_20	protein-coding
SLC22A20	P468_genome_merge_120_bw_nm_peak_104236	11	65215081	65215333	253	.	65215209	20	4.27341	2.42073	1.68027	0.892744	2.20916	39.1504	intron_(NR_033396,_intron_2_of_9)	NM_001004326	ENSG00000197847	SLC22A20	Oat6	solute_carrier_family_22_member_20	protein-coding
SLC22A20	P468_genome_merge_120_bw_nm_peak_104243	11	65236214	65236573	360	.	65236450	21	3.76443	2.20246	1.68027	0.498433	1.61752	16.8954	intron_(NR_033396,_intron_7_of_9)	NM_001004326	ENSG00000197847	SLC22A20	Oat6	solute_carrier_family_22_member_20	protein-coding
POLA2	P468_genome_merge_120_bw_nm_peak_104244	11	65241253	65241731	479	.	65241605	23	4.49099	2.36182	1.68027	0.38421	5.31923	28.7067	intron_(NR_033396,_intron_9_of_9)	NM_002689	ENSG00000014138	POLA2	-	DNA_polymerase_alpha_2,_accessory_subunit	protein-coding
POLA2	P468_genome_merge_120_bw_nm_peak_104245	11	65245920	65246180	261	.	65245928	19	3.72672	2.26928	1.68027	0.911547	1.28521	28.9168	Intergenic	NM_002689	ENSG00000014138	POLA2	-	DNA_polymerase_alpha_2,_accessory_subunit	protein-coding
POLA2	P468_genome_merge_120_bw_nm_peak_104250	11	65260571	65261290	720	.	65260695	23	4.61889	2.40269	1.68027	0.655131	4.59407	48.3737	promoter-TSS_(NM_002689)	NM_002689	ENSG00000014138	POLA2	-	DNA_polymerase_alpha_2,_accessory_subunit	protein-coding
CDC42EP2	P468_genome_merge_120_bw_nm_peak_104257	11	65289255	65289621	367	.	65289376	24	4.08401	2.19844	1.68027	0.572342	3.02507	29.1682	intron_(NM_002689,_intron_12_of_17)	NM_006779	ENSG00000149798	CDC42EP2	BORG1|CEP2	CDC42_effector_protein_2	protein-coding
CDC42EP2	P468_genome_merge_120_bw_nm_peak_104260	11	65304612	65305333	722	.	65305087	25	5.39689	2.55863	1.68027	0.913424	2.95544	333.669	Intergenic	NM_006779	ENSG00000149798	CDC42EP2	BORG1|CEP2	CDC42_effector_protein_2	protein-coding
CDC42EP2	P468_genome_merge_120_bw_nm_peak_104261	11	65310964	65312052	1089	.	65311324	25	5.85698	2.70107	1.68027	0.306372	6.25389	65.4956	Intergenic	NM_006779	ENSG00000149798	CDC42EP2	BORG1|CEP2	CDC42_effector_protein_2	protein-coding
DPF2	P468_genome_merge_120_bw_nm_peak_104268	11	65330052	65330411	360	.	65330177	25	4.98823	2.4344	1.68027	0.903168	1.01493	57.7154	Intergenic	NM_006268	ENSG00000133884	DPF2	REQ|UBID4|ubi-d4	double_PHD_fingers_2	protein-coding
TIGD3	P468_genome_merge_120_bw_nm_peak_104272	11	65351292	65351904	613	.	65351769	22	4.18291	2.30258	1.68027	0.429859	56.6395	17.5029	intron_(NM_001330308,_intron_11_of_11)	NM_145719	ENSG00000173825	TIGD3	-	tigger_transposable_element_derived_3	protein-coding
TIGD3	P468_genome_merge_120_bw_nm_peak_104274	11	65357175	65358132	958	.	65357524	25	5.54089	2.60291	1.68027	0.636007	33.7525	37.7635	TTS_(NM_145719)	NM_145719	ENSG00000173825	TIGD3	-	tigger_transposable_element_derived_3	protein-coding
SLC25A45	P468_genome_merge_120_bw_nm_peak_104278	11	65370963	65371573	611	.	65371329	25	4.98823	2.4344	1.68027	0.849777	8.25253	178.633	Intergenic	NM_182556	ENSG00000162241	SLC25A45	-	solute_carrier_family_25_member_45	protein-coding
FRMD8	P468_genome_merge_120_bw_nm_peak_104284	11	65402892	65403142	251	.	65403019	23	5.5824	2.71781	1.68027	0.976996	1.91014	41.3494	intron_(NM_031904,_intron_9_of_10)	NM_031904	ENSG00000126391	FRMD8	FKSG44	FERM_domain_containing_8	protein-coding
NEAT1	P468_genome_merge_120_bw_nm_peak_104285	11	65404804	65406012	1209	.	65405047	25	5.39689	2.55863	1.68027	0.467521	1.7799	30.1719	intron_(NM_031904,_intron_10_of_10)	NR_002802	ENSG00000245532	NEAT1	LINC00084|NCRNA00084|TncRNA|VINC	nuclear_paraspeckle_assembly_transcript_1_(non-protein_coding)	ncRNA
NEAT1	P468_genome_merge_120_bw_nm_peak_104286	11	65408651	65409142	492	.	65408776	24	5.97695	2.79278	1.68027	0.445662	1.16696	59.9338	intron_(NM_031904,_intron_10_of_10)	NR_002802	ENSG00000245532	NEAT1	LINC00084|NCRNA00084|TncRNA|VINC	nuclear_paraspeckle_assembly_transcript_1_(non-protein_coding)	ncRNA
NEAT1	P468_genome_merge_120_bw_nm_peak_104287	11	65410215	65410582	368	.	65410448	20	3.70816	2.22153	1.68027	0.925189	1.12985	17.4027	intron_(NM_031904,_intron_10_of_10)	NR_002802	ENSG00000245532	NEAT1	LINC00084|NCRNA00084|TncRNA|VINC	nuclear_paraspeckle_assembly_transcript_1_(non-protein_coding)	ncRNA
NEAT1	P468_genome_merge_120_bw_nm_peak_104288	11	65418843	65419222	380	.	65418978	25	4.98823	2.4344	1.68027	0.575964	25.3977	28.5912	Intergenic	NR_002802	ENSG00000245532	NEAT1	LINC00084|NCRNA00084|TncRNA|VINC	nuclear_paraspeckle_assembly_transcript_1_(non-protein_coding)	ncRNA
NEAT1	P468_genome_merge_120_bw_nm_peak_104289	11	65421375	65421851	477	.	65421617	23	4.12876	2.24714	1.68027	0.769531	1.14634	198.454	Intergenic	NR_002802	ENSG00000245532	NEAT1	LINC00084|NCRNA00084|TncRNA|VINC	nuclear_paraspeckle_assembly_transcript_1_(non-protein_coding)	ncRNA
NEAT1	P468_genome_merge_120_bw_nm_peak_104290	11	65422574	65423170	597	.	65422940	25	4.98823	2.4344	1.68027	0.5731	2.23098	80.0188	promoter-TSS_(NR_028272)	NR_002802	ENSG00000245532	NEAT1	LINC00084|NCRNA00084|TncRNA|VINC	nuclear_paraspeckle_assembly_transcript_1_(non-protein_coding)	ncRNA
NEAT1	P468_genome_merge_120_bw_nm_peak_104292	11	65424603	65424980	378	.	65424847	23	5.37963	2.65036	1.68027	0.994226	1.07753	23.5277	non-coding_(NR_028272,_exon_1_of_1)	NR_002802	ENSG00000245532	NEAT1	LINC00084|NCRNA00084|TncRNA|VINC	nuclear_paraspeckle_assembly_transcript_1_(non-protein_coding)	ncRNA
MIR612	P468_genome_merge_120_bw_nm_peak_104296	11	65439373	65439730	358	.	65439605	20	3.53744	2.16222	1.68027	0.804257	1.43796	28.6401	non-coding_(NR_131012,_exon_1_of_1)	X	ENSG00000245532	MIR612	MIRN612|hsa-mir-612	microRNA_612	ncRNA
MIR612	P468_genome_merge_120_bw_nm_peak_104300	11	65452211	65452462	252	.	65452330	20	4.08844	2.35503	1.68027	0.908978	1.48163	36.8616	Intergenic	X	ENSG00000245532	MIR612	MIRN612|hsa-mir-612	microRNA_612	ncRNA
MIR612	P468_genome_merge_120_bw_nm_peak_104304	11	65465404	65466024	621	.	65466004	25	4.37698	2.25214	1.68027	0.552119	9.78028	22.8461	Intergenic	X	ENSG00000245532	MIR612	MIRN612|hsa-mir-612	microRNA_612	ncRNA
SCYL1	P468_genome_merge_120_bw_nm_peak_104319	11	65525164	65525419	256	.	65525289	23	4.22233	2.27661	1.68027	0.828907	3.0251	28.5205	intron_(NM_001048218,_intron_1_of_17)	NM_020680	ENSG00000142186	SCYL1	GKLP|HT019|NKTL|NTKL|P105|SCAR21|TAPK|TEIF|TRAP	SCY1_like_pseudokinase_1	protein-coding
SCYL1	P468_genome_merge_120_bw_nm_peak_104321	11	65537042	65537889	848	.	65537286	25	6.11107	2.78098	1.68027	0.696041	4.19659	44.1716	intron_(NM_001048218,_intron_14_of_17)	NM_020680	ENSG00000142186	SCYL1	GKLP|HT019|NKTL|NTKL|P105|SCAR21|TAPK|TEIF|TRAP	SCY1_like_pseudokinase_1	protein-coding
LTBP3	P468_genome_merge_120_bw_nm_peak_104322	11	65541735	65542101	367	.	65541965	25	4.98823	2.4344	1.68027	0.991492	1.01994	109.725	intron_(NM_021070,_intron_18_of_26)	NM_021070	ENSG00000168056	LTBP3	DASS|LTBP-3|LTBP2|STHAG6|pp6425	latent_transforming_growth_factor_beta_binding_protein_3	protein-coding
LTBP3	P468_genome_merge_120_bw_nm_peak_104324	11	65548211	65548812	602	.	65548460	25	3.64501	2.03848	1.68027	0.735901	7.50977	279.12	intron_(NM_021070,_intron_11_of_26)	NM_021070	ENSG00000168056	LTBP3	DASS|LTBP-3|LTBP2|STHAG6|pp6425	latent_transforming_growth_factor_beta_binding_protein_3	protein-coding
EHBP1L1	P468_genome_merge_120_bw_nm_peak_104331	11	65574725	65575220	496	.	65575084	25	4.49281	2.28638	1.68027	0.934495	1.66295	215.748	TTS_(NM_152832)	NM_001099409	ENSG00000173442	EHBP1L1	-	EH_domain_binding_protein_1_like_1	protein-coding
PCNX3	P468_genome_merge_120_bw_nm_peak_104344	11	65623935	65624780	846	.	65624420	25	3.64501	2.03848	1.68027	0.692253	1.41911	74.162	exon_(NM_032223,_exon_14_of_35)	NM_032223	ENSG00000197136	PCNX3	PCNXL3	pecanex_homolog_3_(Drosophila)	protein-coding
MIR4690	P468_genome_merge_120_bw_nm_peak_104346	11	65629093	65630409	1317	.	65629578	25	6.06251	2.76564	1.68027	0.31804	1.14958	56.6921	intron_(NM_032223,_intron_26_of_34)	X	ENSG00000266041	MIR4690	-	microRNA_4690	ncRNA
MIR4690	P468_genome_merge_120_bw_nm_peak_104348	11	65632322	65632690	369	.	65632340	22	3.72389	2.15351	1.68027	0.871023	1.05568	51.9194	intron_(NM_032223,_intron_27_of_34)	X	ENSG00000266041	MIR4690	-	microRNA_4690	ncRNA
SIPA1	P468_genome_merge_120_bw_nm_peak_104351	11	65643135	65643970	836	.	65643488	25	5.54089	2.60291	1.68027	0.54005	2.40134	158.152	intron_(NM_006747,_intron_4_of_15)	NM_006747	ENSG00000213445	SIPA1	SPA1	signal-induced_proliferation-associated_1	protein-coding
MIR4489	P468_genome_merge_120_bw_nm_peak_104352	11	65648052	65648530	479	.	65648179	24	4.80369	2.41907	1.68027	0.793992	15.1516	28.7601	promoter-TSS_(NR_039709)	X	ENSG00000265874	MIR4489	mir-4489	microRNA_4489	ncRNA
MIR4489	P468_genome_merge_120_bw_nm_peak_104353	11	65648652	65649012	361	.	65648887	22	3.86719	2.19979	1.68027	0.963477	2.90295	15.1687	promoter-TSS_(NR_039709)	X	ENSG00000265874	MIR4489	mir-4489	microRNA_4489	ncRNA
MIR4489	P468_genome_merge_120_bw_nm_peak_104354	11	65649962	65650213	252	.	65650085	24	4.81674	2.42313	1.68027	0.763433	2.06246	46.5798	TTS_(NR_039709)	X	ENSG00000265874	MIR4489	mir-4489	microRNA_4489	ncRNA
RELA	P468_genome_merge_120_bw_nm_peak_104360	11	65686564	65686824	261	.	65686699	24	6.21297	2.87038	1.68027	0.312242	2.84284	24.8551	Intergenic	NM_021975	ENSG00000173039	RELA	NFKB3|p65	RELA_proto-oncogene,_NF-kB_subunit	protein-coding
KAT5	P468_genome_merge_120_bw_nm_peak_104361	11	65690412	65690666	255	.	65690658	22	4.70054	2.47382	1.68027	0.411144	1.41831	19.5207	Intergenic	NM_006388	ENSG00000172977	KAT5	ESA1|HTATIP|HTATIP1|PLIP|TIP|TIP60|ZC2HC5|cPLA2	lysine_acetyltransferase_5	protein-coding
KAT5	P468_genome_merge_120_bw_nm_peak_104362	11	65696534	65697380	847	.	65696885	25	6.22605	2.81745	1.68027	0.598363	3.37323	114.791	Intergenic	NM_006388	ENSG00000172977	KAT5	ESA1|HTATIP|HTATIP1|PLIP|TIP|TIP60|ZC2HC5|cPLA2	lysine_acetyltransferase_5	protein-coding
RNASEH2C	P468_genome_merge_120_bw_nm_peak_104368	11	65724004	65724489	486	.	65724248	23	5.17027	2.58138	1.68027	0.623332	7.03122	22.5563	Intergenic	NM_032193	ENSG00000172922	RNASEH2C	AGS3|AYP1	ribonuclease_H2_subunit_C	protein-coding
RNASEH2C	P468_genome_merge_120_bw_nm_peak_104372	11	65732893	65733740	848	.	65733500	25	7.00755	3.07052	1.68027	0.446523	39.1959	54.5133	Intergenic	NM_032193	ENSG00000172922	RNASEH2C	AGS3|AYP1	ribonuclease_H2_subunit_C	protein-coding
RNASEH2C	P468_genome_merge_120_bw_nm_peak_104373	11	65736133	65736490	358	.	65736257	23	5.17027	2.58138	1.68027	0.987822	3.4266	72.2077	Intergenic	NM_032193	ENSG00000172922	RNASEH2C	AGS3|AYP1	ribonuclease_H2_subunit_C	protein-coding
RNASEH2C	P468_genome_merge_120_bw_nm_peak_104374	11	65741402	65741651	250	.	65741417	22	4.18291	2.30258	1.68027	0.946178	9.8472	22.2318	Intergenic	NM_032193	ENSG00000172922	RNASEH2C	AGS3|AYP1	ribonuclease_H2_subunit_C	protein-coding
AP5B1	P468_genome_merge_120_bw_nm_peak_104379	11	65781374	65782092	719	.	65781738	23	4.21052	2.27289	1.68027	0.557737	3.8053	28.6861	Intergenic	NM_138368	ENSG00000254470	AP5B1	AP-5|PP1030	adaptor_related_protein_complex_5_beta_1_subunit	protein-coding
OVOL1-AS1	P468_genome_merge_120_bw_nm_peak_104380	11	65789643	65790306	664	.	65789898	24	5.26879	2.56494	1.68027	0.895194	1.46801	33.4159	intron_(NR_108085,_intron_1_of_1)	NR_108085	ENSG00000255120	OVOL1-AS1	-	OVOL1_antisense_RNA_1	ncRNA
OVOL1-AS1	P468_genome_merge_120_bw_nm_peak_104381	11	65791934	65792413	480	.	65792179	25	4.98823	2.4344	1.68027	0.82162	1.48245	48.9238	intron_(NM_004561,_intron_1_of_3)	NR_108085	ENSG00000255120	OVOL1-AS1	-	OVOL1_antisense_RNA_1	ncRNA
OVOL1-AS1	P468_genome_merge_120_bw_nm_peak_104386	11	65803803	65804170	368	.	65803820	25	4.98823	2.4344	1.68027	0.598082	1.26071	46.281	Intergenic	NR_108085	ENSG00000255120	OVOL1-AS1	-	OVOL1_antisense_RNA_1	ncRNA
OVOL1-AS1	P468_genome_merge_120_bw_nm_peak_104387	11	65807654	65808503	850	.	65808127	25	6.30967	2.84408	1.68027	0.856686	6.44774	209.41	Intergenic	NR_108085	ENSG00000255120	OVOL1-AS1	-	OVOL1_antisense_RNA_1	ncRNA
OVOL1-AS1	P468_genome_merge_120_bw_nm_peak_104389	11	65810534	65811372	839	.	65811017	25	5.96668	2.73546	1.68027	0.833203	12.9972	58.1956	Intergenic	NR_108085	ENSG00000255120	OVOL1-AS1	-	OVOL1_antisense_RNA_1	ncRNA
[truncated: 217,036+ more rows]

## Sheet: no_intergenic_peaks
GENE	ID	chr	start	end	length	strand	abs_summit	pileup	log10p	fold_enrichment	log10q	correlation	fold_diff	avg_coverage	Annotation	ID1	ID2	GENE	ALIAS	DESCRIPTION	REGION
[truncated: 105,742 more rows]

[truncated: 1 more sheets: peaks_NRAD1 regulated genes]
